# Supplementary material for: PLA2G6 Silencing Suppresses Melanoma Progression and Affects Ferroptosis Revealed by Quantitative Proteomics
Source: Front Oncol. 2022 Mar 7;12:819235. doi: 10.3389/fonc.2022.819235 (PMC8948425; doi:10.3389/fonc.2022.819235)
Supplement: Supplementary file 1 [file Table_1.xlsx]

## Sheet: Figure1-oncomine
cancer type	sample name	expression value
cutaneous melanoma	GSM71728	1.12033
cutaneous melanoma	GSM71718	1.19415
cutaneous melanoma	GSM71725	1.2434
cutaneous melanoma	GSM71721	1.25479
cutaneous melanoma	GSM71701	1.28713
cutaneous melanoma	GSM71726	1.32125
cutaneous melanoma	GSM71719	1.34929
cutaneous melanoma	GSM71714	1.43005
cutaneous melanoma	GSM71709	1.4342
cutaneous melanoma	GSM71724	1.4741
cutaneous melanoma	GSM71711	1.48001
cutaneous melanoma	GSM71707	1.55964
cutaneous melanoma	GSM71729	1.56969
cutaneous melanoma	GSM71731	1.58312
cutaneous melanoma	GSM71722	1.6168
cutaneous melanoma	GSM71708	1.61734
cutaneous melanoma	GSM71699	1.6345
cutaneous melanoma	GSM71698	1.64456
cutaneous melanoma	GSM71723	1.67216
cutaneous melanoma	GSM71704	1.69182
cutaneous melanoma	GSM71733	1.69919
cutaneous melanoma	GSM71735	1.70178
cutaneous melanoma	GSM71737	1.70375
cutaneous melanoma	GSM71727	1.70518
cutaneous melanoma	GSM71738	1.7114
cutaneous melanoma	GSM71696	1.7126
cutaneous melanoma	GSM71720	1.76744
cutaneous melanoma	GSM71716	1.80019
cutaneous melanoma	GSM71705	1.80711
cutaneous melanoma	GSM71712	1.81949
cutaneous melanoma	GSM71706	1.83396
cutaneous melanoma	GSM71717	1.84713
cutaneous melanoma	GSM71740	1.85247
cutaneous melanoma	GSM71739	1.88186
cutaneous melanoma	GSM71703	1.90001
cutaneous melanoma	GSM71697	1.91283
cutaneous melanoma	GSM71700	1.93751
cutaneous melanoma	GSM71734	1.95995
cutaneous melanoma	GSM71732	1.98074
cutaneous melanoma	GSM71715	2.0039
cutaneous melanoma	GSM71702	2.04076
cutaneous melanoma	GSM71730	2.0426
cutaneous melanoma	GSM71736	2.07479
cutaneous melanoma	GSM71710	2.25508
cutaneous melanoma	GSM71713	2.81754
benigh melanocytic skin nevus	GSM71694	0.62885
benigh melanocytic skin nevus	GSM71689	0.93855
benigh melanocytic skin nevus	GSM71693	1.03745
benigh melanocytic skin nevus	GSM71691	1.06149
benigh melanocytic skin nevus	GSM71690	1.08299
benigh melanocytic skin nevus	GSM71684	1.19292
benigh melanocytic skin nevus	GSM71681	1.28131
benigh melanocytic skin nevus	GSM71685	1.30721
benigh melanocytic skin nevus	GSM71680	1.34941
benigh melanocytic skin nevus	GSM71686	1.35534
benigh melanocytic skin nevus	GSM71679	1.37919
benigh melanocytic skin nevus	GSM71678	1.44195
benigh melanocytic skin nevus	GSM71682	1.49833
benigh melanocytic skin nevus	GSM71692	1.49917
benigh melanocytic skin nevus	GSM71695	1.51581
benigh melanocytic skin nevus	GSM71687	1.53858
benigh melanocytic skin nevus	GSM71683	1.6161
benigh melanocytic skin nevus	GSM71688	1.7519

## Sheet: Figure 1-Immunohistochemistry
number		staining intensity scores	positive cells scores	multiplication	final score
1	Melanoma	3	3	9	3
2	Melanoma	3	4	12	3
3	Melanoma	3	3	9	3
4	Melanoma	2	4	8	2
5	Melanoma	3	3	9	3
6	Melanoma	3	3	9	3
7	Melanoma	1	2	2	1
8	Melanoma	3	3	9	3
9	Melanoma	3	3	9	3
10	Melanoma	3	4	12	3
11	Melanoma	1	3	3	1
12	Melanoma	3	4	12	3
13	Melanoma	3	4	12	3
14	Melanoma	3	3	9	3
15	Melanoma	3	4	12	3
16	Melanoma	3	4	12	3
17	Melanoma	2	4	8	2
18	Melanoma	1	4	4	1
19	Melanoma	3	4	12	3
20	Melanoma	3	3	9	3
21	Melanoma	1	2	2	1
22	Melanoma	3	4	12	3
23	Melanoma	1	3	3	1
24	Melanoma	3	4	12	3
25	Melanoma	3	4	12	3
26	Melanoma	2	2	4	2
27	Melanoma	3	3	9	3
28	Melanoma	4	3	12	3
29	Melanoma	1	2	2	1
30	Melanoma	2	3	6	2
31	Melanoma	3	3	9	3
32	Melanoma	1	2	2	1
33	Melanoma	3	4	12	3
34	Melanoma	3	3	9	3
35	Melanoma	1	2	2	1
36	Melanoma	3	3	12	3
37	Melanoma	2	3	6	2
38	Melanoma	3	4	12	3
39	Melanoma	2	4	8	2
40	Melanoma	3	3	9	3
41	Melanoma	3	3	9	3
42	Melanoma	3	4	12	3
43	Melanoma	3	3	9	3
44	Melanoma	3	3	9	3
45	Melanoma	3	4	12	3
46	Melanoma	3	4	12	3
47	Melanoma	3	4	12	3
48	Melanoma	2	3	6	2
49	Melanoma	2	4	8	2
50	Melanoma	3	4	12	3
51	Melanoma	3	3	9	3
52	Melanoma	3	4	12	3
1	neves	2	3	6	2
2	neves	2	3	6	2
3	neves	0	0	0	0
4	neves	2	3	6	2
5	neves	1	2	2	1
6	neves	1	2	2	1
7	neves	1	2	2	1
8	neves	1	2	2	1
9	neves	1	2	2	1
10	neves	2	3	6	2
11	neves	1	2	2	1
12	neves	0	0	0	0
13	neves	0	0	0	0
14	neves	1	4	4	1
15	neves	0	0	0	0
16	neves	0	0	0	0
17	neves	1	3	3	1
18	neves	0	0	0	0
19	neves	1	3	3	1
20	neves	0	0	0	0
21	neves	0	0	0	0
22	neves	0	0	0	0
23	neves	0	0	0	0
24	neves	0	0	0	0
25	neves	0	0	0	0
26	neves	0	0	0	0
27	neves	0	0	0	0

## Sheet: Figure 1
Figure 1D (mRNA expression of PLA2G6 in cell lines)
	target	target	target	average	reference	reference	reference	average	△ct	△ct(calibrator)	△△ct	value
MC-1	30.26	29.9	30.18	30.1133	18.63	18.63	18.6	18.62	11.4933	11.4289	-0.0644444	0.956314
MC-2	29.99	29.95	29.97	29.97	18.57	18.56	18.57	18.5667	11.4033		0.0255556	1.01787
MC-3	30.14	29.79	29.97	29.9667	18.6	18.56	18.57	18.5767	11.39		0.0388889	1.02732
M14-1	24.15	24.09	24.08	24.1067	14.26	14.28	14.21	14.25	9.85667		1.57222	2.97362
M14-2	24.03	24.05	24.06	24.0467	14.25	14.26	14.25	14.255	9.79167		1.63722	3.11066
M14-3	24.95	24.97	24.95	24.9567	15.44	15.34	15.34	15.3733	9.58333		1.84556	3.59391
SK-MEL-28-1	29.17	29.37	29.49	29.3433	20.01	20	19.99	20	9.34333		2.08556	4.24439
SK-MEL-28-2	29.63	29.83	29.93	29.7967	20.55	20.5	20.52	20.5233	9.27333		2.15556	4.4554
SK-MEL-28-3	29.24	29.29	29.17	29.2333	20.14	20.12	20.08	20.1133	9.12		2.30889	4.95501
A375-1	25.15	25.16	25.02	25.11	14.73	14.74	14.69	14.72	10.39		1.03889	2.05464
A375-2	24.6	24.61	24.69	24.6333	14.23	14.18	14.21	14.2067	10.4267		1.00222	2.00308
A375-3	25.2	25.06	25.16	25.14	14.51	14.5	14.5	14.5033	10.6367		0.792222	1.73174
A875-1	28.66	28.84	29.02	28.84	18.08	18.07	18.09	18.08	10.76		0.668889	1.58985
A875-2	24.59	24.57	24.51	24.5567	13.68	13.71	13.69	13.6933	10.8633		0.565556	1.47996
A875-3	28.14	28.5	28.56	28.4	17.62	17.63	17.63	17.6267	10.7733		0.655556	1.57522
Figure 1E (gray value of protein expression )
		PLA2G6	avtin	PLA2G6/actin	calibrator	value
1	MC	23201	62329.1	0.372233	0.356632	1.04375
	M14	62184.9	52696.2	1.18006		3.30892
	SK-MEL-28	59852.7	50247.7	1.19116		3.34001
	A375	23800.5	41108	0.578975		1.62345
	A875	14431.5	43575.2	0.331186		0.92865
2	MC	11762.5	32444.6	0.362541		1.01657
	M14	23386.8	25550.3	0.915324		2.56658
	SK-MEL-28	31475.1	27609.2	1.14002		3.19664
	A375	21094.1	25648.7	0.822427		2.30609
	A875	7273.71	28282	0.257185		0.721151
3	MC	9924.42	29614.4	0.335121		0.939685
	M14	31336.4	33111.7	0.946383		2.65367
	SK-MEL-28	26899.5	29329	0.917163		2.57174
	A375	8657.08	21503.3	0.402593		1.12887
	A875	3622.15	16018.2	0.226127		0.634062
Figure 1F (mRNA expression of PLA2G6 in 9 paired tissues)
	target	target	target	average	reference	reference	reference	average	△ct	△ct(calibrator)	△△ct	value	difference
adjacent-1	27.45	27.75	27.78	27.66	28.53	28.59	28.49	28.5367	-0.876667	-0.476296	0.40037	1.31985	-1.50278
adjacent-2	29.46	29.54	29.29	29.43	30.63	30.54	30.55	30.5733	-1.14333		0.667037	1.58781	-4.43472
adjacent-3	25.37	25.33	25.37	25.3567	26.56	26.62	26.5	26.56	-1.20333		0.727037	1.65524	-0.110623
adjacent-4	28.02	27.73	27.9	27.8833	28.82	28.74	28.96	28.84	-0.956667		0.48037	1.3951	-3.25427
adjacent-5	24.86	24.8	24.78	24.8133	25.31	25.46	25.66	25.4767	-0.663333		0.187037	1.13842	-0.758556
adjacent-6	25.67	25.59	25.75	25.67	25.2	25.25	25.47	25.3067	0.363333		-0.83963	0.558787	-0.727938
adjacent-7	29.21	29.1	29.27	29.1933	29.43	29.77	29.75	29.65	-0.456667		-0.0196296	0.986486	-0.336414
adjacent-8	26.1	26.09	26.05	26.08	26.15	26.64	26.62	26.47	-0.39		-0.0862963	0.941938	-1.21707
adjacent-9	26.44	26.31	26.31	26.3533	25.65	25.81	24.48	25.3133	1.04		-1.5163	0.349582	-0.991784
tumer-1	27.13	27.51	27.19	27.2767	29.53	29.49	28.73	29.25	-1.97333		1.49704	2.82262
tumer-2	26.84	26.96	26.97	26.9233	30.01	29.97	29.99	29.99	-3.06667		2.59037	6.02253
tumer-3	26.57	26.7	26.66	26.6433	27.92	27.94	27.96	27.94	-1.29667		0.82037	1.76586
tumer-4	27.52	27.51	27.46	27.4967	30.1	30.29	30.18	30.19	-2.69333		2.21704	4.64938
tumer-5	25.78	25.72	25.61	25.7033	27.32	27.03	26.96	27.1033	-1.4		0.923704	1.89698
tumer-6	25.51	25.3	25.31	25.3733	26.21	26.23	26.2	26.2133	-0.84		0.363704	1.28672
tumer-7	28.96	29.11	29.08	29.05	29.95	29.9	29.94	29.93	-0.88		0.403704	1.3229
tumer-8	26.02	26.07	26.06	26.05	27.65	27.57	27.69	27.6367	-1.58667		1.11037	2.15901
tumer-9	25.09	25.15	25.13	25.1233	26.02	26.01	26.04	26.0233	-0.9		0.423704	1.34137

## Sheet: Figure 2
data	PLA2G6
22RV1_PROSTATE	8.35087
2313287_STOMACH	3.59842
253JBV_URINARY_TRACT	2.65549
253J_URINARY_TRACT	2.74854
42MGBA_CENTRAL_NERVOUS_SYSTEM	0.223309
5637_URINARY_TRACT	0.389311
59M_OVARY	0.846681
639V_URINARY_TRACT	0.544802
647V_URINARY_TRACT	0.589065
697_HAEMATOPOIETIC_AND_LYMPHOID_TISSUE	5.20537
769P_KIDNEY	1.31091
786O_KIDNEY	0.803598
8305C_THYROID	0.939402
8505C_THYROID	0.416761
8MGBA_CENTRAL_NERVOUS_SYSTEM	1.93001
A101D_SKIN	3.34574
A1207_CENTRAL_NERVOUS_SYSTEM	0.592296
A172_CENTRAL_NERVOUS_SYSTEM	0.826503
A204_SOFT_TISSUE	1.21312
A2058_SKIN	4.76209
A253_SALIVARY_GLAND	2.04121
A2780_OVARY	2.91298
A375_SKIN	2.06348
A3KAW_HAEMATOPOIETIC_AND_LYMPHOID_TISSUE	6.46278
A427_LUNG	2.24157
A498_KIDNEY	1.02109
A4FUK_HAEMATOPOIETIC_AND_LYMPHOID_TISSUE	6.98685
A549_LUNG	0.368523
A673_BONE	6.70496
A704_KIDNEY	7.35916
ABC1_LUNG	0.573654
ACCMESO1_PLEURA	0.996413
ACHN_KIDNEY	2.02491
AGS_STOMACH	0.687554
ALLSIL_HAEMATOPOIETIC_AND_LYMPHOID_TISSUE	6.38819
AM38_CENTRAL_NERVOUS_SYSTEM	1.01673
AML193_HAEMATOPOIETIC_AND_LYMPHOID_TISSUE	3.74586
AMO1_HAEMATOPOIETIC_AND_LYMPHOID_TISSUE	5.55255
AN3CA_ENDOMETRIUM	5.49404
ASPC1_PANCREAS	1.62082
AU565_BREAST	2.24112
BC3C_URINARY_TRACT	1.65433
BCP1_HAEMATOPOIETIC_AND_LYMPHOID_TISSUE	3.139
BCPAP_THYROID	1.78748
BDCM_HAEMATOPOIETIC_AND_LYMPHOID_TISSUE	4.40807
BEN_LUNG	6.02599
BFTC905_URINARY_TRACT	2.0757
BFTC909_KIDNEY	1.55779
BHT101_THYROID	3.41423
BHY_UPPER_AERODIGESTIVE_TRACT	3.95778
BICR16_UPPER_AERODIGESTIVE_TRACT	2.18316
BICR18_UPPER_AERODIGESTIVE_TRACT	3.33349
BICR22_UPPER_AERODIGESTIVE_TRACT	0.456011
BICR31_UPPER_AERODIGESTIVE_TRACT	3.01854
BICR56_UPPER_AERODIGESTIVE_TRACT	0.823957
BICR6_UPPER_AERODIGESTIVE_TRACT	0.592021
BL41_HAEMATOPOIETIC_AND_LYMPHOID_TISSUE	1.80864
BL70_HAEMATOPOIETIC_AND_LYMPHOID_TISSUE	2.80689
BT12_SOFT_TISSUE	1.54161
BT20_BREAST	1.20697
BT474_BREAST	1.69883
BT483_BREAST	2.07378
BT549_BREAST	0.809832
BV173_HAEMATOPOIETIC_AND_LYMPHOID_TISSUE	9.20983
BXPC3_PANCREAS	0.375422
C2BBE1_LARGE_INTESTINE	0.880754
C32_SKIN	6.78106
C8166_HAEMATOPOIETIC_AND_LYMPHOID_TISSUE	2.33261
CA46_HAEMATOPOIETIC_AND_LYMPHOID_TISSUE	7.5069
CACO2_LARGE_INTESTINE	1.0622
CADOES1_BONE	4.04764
CAKI1_KIDNEY	1.16383
CAKI2_KIDNEY	4.83547
CAL120_BREAST	1.52087
CAL12T_LUNG	1.69315
CAL148_BREAST	1.29221
CAL27_UPPER_AERODIGESTIVE_TRACT	1.15316
CAL29_URINARY_TRACT	0.434649
CAL33_UPPER_AERODIGESTIVE_TRACT	1.37467
CAL51_BREAST	6.67857
CAL54_KIDNEY	4.89548
CAL62_THYROID	0.849068
CAL78_BONE	1.79211
CAL851_BREAST	0.803854
CALU1_LUNG	0.349016
CALU3_LUNG	2.74529
CALU6_LUNG	0.997444
CAMA1_BREAST	1.32906
CAOV3_OVARY	0.889231
CAOV4_OVARY	4.73904
CAPAN1_PANCREAS	1.55832
CAPAN2_PANCREAS	1.045
CAS1_CENTRAL_NERVOUS_SYSTEM	1.79071
CCFSTTG1_CENTRAL_NERVOUS_SYSTEM	0.114601
CCK81_LARGE_INTESTINE	3.43225
CFPAC1_PANCREAS	2.43002
CH157MN_CENTRAL_NERVOUS_SYSTEM	0.449613
CHAGOK1_LUNG	2.39904
CHP126_AUTONOMIC_GANGLIA	2.35335
CHP212_AUTONOMIC_GANGLIA	1.56942
CI1_HAEMATOPOIETIC_AND_LYMPHOID_TISSUE	3.23216
CJM_SKIN	0.787922
CL11_LARGE_INTESTINE	1.01859
CL14_LARGE_INTESTINE	2.19452
CL34_LARGE_INTESTINE	5.27905
CL40_LARGE_INTESTINE	2.03494
CMK_HAEMATOPOIETIC_AND_LYMPHOID_TISSUE	14.5441
CMLT1_HAEMATOPOIETIC_AND_LYMPHOID_TISSUE	8.38904
COLO201_LARGE_INTESTINE	1.60162
COLO320_LARGE_INTESTINE	6.91328
COLO668_LUNG	18.6357
COLO678_LARGE_INTESTINE	2.52972
COLO679_SKIN	2.81475
COLO680N_OESOPHAGUS	4.236
COLO684_ENDOMETRIUM	3.53505
COLO741_SKIN	8.37955
COLO783_SKIN	1.71406
COLO792_SKIN	34.3575
COLO800_SKIN	5.14818
COLO829_SKIN	5.16983
CORL105_LUNG	0.886274
CORL23_LUNG	1.89979
CORL24_LUNG	6.78397
CORL279_LUNG	6.80203
CORL311_LUNG	12.2995
CORL47_LUNG	5.59044
CORL88_LUNG	3.92366
CORL95_LUNG	9.69522
COV318_OVARY	1.34057
COV362_OVARY	1.10538
COV434_OVARY	2.3135
COV644_OVARY	0.885037
CW2_LARGE_INTESTINE	6.19493
D283MED_CENTRAL_NERVOUS_SYSTEM	3.20881
D341MED_CENTRAL_NERVOUS_SYSTEM	4.26365
DANG_PANCREAS	1.87582
DAOY_CENTRAL_NERVOUS_SYSTEM	0.91122
DAUDI_HAEMATOPOIETIC_AND_LYMPHOID_TISSUE	7.67152
DBTRG05MG_CENTRAL_NERVOUS_SYSTEM	1.95088
DB_HAEMATOPOIETIC_AND_LYMPHOID_TISSUE	3.89139
DEL_HAEMATOPOIETIC_AND_LYMPHOID_TISSUE	2.22404
DETROIT562_UPPER_AERODIGESTIVE_TRACT	0.345812
DKMG_CENTRAL_NERVOUS_SYSTEM	1.35446
DM3_FIBROBLAST	0.41504
DMS114_LUNG	1.8812
DMS153_LUNG	3.56379
DMS273_LUNG	1.28874
DMS454_LUNG	5.27799
DMS53_LUNG	5.9182
DMS79_LUNG	1.64998
DND41_HAEMATOPOIETIC_AND_LYMPHOID_TISSUE	9.74753
DOHH2_HAEMATOPOIETIC_AND_LYMPHOID_TISSUE	6.50322
DU145_PROSTATE	0.572989
DU4475_BREAST	17.136
DV90_LUNG	1.78452
EB1_HAEMATOPOIETIC_AND_LYMPHOID_TISSUE	4.69984
EBC1_LUNG	0.949183
ECC10_STOMACH	3.09736
ECC12_STOMACH	4.72965
ECGI10_OESOPHAGUS	1.94819
EFE184_ENDOMETRIUM	1.49014
EFM192A_BREAST	2.09809
EFM19_BREAST	1.06916
EFO21_OVARY	2.7771
EFO27_OVARY	1.66598
EHEB_HAEMATOPOIETIC_AND_LYMPHOID_TISSUE	5.67411
EJM_HAEMATOPOIETIC_AND_LYMPHOID_TISSUE	4.32532
EKVX_LUNG	1.43636
EM2_HAEMATOPOIETIC_AND_LYMPHOID_TISSUE	2.36697
EN_ENDOMETRIUM	4.84295
EOL1_HAEMATOPOIETIC_AND_LYMPHOID_TISSUE	3.75404
EPLC272H_LUNG	0.556406
ES2_OVARY	0.914393
ESS1_ENDOMETRIUM	0.817606
EW8_BONE	2.89625
EWS502_BONE	4.28891
F36P_HAEMATOPOIETIC_AND_LYMPHOID_TISSUE	13.1964
FADU_UPPER_AERODIGESTIVE_TRACT	6.59965
FTC133_THYROID	0.832102
FTC238_THYROID	1.21046
FU97_STOMACH	0.717849
FUOV1_OVARY	1.64644
G292CLONEA141B1_BONE	2.01737
G361_SKIN	7.01554
G401_SOFT_TISSUE	0.790405
G402_SOFT_TISSUE	1.75645
GA10_HAEMATOPOIETIC_AND_LYMPHOID_TISSUE	2.04629
GAMG_CENTRAL_NERVOUS_SYSTEM	0.924223
GB1_CENTRAL_NERVOUS_SYSTEM	0.929946
GCIY_STOMACH	2.24927
GCT_SOFT_TISSUE	1.36179
GDM1_HAEMATOPOIETIC_AND_LYMPHOID_TISSUE	9.65409
GI1_CENTRAL_NERVOUS_SYSTEM	1.49455
GMS10_CENTRAL_NERVOUS_SYSTEM	0.559058
GOS3_CENTRAL_NERVOUS_SYSTEM	3.24109
GP2D_LARGE_INTESTINE	4.67778
GRANTA519_HAEMATOPOIETIC_AND_LYMPHOID_TISSUE	9.54643
GSS_STOMACH	2.85364
GSU_STOMACH	1.87251
H4_CENTRAL_NERVOUS_SYSTEM	1.47385
HARA_LUNG	1.42957
HCC1143_BREAST	0.921055
HCC1171_LUNG	1.81097
HCC1187_BREAST	2.1445
HCC1195_LUNG	3.60536
HCC1359_LUNG	1.27044
HCC1395_BREAST	0.407029
HCC1419_BREAST	1.75779
HCC1428_BREAST	1.21654
HCC1438_LUNG	0.481018
HCC1500_BREAST	1.96504
HCC1569_BREAST	3.64523
HCC1588_LUNG	2.13165
HCC1599_BREAST	5.0487
HCC15_LUNG	0.895438
HCC1806_BREAST	1.52746
HCC1833_LUNG	2.98629
HCC1937_BREAST	0.775891
HCC1954_BREAST	0.677534
HCC202_BREAST	2.40916
HCC2108_LUNG	1.15469
HCC2157_BREAST	2.35832
HCC2218_BREAST	0.948058
HCC2279_LUNG	0.85362
HCC2429_LUNG	4.11892
HCC2450_LUNG	1.00334
HCC2814_LUNG	1.12266
HCC2935_LUNG	4.63859
HCC33_LUNG	4.56269
HCC364_LUNG	0.599792
HCC366_LUNG	1.19064
HCC38_BREAST	0.749565
HCC4006_LUNG	2.49655
HCC44_LUNG	0.353922
HCC461_LUNG	0.509907
HCC515_LUNG	0.67332
HCC56_LARGE_INTESTINE	1.66513
HCC70_BREAST	1.95249
HCC78_LUNG	0.998584
HCC827GR5_LUNG	3.58833
HCC827_LUNG	0.99125
HCC95_LUNG	0.85202
HCT116_LARGE_INTESTINE	1.40863
HCT15_LARGE_INTESTINE	1.77889
HDLM2_HAEMATOPOIETIC_AND_LYMPHOID_TISSUE	4.75461
HDMYZ_HAEMATOPOIETIC_AND_LYMPHOID_TISSUE	1.71674
HDQP1_BREAST	2.05466
HEC108_ENDOMETRIUM	16.2133
HEC151_ENDOMETRIUM	1.59563
HEC1A_ENDOMETRIUM	1.23278
HEC1B_ENDOMETRIUM	3.38123
HEC251_ENDOMETRIUM	1.86069
HEC265_ENDOMETRIUM	1.63886
HEC50B_ENDOMETRIUM	1.21611
HEC59_ENDOMETRIUM	2.66332
HEC6_ENDOMETRIUM	3.14963
HEKTE_KIDNEY	1.12931
HEL9217_HAEMATOPOIETIC_AND_LYMPHOID_TISSUE	8.41825
HELA_CERVIX	0.675378
HEL_HAEMATOPOIETIC_AND_LYMPHOID_TISSUE	23.2263
HEP3B217_LIVER	2.11358
HEPG2_LIVER	0.853304
HEYA8_OVARY	0.461586
HGC27_STOMACH	3.4343
HH_HAEMATOPOIETIC_AND_LYMPHOID_TISSUE	4.01867
HL60_HAEMATOPOIETIC_AND_LYMPHOID_TISSUE	2.70382
HLFA_FIBROBLAST	0.580522
HLF_LIVER	0.664071
HMC18_BREAST	2.55433
HMCB_SKIN	4.22827
HMEL_BREAST	2.59004
HNT34_HAEMATOPOIETIC_AND_LYMPHOID_TISSUE	12.1381
HOP62_LUNG	0.712137
HOP92_LUNG	1.38372
HOS_BONE	2.17592
HPAC_PANCREAS	3.273
HPAFII_PANCREAS	1.15981
HPBALL_HAEMATOPOIETIC_AND_LYMPHOID_TISSUE	11.0032
HS172T_FIBROBLAST	0.750835
HS229T_FIBROBLAST	0.532257
HS255T_FIBROBLAST	1.83789
HS274T_FIBROBLAST	0.703628
HS281T_FIBROBLAST	0.93287
HS294T_SKIN	2.9281
HS343T_FIBROBLAST	0.559211
HS578T_BREAST	1.49068
HS600T_FIBROBLAST	0.732009
HS606T_FIBROBLAST	1.17641
HS611T_HAEMATOPOIETIC_AND_LYMPHOID_TISSUE	5.0215
HS616T_FIBROBLAST	0.927027
HS618T_FIBROBLAST	0.476846
HS675T_FIBROBLAST	0.974225
HS683_CENTRAL_NERVOUS_SYSTEM	1.00893
HS688AT_FIBROBLAST	0.98548
HS695T_SKIN	3.31998
HS698T_FIBROBLAST	0.824959
HS706T_BONE	1.286
HS729_SOFT_TISSUE	0.922212
HS737T_FIBROBLAST	1.08308
HS739T_FIBROBLAST	1.377
HS742T_FIBROBLAST	0.27645
HS746T_STOMACH	0.675112
HS751T_FIBROBLAST	0.774473
HS766T_PANCREAS	1.03939
HS819T_FIBROBLAST	0.859386
HS821T_FIBROBLAST	0.828909
HS822T_FIBROBLAST	0.910355
HS834T_FIBROBLAST	0.82271
HS839T_FIBROBLAST	0.848879
HS840T_FIBROBLAST	0.458937
HS852T_SKIN	1.92698
HS863T_FIBROBLAST	0.611022
HS870T_FIBROBLAST	0.89626
HS888T_FIBROBLAST	1.39686
HS895T_FIBROBLAST	0.555719
HS934T_FIBROBLAST	0.809371
HS936T_SKIN	4.38175
HS939T_SKIN	2.81291
HS940T_FIBROBLAST	1.14351
HS944T_SKIN	1.38944
HSC2_UPPER_AERODIGESTIVE_TRACT	1.8545
HSC3_UPPER_AERODIGESTIVE_TRACT	0.340285
HSC4_UPPER_AERODIGESTIVE_TRACT	2.68729
HT1080_SOFT_TISSUE	1.02297
HT115_LARGE_INTESTINE	3.05493
HT1197_URINARY_TRACT	1.08881
HT1376_URINARY_TRACT	3.99591
HT144_SKIN	3.58881
HT29_LARGE_INTESTINE	1.76356
HT55_LARGE_INTESTINE	1.21119
HT_HAEMATOPOIETIC_AND_LYMPHOID_TISSUE	4.55849
HUCCT1_BILIARY_TRACT	0.114913
HUG1N_STOMACH	1.57829
HUH1_LIVER	0.351847
HUH28_BILIARY_TRACT	0.945685
HUH6_LIVER	2.10357
HUH7_LIVER	1.31639
HUNS1_HAEMATOPOIETIC_AND_LYMPHOID_TISSUE	3.01105
HUPT3_PANCREAS	0.312559
HUPT4_PANCREAS	1.70567
HUT102_HAEMATOPOIETIC_AND_LYMPHOID_TISSUE	3.58855
HUT78_HAEMATOPOIETIC_AND_LYMPHOID_TISSUE	3.33599
HUTU80_SMALL_INTESTINE	3.93167
IALM_LUNG	0.651537
IGR1_SKIN	22.0722
IGR37_SKIN	3.30498
IGR39_SKIN	2.12362
IGROV1_OVARY	2.56211
IM95_STOMACH	1.96256
IMR32_AUTONOMIC_GANGLIA	1.71549
INA6_HAEMATOPOIETIC_AND_LYMPHOID_TISSUE	6.3464
IOMMLEE_CENTRAL_NERVOUS_SYSTEM	0.423937
IPC298_SKIN	6.14046
ISHIKAWAHERAKLIO02ER_ENDOMETRIUM	3.44182
ISTMES1_PLEURA	0.555422
ISTMES2_PLEURA	0.469535
J82_URINARY_TRACT	0.281065
JEKO1_HAEMATOPOIETIC_AND_LYMPHOID_TISSUE	1.45878
JHESOAD1_OESOPHAGUS	1.15565
JHH1_LIVER	4.13747
JHH2_LIVER	1.18277
JHH4_LIVER	3.84951
JHH5_LIVER	0.829359
JHH6_LIVER	4.13715
JHH7_LIVER	4.95341
JHOC5_OVARY	2.69476
JHOM1_OVARY	1.19057
JHOM2B_OVARY	1.13999
JHOS2_OVARY	1.50928
JHOS4_OVARY	0.720852
JHUEM1_ENDOMETRIUM	4.76272
JHUEM2_ENDOMETRIUM	1.79954
JHUEM3_ENDOMETRIUM	3.64304
JHUEM7_ENDOMETRIUM	2.67705
JIMT1_BREAST	0.797909
JJN3_HAEMATOPOIETIC_AND_LYMPHOID_TISSUE	2.96438
JK1_HAEMATOPOIETIC_AND_LYMPHOID_TISSUE	17.597
JL1_PLEURA	0.343621
JM1_HAEMATOPOIETIC_AND_LYMPHOID_TISSUE	3.02154
JMSU1_URINARY_TRACT	0.580062
JURKAT_HAEMATOPOIETIC_AND_LYMPHOID_TISSUE	6.97796
JURLMK1_HAEMATOPOIETIC_AND_LYMPHOID_TISSUE	65.3514
JVM2_HAEMATOPOIETIC_AND_LYMPHOID_TISSUE	4.74167
JVM3_HAEMATOPOIETIC_AND_LYMPHOID_TISSUE	7.52014
K029AX_SKIN	2.05851
K562_HAEMATOPOIETIC_AND_LYMPHOID_TISSUE	2.82909
KALS1_CENTRAL_NERVOUS_SYSTEM	1.11321
KARPAS299_HAEMATOPOIETIC_AND_LYMPHOID_TISSUE	1.72057
KARPAS422_HAEMATOPOIETIC_AND_LYMPHOID_TISSUE	8.71921
KARPAS620_HAEMATOPOIETIC_AND_LYMPHOID_TISSUE	4.13584
KASUMI1_HAEMATOPOIETIC_AND_LYMPHOID_TISSUE	3.15914
KASUMI2_HAEMATOPOIETIC_AND_LYMPHOID_TISSUE	5.51029
KASUMI6_HAEMATOPOIETIC_AND_LYMPHOID_TISSUE	8.31525
KATOIII_STOMACH	0.820813
KCL22_HAEMATOPOIETIC_AND_LYMPHOID_TISSUE	2.00688
KD_SOFT_TISSUE	2.17172
KE37_HAEMATOPOIETIC_AND_LYMPHOID_TISSUE	12.1331
KE39_STOMACH	4.31853
KE97_HAEMATOPOIETIC_AND_LYMPHOID_TISSUE	3.25704
KELLY_AUTONOMIC_GANGLIA	5.31933
KG1C_CENTRAL_NERVOUS_SYSTEM	1.8485
KG1_HAEMATOPOIETIC_AND_LYMPHOID_TISSUE	5.74788
KHM1B_HAEMATOPOIETIC_AND_LYMPHOID_TISSUE	3.89323
KIJK_HAEMATOPOIETIC_AND_LYMPHOID_TISSUE	0.763596
KLE_ENDOMETRIUM	0.919158
KM12_LARGE_INTESTINE	7.27463
KMBC2_URINARY_TRACT	1.35162
KMH2_HAEMATOPOIETIC_AND_LYMPHOID_TISSUE	3.36476
KMM1_HAEMATOPOIETIC_AND_LYMPHOID_TISSUE	1.96747
KMRC1_KIDNEY	0.22847
KMRC20_KIDNEY	2.22621
KMRC2_KIDNEY	0.560092
KMRC3_KIDNEY	2.72939
KMS11_HAEMATOPOIETIC_AND_LYMPHOID_TISSUE	2.96617
KMS12BM_HAEMATOPOIETIC_AND_LYMPHOID_TISSUE	2.53807
KMS18_HAEMATOPOIETIC_AND_LYMPHOID_TISSUE	6.41802
KMS20_HAEMATOPOIETIC_AND_LYMPHOID_TISSUE	1.6989
KMS21BM_HAEMATOPOIETIC_AND_LYMPHOID_TISSUE	2.01012
KMS26_HAEMATOPOIETIC_AND_LYMPHOID_TISSUE	3.70721
KMS27_HAEMATOPOIETIC_AND_LYMPHOID_TISSUE	5.80665
KMS28BM_HAEMATOPOIETIC_AND_LYMPHOID_TISSUE	2.49839
KMS34_HAEMATOPOIETIC_AND_LYMPHOID_TISSUE	3.89787
KNS42_CENTRAL_NERVOUS_SYSTEM	1.75908
KNS60_CENTRAL_NERVOUS_SYSTEM	2.0362
KNS62_LUNG	0.795347
KNS81_CENTRAL_NERVOUS_SYSTEM	0.617475
KO52_HAEMATOPOIETIC_AND_LYMPHOID_TISSUE	3.93171
KOPN8_HAEMATOPOIETIC_AND_LYMPHOID_TISSUE	4.87627
KP2_PANCREAS	2.05508
KP3_PANCREAS	6.76094
KP4_PANCREAS	3.38543
KPL1_BREAST	2.18038
KPMRTRY_SOFT_TISSUE	1.97908
KPNRTBM1_AUTONOMIC_GANGLIA	2.54834
KPNSI9S_AUTONOMIC_GANGLIA	1.77018
KPNYN_AUTONOMIC_GANGLIA	1.77676
KS1_CENTRAL_NERVOUS_SYSTEM	1.13326
KU1919_URINARY_TRACT	1.44009
KU812_HAEMATOPOIETIC_AND_LYMPHOID_TISSUE	18.532
KURAMOCHI_OVARY	3.28923
KYM1_SOFT_TISSUE	1.48156
KYO1_HAEMATOPOIETIC_AND_LYMPHOID_TISSUE	27.356
KYSE140_OESOPHAGUS	4.68615
KYSE150_OESOPHAGUS	1.89375
KYSE180_OESOPHAGUS	0.328063
KYSE270_OESOPHAGUS	2.59792
KYSE30_OESOPHAGUS	3.487
KYSE410_OESOPHAGUS	1.11134
KYSE450_OESOPHAGUS	2.01588
KYSE510_OESOPHAGUS	1.39615
KYSE520_OESOPHAGUS	1.58807
KYSE70_OESOPHAGUS	3.38512
L1236_HAEMATOPOIETIC_AND_LYMPHOID_TISSUE	1.87403
L33_PANCREAS	6.42641
L363_HAEMATOPOIETIC_AND_LYMPHOID_TISSUE	4.93676
L428_HAEMATOPOIETIC_AND_LYMPHOID_TISSUE	2.75386
L540_HAEMATOPOIETIC_AND_LYMPHOID_TISSUE	4.0714
LAMA84_HAEMATOPOIETIC_AND_LYMPHOID_TISSUE	19.5276
LC1F_LUNG	3.48231
LCLC103H_LUNG	2.06306
LCLC97TM1_LUNG	1.74981
LI7_LIVER	0.590322
LK2_LUNG	1.77708
LMSU_STOMACH	1.15186
LN18_CENTRAL_NERVOUS_SYSTEM	0.754835
LN215_CENTRAL_NERVOUS_SYSTEM	1.96359
LN229_CENTRAL_NERVOUS_SYSTEM	2.86493
LN235_CENTRAL_NERVOUS_SYSTEM	1.18542
LN319_CENTRAL_NERVOUS_SYSTEM	5.26008
LN340_CENTRAL_NERVOUS_SYSTEM	1.83542
LN382_CENTRAL_NERVOUS_SYSTEM	0.772781
LN428_CENTRAL_NERVOUS_SYSTEM	1.7427
LN443_CENTRAL_NERVOUS_SYSTEM	2.84151
LN464_CENTRAL_NERVOUS_SYSTEM	46.7034
LNCAPCLONEFGC_PROSTATE	14.4205
LNZ308_CENTRAL_NERVOUS_SYSTEM	0.643437
LOUCY_HAEMATOPOIETIC_AND_LYMPHOID_TISSUE	8.98574
LOUNH91_LUNG	0.694156
LOVO_LARGE_INTESTINE	3.06774
LOXIMVI_SKIN	0.812403
LP1_HAEMATOPOIETIC_AND_LYMPHOID_TISSUE	15.7974
LS1034_LARGE_INTESTINE	1.84663
LS123_LARGE_INTESTINE	0.857206
LS180_LARGE_INTESTINE	2.59283
LS411N_LARGE_INTESTINE	3.88164
LS513_LARGE_INTESTINE	3.24797
LU65_LUNG	2.17492
LU99_LUNG	0.62345
LUDLU1_LUNG	1.39403
LXF289_LUNG	1.53636
M059K_CENTRAL_NERVOUS_SYSTEM	0.277228
M07E_HAEMATOPOIETIC_AND_LYMPHOID_TISSUE	27.9205
MALME3M_SKIN	6.93045
MC116_HAEMATOPOIETIC_AND_LYMPHOID_TISSUE	3.89926
MCAS_OVARY	0.879449
MCF7_BREAST	1.74411
MDAMB134VI_BREAST	5.27319
MDAMB157_BREAST	1.9163
MDAMB175VII_BREAST	3.74936
MDAMB231_BREAST	0.517035
MDAMB361_BREAST	5.83181
MDAMB415_BREAST	4.30641
MDAMB435S_SKIN	11.3472
MDAMB436_BREAST	0.886003
MDAMB453_BREAST	3.86075
MDAMB468_BREAST	1.21623
MDAPCA2B_PROSTATE	5.92635
MDST8_LARGE_INTESTINE	0.580318
ME1_HAEMATOPOIETIC_AND_LYMPHOID_TISSUE	2.87342
MEC1_HAEMATOPOIETIC_AND_LYMPHOID_TISSUE	3.08652
MEG01_HAEMATOPOIETIC_AND_LYMPHOID_TISSUE	12.5772
MELHO_SKIN	32.3207
MELJUSO_SKIN	26.42
MESSA_SOFT_TISSUE	3.26859
MEWO_SKIN	11.8307
MFE280_ENDOMETRIUM	2.55651
MFE296_ENDOMETRIUM	1.35574
MFE319_ENDOMETRIUM	0.985479
MG63_BONE	1.40148
MHHCALL2_HAEMATOPOIETIC_AND_LYMPHOID_TISSUE	7.15902
MHHCALL3_HAEMATOPOIETIC_AND_LYMPHOID_TISSUE	6.76187
MHHCALL4_HAEMATOPOIETIC_AND_LYMPHOID_TISSUE	8.36627
MHHES1_BONE	8.31781
MHHNB11_AUTONOMIC_GANGLIA	5.75449
MIAPACA2_PANCREAS	0.647586
MINO_HAEMATOPOIETIC_AND_LYMPHOID_TISSUE	2.34979
MJ_HAEMATOPOIETIC_AND_LYMPHOID_TISSUE	2.26197
MKN1_STOMACH	1.02092
MKN45_STOMACH	1.1891
MKN74_STOMACH	1.15198
MKN7_STOMACH	0.501691
ML1_THYROID	3.67436
MM1S_HAEMATOPOIETIC_AND_LYMPHOID_TISSUE	4.10532
MOLM13_HAEMATOPOIETIC_AND_LYMPHOID_TISSUE	2.58269
MOLM16_HAEMATOPOIETIC_AND_LYMPHOID_TISSUE	24.5748
MOLM6_HAEMATOPOIETIC_AND_LYMPHOID_TISSUE	3.52692
MOLP2_HAEMATOPOIETIC_AND_LYMPHOID_TISSUE	5.69905
MOLP8_HAEMATOPOIETIC_AND_LYMPHOID_TISSUE	4.56658
MOLT13_HAEMATOPOIETIC_AND_LYMPHOID_TISSUE	7.40412
MOLT16_HAEMATOPOIETIC_AND_LYMPHOID_TISSUE	10.8415
MOLT3_HAEMATOPOIETIC_AND_LYMPHOID_TISSUE	10.5024
MONOMAC1_HAEMATOPOIETIC_AND_LYMPHOID_TISSUE	4.8098
MONOMAC6_HAEMATOPOIETIC_AND_LYMPHOID_TISSUE	1.66405
MON_SOFT_TISSUE	0.871526
MORCPR_LUNG	4.40835
MPP89_PLEURA	0.686286
MSTO211H_PLEURA	0.333357
MUTZ3_HAEMATOPOIETIC_AND_LYMPHOID_TISSUE	4.95471
MUTZ5_HAEMATOPOIETIC_AND_LYMPHOID_TISSUE	8.90428
MV411_HAEMATOPOIETIC_AND_LYMPHOID_TISSUE	2.79385
NALM19_HAEMATOPOIETIC_AND_LYMPHOID_TISSUE	5.53663
NALM1_HAEMATOPOIETIC_AND_LYMPHOID_TISSUE	8.06851
NALM6_HAEMATOPOIETIC_AND_LYMPHOID_TISSUE	4.39783
NAMALWA_HAEMATOPOIETIC_AND_LYMPHOID_TISSUE	2.11248
NB1_AUTONOMIC_GANGLIA	3.00847
NB4_HAEMATOPOIETIC_AND_LYMPHOID_TISSUE	0.956706
NCCSTCK140_STOMACH	2.19868
NCIH1048_LUNG	5.4431
NCIH1092_LUNG	4.83432
NCIH1105_LUNG	4.79608
NCIH1155_LUNG	2.36348
NCIH1184_LUNG	2.63334
NCIH1299_LUNG	1.60708
NCIH1339_LUNG	0.628518
NCIH1341_LUNG	3.48949
NCIH1355_LUNG	3.00709
NCIH1373_LUNG	1.04712
NCIH1385_LUNG	4.36188
NCIH1395_LUNG	1.28001
NCIH1435_LUNG	1.42396
NCIH1436_LUNG	4.88001
NCIH1437_LUNG	6.80548
NCIH146_LUNG	2.72421
NCIH1563_LUNG	1.00849
NCIH1568_LUNG	2.16319
NCIH1573_LUNG	7.8102
NCIH1581_LUNG	4.40327
NCIH1618_LUNG	3.62608
NCIH1623_LUNG	3.81533
NCIH1648_LUNG	1.81264
NCIH1650_LUNG	1.42758
NCIH1651_LUNG	1.52057
NCIH1666_LUNG	2.26338
NCIH1693_LUNG	1.48265
NCIH1694_LUNG	3.24812
NCIH1703_LUNG	1.08759
NCIH1734_LUNG	1.62453
NCIH1755_LUNG	1.60897
NCIH1781_LUNG	1.20964
NCIH1792_LUNG	0.724471
NCIH1793_LUNG	0.683456
NCIH1819_LUNG	2.4399
NCIH1836_LUNG	5.24834
NCIH1838_LUNG	0.913301
NCIH1869_LUNG	0.820587
NCIH1876_LUNG	6.97637
NCIH1915_LUNG	1.66779
NCIH1930_LUNG	3.64692
NCIH1944_LUNG	1.38868
NCIH1963_LUNG	4.34157
NCIH196_LUNG	0.836933
NCIH1975_LUNG	2.20805
NCIH2004RT_SOFT_TISSUE	1.76817
NCIH2009_LUNG	0.984381
NCIH2023_LUNG	1.03891
NCIH2029_LUNG	10.833
NCIH2030_LUNG	2.37105
NCIH2052_PLEURA	1.76817
NCIH2066_LUNG	2.7722
NCIH2073_LUNG	2.07399
NCIH2077_LUNG	2.35638
NCIH2081_LUNG	4.67581
NCIH2085_LUNG	0.782214
NCIH2087_LUNG	6.49271
NCIH209_LUNG	4.7584
NCIH2106_LUNG	7.06875
NCIH2110_LUNG	2.2017
NCIH211_LUNG	2.38031
NCIH2122_LUNG	1.52303
NCIH2126_LUNG	8.91465
NCIH2170_LUNG	1.02861
NCIH2171_LUNG	2.71656
NCIH2172_LUNG	1.38336
NCIH2196_LUNG	4.28009
NCIH2227_LUNG	3.55577
NCIH2228_LUNG	0.745138
NCIH226_LUNG	0.444455
NCIH2286_LUNG	0.40838
NCIH2291_LUNG	0.753442
NCIH2342_LUNG	1.53222
NCIH2347_LUNG	0.364025
NCIH23_LUNG	1.25855
NCIH2405_LUNG	1.11982
NCIH2444_LUNG	0.472548
NCIH2452_PLEURA	1.27812
NCIH2882_LUNG	1.77252
NCIH2887_LUNG	0.379769
NCIH28_PLEURA	1.75873
NCIH292_LUNG	0.307509
NCIH3122_LUNG	5.84783
NCIH322_LUNG	0.450285
NCIH3255_LUNG	1.61934
NCIH358_LUNG	2.48862
NCIH441_LUNG	2.78694
NCIH446_LUNG	5.53434
NCIH460_LUNG	0.4255
NCIH508_LARGE_INTESTINE	5.10507
NCIH510_LUNG	4.00708
NCIH520_LUNG	2.07748
NCIH522_LUNG	1.93677
NCIH524_LUNG	3.07206
NCIH526_LUNG	4.95963
NCIH596_LUNG	1.84466
NCIH647_LUNG	2.28411
NCIH650_LUNG	2.88896
NCIH660_PROSTATE	6.1378
NCIH661_LUNG	0.99898
NCIH684_LIVER	1.88179
NCIH69_LUNG	3.20286
NCIH716_LARGE_INTESTINE	1.7714
NCIH727_LUNG	1.77731
NCIH747_LARGE_INTESTINE	1.25956
NCIH810_LUNG	4.37945
NCIH82_LUNG	2.36299
NCIH838_LUNG	1.00071
NCIH841_LUNG	3.48774
NCIH854_LUNG	3.02664
NCIH889_LUNG	5.54542
NCIH929_HAEMATOPOIETIC_AND_LYMPHOID_TISSUE	5.19774
NCIN87_STOMACH	2.00029
NCO2_HAEMATOPOIETIC_AND_LYMPHOID_TISSUE	1.41203
NH6_AUTONOMIC_GANGLIA	1.92526
NHAHTDD_CENTRAL_NERVOUS_SYSTEM	1.3316
NIHOVCAR3_OVARY	1.02706
NMCG1_CENTRAL_NERVOUS_SYSTEM	0.582352
NOMO1_HAEMATOPOIETIC_AND_LYMPHOID_TISSUE	5.48593
NUDHL1_HAEMATOPOIETIC_AND_LYMPHOID_TISSUE	8.80133
NUDUL1_HAEMATOPOIETIC_AND_LYMPHOID_TISSUE	2.74812
NUGC2_STOMACH	2.55345
NUGC3_STOMACH	0.611999
NUGC4_STOMACH	2.95971
OAW28_OVARY	1.94791
OAW42_OVARY	0.865478
OC314_OVARY	1.70783
OCIAML2_HAEMATOPOIETIC_AND_LYMPHOID_TISSUE	4.85152
OCIAML3_HAEMATOPOIETIC_AND_LYMPHOID_TISSUE	3.86059
OCIAML5_HAEMATOPOIETIC_AND_LYMPHOID_TISSUE	3.395
OCILY19_HAEMATOPOIETIC_AND_LYMPHOID_TISSUE	3.87465
OCILY3_HAEMATOPOIETIC_AND_LYMPHOID_TISSUE	3.98867
OCIM1_HAEMATOPOIETIC_AND_LYMPHOID_TISSUE	3.18493
OCIMY5_HAEMATOPOIETIC_AND_LYMPHOID_TISSUE	6.7357
OCIMY7_HAEMATOPOIETIC_AND_LYMPHOID_TISSUE	9.92274
OCUM1_STOMACH	1.70147
OE19_OESOPHAGUS	2.88119
OE21_OESOPHAGUS	0.573557
OE33_OESOPHAGUS	1.10742
OELE_OVARY	2.15997
ONCODG1_OVARY	1.34319
ONS76_CENTRAL_NERVOUS_SYSTEM	3.90226
OPM1_HAEMATOPOIETIC_AND_LYMPHOID_TISSUE	18.2436
OPM2_HAEMATOPOIETIC_AND_LYMPHOID_TISSUE	13.7219
OSRC2_KIDNEY	1.81884
OUMS23_LARGE_INTESTINE	1.60678
OV56_OVARY	0.920152
OV7_OVARY	0.484551
OV90_OVARY	1.89243
OVCAR4_OVARY	0.839481
OVCAR8_OVARY	0.54163
OVISE_OVARY	1.32319
OVK18_OVARY	3.09448
OVKATE_OVARY	2.61976
OVMANA_OVARY	2.88939
OVSAHO_OVARY	1.14965
OVTOKO_OVARY	1.24465
P12ICHIKAWA_HAEMATOPOIETIC_AND_LYMPHOID_TISSUE	14.6283
P31FUJ_HAEMATOPOIETIC_AND_LYMPHOID_TISSUE	3.81477
P3HR1_HAEMATOPOIETIC_AND_LYMPHOID_TISSUE	2.33853
PANC0203_PANCREAS	1.86364
PANC0213_PANCREAS	0.876142
PANC0327_PANCREAS	0.439393
PANC0403_PANCREAS	0.994075
PANC0504_PANCREAS	1.30152
PANC0813_PANCREAS	0.477379
PANC1005_PANCREAS	1.06847
PANC1_PANCREAS	0.505836
PATU8902_PANCREAS	3.59021
PATU8988S_PANCREAS	2.93374
PATU8988T_PANCREAS	1.19365
PC14_LUNG	3.21865
PC3_PROSTATE	0.400303
PC9_LUNG	1.32332
PECAPJ15_UPPER_AERODIGESTIVE_TRACT	1.66054
PECAPJ34CLONEC12_UPPER_AERODIGESTIVE_TRACT	0.502838
PECAPJ41CLONED2_UPPER_AERODIGESTIVE_TRACT	0.554433
PECAPJ49_UPPER_AERODIGESTIVE_TRACT	1.17008
PEER_HAEMATOPOIETIC_AND_LYMPHOID_TISSUE	2.8094
PF382_HAEMATOPOIETIC_AND_LYMPHOID_TISSUE	16.1471
PFEIFFER_HAEMATOPOIETIC_AND_LYMPHOID_TISSUE	2.229
PK1_PANCREAS	0.531828
PK45H_PANCREAS	1.83851
PK59_PANCREAS	2.09221
PL21_HAEMATOPOIETIC_AND_LYMPHOID_TISSUE	4.11261
PLB985_HAEMATOPOIETIC_AND_LYMPHOID_TISSUE	2.53093
PLCPRF5_LIVER	2.34538
PRECLH_PROSTATE	2.5332
PSN1_PANCREAS	0.697659
QGP1_PANCREAS	4.1269
RAJI_HAEMATOPOIETIC_AND_LYMPHOID_TISSUE	2.9541
RCC10RGB_KIDNEY	4.67113
RCHACV_HAEMATOPOIETIC_AND_LYMPHOID_TISSUE	4.38755
RCM1_LARGE_INTESTINE	2.90666
RDES_BONE	6.52273
RD_SOFT_TISSUE	1.16414
REC1_HAEMATOPOIETIC_AND_LYMPHOID_TISSUE	2.05759
REH_HAEMATOPOIETIC_AND_LYMPHOID_TISSUE	3.81558
RERFGC1B_STOMACH	1.62816
RERFLCAD1_LUNG	1.50821
RERFLCAD2_LUNG	1.39611
RERFLCAI_LUNG	0.519025
RERFLCKJ_LUNG	2.73097
RERFLCMS_LUNG	2.01136
RERFLCSQ1_LUNG	0.687807
RH18_SOFT_TISSUE	2.15076
RH30_SOFT_TISSUE	0.546807
RH41_SOFT_TISSUE	2.47585
RI1_HAEMATOPOIETIC_AND_LYMPHOID_TISSUE	2.1882
RKN_SOFT_TISSUE	0.540772
RKO_LARGE_INTESTINE	1.87646
RL952_ENDOMETRIUM	2.20077
RL_HAEMATOPOIETIC_AND_LYMPHOID_TISSUE	3.10948
RMGI_OVARY	1.04838
RMUGS_OVARY	1.38743
RPMI7951_SKIN	2.60205
RPMI8226_HAEMATOPOIETIC_AND_LYMPHOID_TISSUE	5.20986
RPMI8402_HAEMATOPOIETIC_AND_LYMPHOID_TISSUE	6.48119
RS411_HAEMATOPOIETIC_AND_LYMPHOID_TISSUE	10.3869
RS5_FIBROBLAST	0.511731
RT112_URINARY_TRACT	1.82112
RT4_URINARY_TRACT	2.50165
RVH421_SKIN	9.19708
S117_THYROID	0.862019
SALE_LUNG	2.61022
SAOS2_BONE	0.745363
SBC5_LUNG	8.87465
SCABER_URINARY_TRACT	0.601179
SCC15_UPPER_AERODIGESTIVE_TRACT	0.826795
SCC25_UPPER_AERODIGESTIVE_TRACT	0.719253
SCC4_UPPER_AERODIGESTIVE_TRACT	1.6187
SCC9_UPPER_AERODIGESTIVE_TRACT	1.86273
SCLC21H_LUNG	8.93369
SEM_HAEMATOPOIETIC_AND_LYMPHOID_TISSUE	5.3044
SET2_HAEMATOPOIETIC_AND_LYMPHOID_TISSUE	58.2475
SF126_CENTRAL_NERVOUS_SYSTEM	0.41013
SF172_CENTRAL_NERVOUS_SYSTEM	0.996436
SF268_CENTRAL_NERVOUS_SYSTEM	0.612903
SF295_CENTRAL_NERVOUS_SYSTEM	0.787133
SF539_CENTRAL_NERVOUS_SYSTEM	0.944851
SF767_CERVIX	2.24437
SH10TC_STOMACH	0.496755
SH4_SKIN	5.30443
SHP77_LUNG	3.45949
SIGM5_HAEMATOPOIETIC_AND_LYMPHOID_TISSUE	4.31869
SIHA_CERVIX	1.10389
SIMA_AUTONOMIC_GANGLIA	1.94439
SJSA1_BONE	0.456981
SKBR3_BREAST	1.38815
SKCO1_LARGE_INTESTINE	1.76964
SKES1_BONE	3.76033
SKHEP1_LIVER	1.05715
SKLMS1_SOFT_TISSUE	1.74076
SKLU1_LUNG	0.710611
SKM1_HAEMATOPOIETIC_AND_LYMPHOID_TISSUE	4.00651
SKMEL1_SKIN	14.2501
SKMEL24_SKIN	3.05527
SKMEL28_SKIN	19.6246
SKMEL30_SKIN	4.15563
SKMEL31_SKIN	3.61171
SKMEL3_SKIN	2.06634
SKMEL5_SKIN	4.52773
SKMES1_LUNG	1.58485
SKMM2_HAEMATOPOIETIC_AND_LYMPHOID_TISSUE	6.11086
SKNAS_AUTONOMIC_GANGLIA	1.74973
SKNBE2_AUTONOMIC_GANGLIA	2.63461
SKNDZ_AUTONOMIC_GANGLIA	4.27949
SKNEP1_BONE	4.56894
SKNFI_AUTONOMIC_GANGLIA	4.36232
SKNMC_BONE	4.25395
SKNO1_HAEMATOPOIETIC_AND_LYMPHOID_TISSUE	3.72314
SKNSH_AUTONOMIC_GANGLIA	0.727949
SKOV3_OVARY	2.0622
SKPNDW_BONE	4.39355
SKRC20_KIDNEY	0.739546
SKUT1_SOFT_TISSUE	0.732259
SLR20_KIDNEY	2.41398
SLR21_KIDNEY	3.26193
SLR23_KIDNEY	1.5185
SLR24_KIDNEY	1.62231
SLR25_KIDNEY	0.701223
SLR26_KIDNEY	4.26167
SNB75_CENTRAL_NERVOUS_SYSTEM	1.41348
SNGM_ENDOMETRIUM	5.81981
SNU1033_LARGE_INTESTINE	1.33256
SNU1040_LARGE_INTESTINE	1.62781
SNU1041_UPPER_AERODIGESTIVE_TRACT	1.96732
SNU1066_UPPER_AERODIGESTIVE_TRACT	3.0622
SNU1076_UPPER_AERODIGESTIVE_TRACT	2.40706
SNU1077_ENDOMETRIUM	1.32116
SNU1079_BILIARY_TRACT	4.09761
SNU1105_CENTRAL_NERVOUS_SYSTEM	1.07059
SNU1196_BILIARY_TRACT	0.854435
SNU1197_LARGE_INTESTINE	1.20341
SNU119_OVARY	0.863776
SNU1214_UPPER_AERODIGESTIVE_TRACT	2.123
SNU1272_KIDNEY	1.59225
SNU16_STOMACH	2.61593
SNU175_LARGE_INTESTINE	4.97293
SNU182_LIVER	0.697494
SNU1_STOMACH	3.90129
SNU201_CENTRAL_NERVOUS_SYSTEM	1.66326
SNU213_PANCREAS	1.20338
SNU216_STOMACH	1.55512
SNU245_BILIARY_TRACT	4.63112
SNU283_LARGE_INTESTINE	1.73236
SNU308_BILIARY_TRACT	0.755346
SNU324_PANCREAS	1.39902
SNU349_KIDNEY	0.647048
SNU387_LIVER	1.58125
SNU398_LIVER	2.3157
SNU407_LARGE_INTESTINE	4.1112
SNU410_PANCREAS	0.352904
SNU423_LIVER	1.11054
SNU449_LIVER	1.25362
SNU466_CENTRAL_NERVOUS_SYSTEM	1.384
SNU46_UPPER_AERODIGESTIVE_TRACT	2.20192
SNU475_LIVER	0.991852
SNU478_BILIARY_TRACT	1.65215
SNU489_CENTRAL_NERVOUS_SYSTEM	0.830869
SNU503_LARGE_INTESTINE	4.65247
SNU520_STOMACH	1.64144
SNU5_STOMACH	0.613323
SNU601_STOMACH	1.03105
SNU61_LARGE_INTESTINE	1.32791
SNU620_STOMACH	2.17181
SNU626_CENTRAL_NERVOUS_SYSTEM	0.888421
SNU668_STOMACH	1.02404
SNU685_ENDOMETRIUM	1.34778
SNU719_STOMACH	3.41902
SNU738_CENTRAL_NERVOUS_SYSTEM	3.23081
SNU761_LIVER	3.66894
SNU81_LARGE_INTESTINE	3.34624
SNU840_OVARY	1.0129
SNU869_BILIARY_TRACT	1.74451
SNU878_LIVER	1.58678
SNU886_LIVER	2.14776
SNU899_UPPER_AERODIGESTIVE_TRACT	1.66512
SNU8_OVARY	0.581027
SNUC1_LARGE_INTESTINE	2.00626
SNUC2A_LARGE_INTESTINE	3.44069
SNUC4_LARGE_INTESTINE	3.14891
SNUC5_LARGE_INTESTINE	1.51847
SQ1_LUNG	0.521068
SR786_HAEMATOPOIETIC_AND_LYMPHOID_TISSUE	5.48951
ST486_HAEMATOPOIETIC_AND_LYMPHOID_TISSUE	2.11106
STM9101_SOFT_TISSUE	3.04541
SU8686_PANCREAS	2.16872
SUDHL10_HAEMATOPOIETIC_AND_LYMPHOID_TISSUE	11.9226
SUDHL1_HAEMATOPOIETIC_AND_LYMPHOID_TISSUE	0.97798
SUDHL4_HAEMATOPOIETIC_AND_LYMPHOID_TISSUE	9.83029
SUDHL5_HAEMATOPOIETIC_AND_LYMPHOID_TISSUE	5.19353
SUDHL6_HAEMATOPOIETIC_AND_LYMPHOID_TISSUE	3.95562
SUDHL8_HAEMATOPOIETIC_AND_LYMPHOID_TISSUE	5.44474
SUIT2_PANCREAS	0.611472
SUPB15_HAEMATOPOIETIC_AND_LYMPHOID_TISSUE	5.34174
SUPM2_HAEMATOPOIETIC_AND_LYMPHOID_TISSUE	3.21694
SUPT11_HAEMATOPOIETIC_AND_LYMPHOID_TISSUE	8.25412
SUPT1_HAEMATOPOIETIC_AND_LYMPHOID_TISSUE	8.50749
SW1088_CENTRAL_NERVOUS_SYSTEM	1.46041
SW1116_LARGE_INTESTINE	1.50075
SW1271_LUNG	0.761117
SW1353_BONE	1.61542
SW1417_LARGE_INTESTINE	1.05399
SW1463_LARGE_INTESTINE	1.34407
SW1573_LUNG	0.661785
SW1710_URINARY_TRACT	3.64363
SW1783_CENTRAL_NERVOUS_SYSTEM	0.506774
SW1990_PANCREAS	0.502454
SW403_LARGE_INTESTINE	3.19962
SW480_LARGE_INTESTINE	0.317799
SW48_LARGE_INTESTINE	1.62496
SW579_THYROID	0.510008
SW620_LARGE_INTESTINE	1.62511
SW780_URINARY_TRACT	3.34315
SW837_LARGE_INTESTINE	1.15268
SW900_LUNG	2.91833
SW948_LARGE_INTESTINE	4.40955
T173_FIBROBLAST	0.930703
T24_URINARY_TRACT	0.798325
T3M10_LUNG	0.54506
T3M4_PANCREAS	3.97345
T47D_BREAST	2.23331
T84_LARGE_INTESTINE	1.00606
T98G_CENTRAL_NERVOUS_SYSTEM	1.38823
TALL1_HAEMATOPOIETIC_AND_LYMPHOID_TISSUE	11.7965
TC71_BONE	4.33138
TCCPAN2_PANCREAS	0.85817
TCCSUP_URINARY_TRACT	1.87264
TE10_OESOPHAGUS	1.39448
TE11_OESOPHAGUS	0.610146
TE125T_FIBROBLAST	1.11977
TE14_OESOPHAGUS	1.69251
TE159T_FIBROBLAST	1.07243
TE15_OESOPHAGUS	0.727047
TE1_OESOPHAGUS	0.623587
TE441T_SOFT_TISSUE	2.09378
TE4_OESOPHAGUS	1.83871
TE5_OESOPHAGUS	2.78561
TE617T_SOFT_TISSUE	3.11438
TE6_OESOPHAGUS	1.62466
TE8_OESOPHAGUS	2.16316
TE9_OESOPHAGUS	3.89453
TEN_ENDOMETRIUM	1.70178
TF1_HAEMATOPOIETIC_AND_LYMPHOID_TISSUE	23.1535
TGBC11TKB_STOMACH	2.97325
THP1_HAEMATOPOIETIC_AND_LYMPHOID_TISSUE	1.99765
TIG3TD_FIBROBLAST	0.852326
TM31_CENTRAL_NERVOUS_SYSTEM	1.42293
TM87_SOFT_TISSUE	3.2057
TO175T_FIBROBLAST	1.34479
TOLEDO_HAEMATOPOIETIC_AND_LYMPHOID_TISSUE	1.97373
TOV112D_OVARY	3.20937
TOV21G_OVARY	1.6224
TT2609C02_THYROID	0.373553
TTC1240_SOFT_TISSUE	1.34828
TTC549_SOFT_TISSUE	1.56109
TTC642_SOFT_TISSUE	4.69902
TTC709_SOFT_TISSUE	1.90297
TT_OESOPHAGUS	5.79695
TT_THYROID	14.2307
TUHR10TKB_KIDNEY	0.264214
TUHR14TKB_KIDNEY	3.67569
TUHR4TKB_KIDNEY	1.64802
TYKNU_OVARY	0.74406
U118MG_CENTRAL_NERVOUS_SYSTEM	2.27235
U178_CENTRAL_NERVOUS_SYSTEM	0.682539
U251MG_CENTRAL_NERVOUS_SYSTEM	2.02145
U266B1_HAEMATOPOIETIC_AND_LYMPHOID_TISSUE	1.90363
U2OS_BONE	4.21324
U343_CENTRAL_NERVOUS_SYSTEM	1.66661
U87MG_CENTRAL_NERVOUS_SYSTEM	1.58169
U937_HAEMATOPOIETIC_AND_LYMPHOID_TISSUE	2.33387
UACC257_SKIN	3.70875
UACC62_SKIN	4.06235
UACC812_BREAST	5.47521
UACC893_BREAST	4.09663
UBLC1_URINARY_TRACT	0.708612
UMUC1_URINARY_TRACT	0.684667
UMUC3_URINARY_TRACT	1.76364
UO31_KIDNEY	1.42114
UOK101_KIDNEY	2.9855
VCAP_PROSTATE	4.70258
VMCUB1_URINARY_TRACT	1.7184
VMRCRCW_KIDNEY	2.53507
VMRCRCZ_KIDNEY	2.14256
WM115_SKIN	1.46716
WM1799_SKIN	4.3795
WM2664_SKIN	4.95052
WM793_SKIN	1.09134
WM88_SKIN	77.6459
WM983B_SKIN	2.53266
WSUDLCL2_HAEMATOPOIETIC_AND_LYMPHOID_TISSUE	9.74781
YAPC_PANCREAS	1.60241
YD10B_UPPER_AERODIGESTIVE_TRACT	2.32415
YD15_SALIVARY_GLAND	1.22979
YD38_UPPER_AERODIGESTIVE_TRACT	0.493503
YD8_UPPER_AERODIGESTIVE_TRACT	2.01071
YH13_CENTRAL_NERVOUS_SYSTEM	1.36361
YKG1_CENTRAL_NERVOUS_SYSTEM	1.64172
ZR751_BREAST	2.4827
ZR7530_BREAST	5.54469

## Sheet: Figure 3
Figure 3A (knockdown efficiency detected by RT-qPCR)
	target	target	target	average	reference	reference	reference	average	△ct	△ct(calibrator)	△△ct	value
sk-mel-28-1	23.04	22.94	22.7	22.8933	13.64	13.62	13.6	13.62	9.27333	9.27444	0.00111111	1.00077
sk-mel-28-2	22.88	23.1	22.66	22.88	13.65	13.75	13.8	13.7333	9.14667		0.127778	1.09261
sk-mel-28-2	24.75	24.65	24.56	24.6533	15.22	15.28	15.25	15.25	9.40333		-0.128889	0.914536
nc-1	25.3	25.26	25.26	25.2733	16.18	16.05	15.9	16.0433	9.23		0.0444444	1.03129
nc-2	24.1	24.07	24.02	24.0633	14.98	15.01	14.95	14.98	9.08333		0.191111	1.14164
nc-3	29.98	30.08	29.9	29.9867	20.69	20.73	20.7	20.7067	9.28		-0.00555556	0.996157
kd-1	25.87	26.14	26.46	26.1567	15.87	15.91	15.95	15.91	10.2467		-0.972222	0.50972
kd-2	26.59	26.5	26.5	26.53	16.17	16.23	16.2	16.2	10.33		-1.05556	0.481112
kd-3	26.59	26.49	26.46	26.5133	16.11	16.14	16.1	16.1167	10.3967		-1.12222	0.459386
	target	target	target	average	reference	reference	reference	average	△ct	△ct(calibrator)	△△ct	value
M14-1	24.15	24.09	24.08	24.1067	14.26	14.28	14.21	14.25	9.85667	9.95778	0.101111	1.0726
M14-2	24.22	24.23	24.2	24.2167	14.32	14.28	14.35	14.3167	9.9		0.0577778	1.04086
M14-2	25.45	25.55	25.52	25.5067	15.4	15.34	15.41	15.39	10.1167		-0.158889	0.895715
nc-1	24.03	24.05	24.06	24.0467	14.25	14.26	14.25	14.255	9.79167		0.166111	1.12203
nc-2	25.59	25.55	25.61	25.5833	15.5	15.51	15.51	15.5067	10.0767		-0.118889	0.920897
nc-3	25.45	25.55	25.52	25.5067	15.44	15.37	15.36	15.39	10.1167		-0.158889	0.895715
kd-1	26.99	26.98	26.98	26.9833	15.48	15.46	15.46	15.4667	11.5167		-1.55889	0.339412
kd-2	26.89	27.08	26.9	26.9567	15.47	15.47	15.47	15.47	11.4867		-1.52889	0.346544
kd-3	26.52	26.52	26.54	26.5267	15.52	15.5	15.54	15.52	11.0067		-1.04889	0.48334
Figure 3C+D (OD value of CCK8)
sk-mel-28									M14
	sh-NC			sh-PLA2G6					sh-NC			sh-PLA2G6
	1	2	3	1	2	3			1	2	3	1	2	3
0	0.551348	0.56942	0.560647	0.533488	0.569826	0.594391		0	0.419962	0.4321	0.43136	0.405694	0.406024	0.401971
24	1.44119	1.48026	1.44273	1.22351	1.23316	1.22091		24	0.581583	0.573316	0.545705	0.479816	0.4007	0.491075
48	2.1294	2.20762	2.11925	1.75085	1.75158	1.75198		48	1.25613	1.23889	1.10454	0.890276	0.897693	0.878796
72	3.12906	3.07121	3.18873	2.67562	2.704	2.70505		72	1.68326	1.56515	1.64852	1.20271	1.04536	1.0463
Figure 3E+F (colony formation-dot number of per well)
sk-mel-28				M14
	sh-NC	sh-PLA2G6			sh-NC	sh-PLA2G6
1	460	192		1	360	80
2	412	160		2	336	64
3	476	172		3	284	60

## Sheet: Figure 4
Figure 5A+B(scratch wound)
	Area			migration area			migration rate
	1	2	3
14-nc-0h	364728	360042	355205
14-PLA2G6-0h	371494	361457	364745
28-nc-0h	384092	374637	351301
28-PAL2G6-0h	354849	388096	364921
14-nc-24h	223378	232266	221685	141350	127776	133520	0.387549	0.354892	0.375896
14-PLA2G6-24h	282748	300210	299422	88746	61247	65323	0.238889	0.169445	0.179092
28-nc-24h	236029	192515	219725	148063	182122	131576	0.385488	0.486129	0.374539
28-PLA2G6-24h	288406	330636	322441	66443	57460	42480	0.187243	0.148056	0.116409
Figure 5C+D (cell count of transwell assay of sk-mel-28)
	migration			invasion
	sh-NC	sh-PLA2G6		sh-NC	sh-PLA2G6
1	176	96		220	52
2	177	106		163	62
3	159	100		172	71
Figure 5E+F (cell count of transwell assay of M14)
	migration			invasion
	sh-NC	sh-PLA2G6		sh-NC	sh-PLA2G6
1	89	72		76	18
2	90	76		78	18
3	86	66		70	27

## Sheet: Figure 5
Figure 4A (tumer volume)
cell	group	necrosis rate(%)	late apoptosis rate(%)	early apoptosis rate(%)	living cell(%)	total apoptosis rate(%)
M14	nc-1	1.4	4.51	2.77	91.3	7.28
M14	nc-2	1.32	3.83	2.89	92	6.72
M14	nc-3	1.57	4.23	2.11	92.1	6.34
M14	kd-1	1.43	4.23	4.89	89.5	9.12
M14	kd-2	1.25	4.67	5.16	88.9	9.83
M14	kd-3	1.15	3.6	4.32	90.9	7.92
SK-MEL-28	nc-1	0.33	3.83	7.97	87.9	11.8
SK-MEL-28	nc-2	0.6	4.48	6.44	88.5	10.92
SK-MEL-28	nc-3	0.27	3.87	7.33	88.5	11.2
SK-MEL-28	kd-1	0.28	4.17	8.42	87.1	12.59
SK-MEL-28	kd-2	0.36	4.9	7.32	87.4	12.22
SK-MEL-28	kd-3	0.23	4.5	8.9	86.4	13.4
Figure 4D (tumer volume)
days	sh-NC						sh-PLA2G6
	1	2	3	4	5		1	2	3	4	5
1	0.049997	0.063704	0.048298	0.043432	0.055325		0.022107	0.033591	0.039083	0.048528	0.027235
4	0.17455	0.188944	0.142313	0.155443	0.130849		0.069151	0.082645	0.096147	0.101358	0.074277
8	0.497059	0.50563	0.394661	0.467178	0.363413		0.155482	0.231111	0.220242	0.286987	0.204287
12	0.782936	0.788568	0.650769	0.739268	0.643271		0.297475	0.368802	0.35487	0.414517	0.34291
16	1.10508	1.06773	0.959377	1.03067	0.903046		0.44482	0.502754	0.496874	0.59236	0.485061
20	1.294	1.312	1.108	1.182	1.012		0.541	0.58	0.559	0.835	0.55
24	1.73659	1.49782	1.32339	1.50101	1.27403		0.735918	0.950542	0.863886	1.12748	0.694323
28	1.7917	1.81841	1.48272	1.56574	1.41023		0.841642	1.14814	1.00987	1.19035	0.832713
Figure 4E (tumer weight)
	sh-NC(g)	sh-PLA2G6(g)
1	2.8	0.91
2	2.6	1.11
3	2.24	1.26
4	2.7	1.3
5	2.07	0.94

## Sheet: Figure 6
Accession	Protein Name	Gene Name	Function	Description	Coverage	Unique Peptides	Peptides	PSMs	AAs	MW [kDa]	calc. pI	sh-PLA2G6-1/REF	sh-PLA2G6-2/REF	sh-PLA2G6-3/REF	average sh-PLA2G6	sh-NC-1/REF	sh-NC-2/REF	sh-NC-3/REF	average sh-NC	sh-PLA2G6/sh-NC	t test p value
Q8NBS3	Sodium bicarbonate transporter-like protein 11	SLC4A11	FUNCTION: Transporter which plays an important role in sodium-mediated fluid transport in different organs. Prevents severe morphological changes of the cornea caused by increased sodium chloride concentrations in the stroma. In the inner ear, is involved in transport of potassium through the fibrocyte layer to the stria vascularis and is essential for the generation of the endocochlear potential…	Sodium bicarbonate transporter-like protein 11 OS=Homo sapiens OX=9606 GN=SLC4A11 PE=1 SV=2 - [S4A11_HUMAN]	1.91	1	2	4	891	99.5168	7.6792	0.965193	0.954189	0.816107	0.911829	1.03156	1.13343	1.14152	1.10217	0.827306	0.03311
Q9BQ04	RNA-binding protein 4B	RBM4B	FUNCTION: Required for the translational activation of PER1 mRNA in response to circadian clock. Binds directly to the 3'-UTR of the PER1 mRNA (By similarity). {ECO:0000250}.	RNA-binding protein 4B OS=Homo sapiens OX=9606 GN=RBM4B PE=1 SV=1 - [RBM4B_HUMAN]	33.98	2	13	26	359	40.1244	6.7417	0.961994	0.822115	0.882654	0.888921	1.04977	1.086	1.21699	1.11758	0.795395	0.0244514
Q16777	Histone H2A type 2-C	HIST2H2AC	FUNCTION: Core component of nucleosome. Nucleosomes wrap and compact DNA into chromatin, limiting DNA accessibility to the cellular machineries which require DNA as a template. Histones thereby play a central role in transcription regulation, DNA repair, DNA replication and chromosomal stability. DNA accessibility is regulated via a complex set of post-translational modifications of histones, als…	Histone H2A type 2-C OS=Homo sapiens OX=9606 GN=HIST2H2AC PE=1 SV=4 - [H2A2C_HUMAN]	35.66	1	6	43	129	13.9798	10.9019	0.919514	0.887267	0.939209	0.91533	1.05517	1.18314	1.05995	1.09942	0.832557	0.0144533
Q9Y5V0	Zinc finger protein 706	ZNF706	FUNCTION: Transcription repressor involved in the exit of embryonic stem cells (ESCs) from self-renewal. Acts by repressing expression of KLF4. {ECO:0000250|UniProtKB:Q9D115}.	Zinc finger protein 706 OS=Homo sapiens OX=9606 GN=ZNF706 PE=1 SV=1 - [ZN706_HUMAN]	15.79	2	2	2	76	8.49245	10.0083	0.87328	0.932728	0.923519	0.909843	1.10721	1.16735	1.02515	1.0999	0.827202	0.0136055
P45877	Peptidyl-prolyl cis-trans isomerase C	PPIC	FUNCTION: PPIase that catalyzes the cis-trans isomerization of proline imidic peptide bonds in oligopeptides and may therefore assist protein folding. {ECO:0000269|PubMed:20676357}.	Peptidyl-prolyl cis-trans isomerase C OS=Homo sapiens OX=9606 GN=PPIC PE=1 SV=1 - [PPIC_HUMAN]	7.55	1	2	2	212	22.7488	8.39697	0.934622	0.910151	0.875524	0.906766	1.17011	1.1026	1.02722	1.09998	0.824348	0.0124114
Q9H008	Phospholysine phosphohistidine inorganic pyrophosphate phosphatase	LHPP	FUNCTION: Phosphatase that hydrolyzes imidodiphosphate, 3-phosphohistidine and 6-phospholysine. Has broad substrate specificity and can also hydrolyze inorganic diphosphate, but with lower efficiency (By similarity). {ECO:0000250}.	Phospholysine phosphohistidine inorganic pyrophosphate phosphatase OS=Homo sapiens OX=9606 GN=LHPP PE=1 SV=2 - [LHPP_HUMAN]	3.33	1	1	1	270	29.1469	6.15088	0.812294	0.954752	0.971576	0.912874	1.13173	1.1127	1.05017	1.0982	0.831244	0.0300154
P49721	Proteasome subunit beta type-2	PSMB2	FUNCTION: Component of the 20S core proteasome complex involved in the proteolytic degradation of most intracellular proteins. This complex plays numerous essential roles within the cell by associating with different regulatory particles. Associated with two 19S regulatory particles, forms the 26S proteasome and thus participates in the ATP-dependent degradation of ubiquitinated proteins. The 26S…	Proteasome subunit beta type-2 OS=Homo sapiens OX=9606 GN=PSMB2 PE=1 SV=1 - [PSB2_HUMAN]	41.79	7	8	14	201	22.8217	7.02002	0.835376	0.957006	0.894401	0.895594	1.19503	1.07943	1.12309	1.13252	0.7908	0.00823418
Q8IXM6	Nurim	NRM		Nurim OS=Homo sapiens OX=9606 GN=NRM PE=1 SV=1 - [NRM_HUMAN]	2.67	1	1	2	262	29.3601	8.63135	0.829956	0.915738	0.889796	0.878497	1.14081	1.0631	1.19629	1.1334	0.775099	0.00528062
Q8N8R5	UPF0565 protein C2orf69	C2orf69		UPF0565 protein C2orf69 OS=Homo sapiens OX=9606 GN=C2orf69 PE=1 SV=1 - [CB069_HUMAN]	2.34	1	1	1	385	43.4206	8.08936	0.794623	0.949386	0.943915	0.895975	1.12388	1.09393	1.1336	1.11713	0.802029	0.0132004
P05161	Ubiquitin-like protein ISG15	ISG15	FUNCTION: Ubiquitin-like protein which plays a key role in the innate immune response to viral infection either via its conjugation to a target protein (ISGylation) or via its action as a free or unconjugated protein. ISGylation involves a cascade of enzymatic reactions involving E1, E2, and E3 enzymes which catalyze the conjugation of ISG15 to a lysine residue in the target protein. Its target p…	Ubiquitin-like protein ISG15 OS=Homo sapiens OX=9606 GN=ISG15 PE=1 SV=5 - [ISG15_HUMAN]	22.42	4	4	7	165	17.8763	7.44482	0.784432	0.901122	0.933448	0.873001	1.13724	1.10334	1.17441	1.13833	0.766915	0.00592779
Q9BUN8	Derlin-1	DERL1	FUNCTION: Functional component of endoplasmic reticulum-associated degradation (ERAD) for misfolded lumenal proteins. May act by forming a channel that allows the retrotranslocation of misfolded proteins into the cytosol where they are ubiquitinated and degraded by the proteasome. May mediate the interaction between VCP and the misfolded protein (PubMed:15215856). Also involved in endoplasmic ret…	Derlin-1 OS=Homo sapiens OX=9606 GN=DERL1 PE=1 SV=1 - [DERL1_HUMAN]	3.19	1	1	3	251	28.7818	9.51025	0.838036	0.956486	0.892931	0.895818	1.09565	1.12473	1.13578	1.11872	0.800751	0.00354995
P31483	Nucleolysin TIA-1 isoform p40	TIA1	FUNCTION: Involved in alternative pre-RNA splicing and regulation of mRNA translation by binding to AU-rich elements (AREs) located in mRNA 3' untranslated regions (3' UTRs). Possesses nucleolytic activity against cytotoxic lymphocyte target cells. May be involved in apoptosis.	Nucleolysin TIA-1 isoform p40 OS=Homo sapiens OX=9606 GN=TIA1 PE=1 SV=3 - [TIA1_HUMAN]	12.18	3	4	4	386	42.9356	7.73779	0.833076	0.938833	0.895585	0.889165	1.12695	1.12006	1.12847	1.12516	0.790257	0.00156073
P30825	High affinity cationic amino acid transporter 1	SLC7A1	FUNCTION: High-affinity, low capacity permease involved in the transport of the cationic amino acids (arginine, lysine and ornithine) in non-hepatic tissues. {ECO:0000269|PubMed:10485994}.	High affinity cationic amino acid transporter 1 OS=Homo sapiens OX=9606 GN=SLC7A1 PE=1 SV=1 - [CTR1_HUMAN]	2.86	2	2	3	629	67.5941	5.42725	0.850586	0.941687	0.903744	0.898672	1.10061	1.10284	1.13096	1.11147	0.808544	0.00164507
P49720	Proteasome subunit beta type-3	PSMB3	FUNCTION: Component of the 20S core proteasome complex involved in the proteolytic degradation of most intracellular proteins. This complex plays numerous essential roles within the cell by associating with different regulatory particles. Associated with two 19S regulatory particles, forms the 26S proteasome and thus participates in the ATP-dependent degradation of ubiquitinated proteins. The 26S…	Proteasome subunit beta type-3 OS=Homo sapiens OX=9606 GN=PSMB3 PE=1 SV=2 - [PSB3_HUMAN]	22.44	5	5	9	205	22.9335	6.55127	0.848895	0.934132	0.905342	0.896123	1.12193	1.09194	1.12042	1.11143	0.806282	0.00131539
Q8NDV7	Trinucleotide repeat-containing gene 6A protein	TNRC6A	FUNCTION: Plays a role in RNA-mediated gene silencing by both micro-RNAs (miRNAs) and short interfering RNAs (siRNAs). Required for miRNA-dependent repression of translation and for siRNA-dependent endonucleolytic cleavage of complementary mRNAs by argonaute family proteins. As a scaffolding protein, associates with argonaute proteins bound to partially complementary mRNAs, and can simultaneously…	Trinucleotide repeat-containing gene 6A protein OS=Homo sapiens OX=9606 GN=TNRC6A PE=1 SV=2 - [TNR6A_HUMAN]	0.31	1	1	1	1962	210.169	7.00537	0.864114	0.926411	0.934265	0.908264	1.10074	1.06662	1.13899	1.10212	0.824109	0.00313515
P28070	Proteasome subunit beta type-4	PSMB4	FUNCTION: Component of the 20S core proteasome complex involved in the proteolytic degradation of most intracellular proteins. This complex plays numerous essential roles within the cell by associating with different regulatory particles. Associated with two 19S regulatory particles, forms the 26S proteasome and thus participates in the ATP-dependent degradation of ubiquitinated proteins. The 26S…	Proteasome subunit beta type-4 OS=Homo sapiens OX=9606 GN=PSMB4 PE=1 SV=4 - [PSB4_HUMAN]	39.77	6	6	19	264	29.1855	5.97314	0.848333	0.92151	0.930802	0.900215	1.09581	1.08614	1.13009	1.10401	0.815403	0.00224207
P60900	Proteasome subunit alpha type-6	PSMA6	FUNCTION: Component of the 20S core proteasome complex involved in the proteolytic degradation of most intracellular proteins. This complex plays numerous essential roles within the cell by associating with different regulatory particles. Associated with two 19S regulatory particles, forms the 26S proteasome and thus participates in the ATP-dependent degradation of ubiquitinated proteins. The 26S…	Proteasome subunit alpha type-6 OS=Homo sapiens OX=9606 GN=PSMA6 PE=1 SV=1 - [PSA6_HUMAN]	54.07	13	13	31	246	27.3818	6.75635	0.842002	0.905653	0.94414	0.897265	1.13773	1.12745	1.09285	1.11934	0.801601	0.00246313
P28072	Proteasome subunit beta type-6	PSMB6	FUNCTION: Component of the 20S core proteasome complex involved in the proteolytic degradation of most intracellular proteins. This complex plays numerous essential roles within the cell by associating with different regulatory particles. Associated with two 19S regulatory particles, forms the 26S proteasome and thus participates in the ATP-dependent degradation of ubiquitinated proteins. The 26S…	Proteasome subunit beta type-6 OS=Homo sapiens OX=9606 GN=PSMB6 PE=1 SV=4 - [PSB6_HUMAN]	26.78	6	6	16	239	25.3414	4.91943	0.833263	0.921898	0.944451	0.899871	1.11673	1.08869	1.0909	1.09877	0.818979	0.00478623
Q92754	Transcription factor AP-2 gamma	TFAP2C	FUNCTION: Sequence-specific DNA-binding protein that interacts with inducible viral and cellular enhancer elements to regulate transcription of selected genes. AP-2 factors bind to the consensus sequence 5'-GCCNNNGGC-3' and activate genes involved in a large spectrum of important biological functions including proper eye, face, body wall, limb and neural tube development. They also suppress a num…	Transcription factor AP-2 gamma OS=Homo sapiens OX=9606 GN=TFAP2C PE=1 SV=1 - [AP2C_HUMAN]	2.22	1	1	1	450	49.146	7.82568	0.8912	0.926464	0.912691	0.910118	1.07748	1.10447	1.12106	1.101	0.826628	0.000305865
A8CG34	Nuclear envelope pore membrane protein POM 121C	POM121C	FUNCTION: Essential component of the nuclear pore complex (NPC). The repeat-containing domain may be involved in anchoring components of the pore complex to the pore membrane. When overexpressed in cells induces the formation of cytoplasmic annulate lamellae (AL). {ECO:0000269|PubMed:17900573}.	Nuclear envelope pore membrane protein POM 121C OS=Homo sapiens OX=9606 GN=POM121C PE=1 SV=3 - [P121C_HUMAN]	1.06	2	2	2	1229	125.015	10.3745	0.904057	0.907234	0.898554	0.903281	1.08603	1.10167	1.13355	1.10709	0.815909	0.00013735
P25788	Proteasome subunit alpha type-3	PSMA3	FUNCTION: Component of the 20S core proteasome complex involved in the proteolytic degradation of most intracellular proteins. This complex plays numerous essential roles within the cell by associating with different regulatory particles. Associated with two 19S regulatory particles, forms the 26S proteasome and thus participates in the ATP-dependent degradation of ubiquitinated proteins. The 26S…	Proteasome subunit alpha type-3 OS=Homo sapiens OX=9606 GN=PSMA3 PE=1 SV=2 - [PSA3_HUMAN]	44.71	14	14	36	255	28.4151	5.32568	0.883842	0.918997	0.893916	0.898918	1.10593	1.09168	1.10335	1.10032	0.816959	5.89346e-05
P08236	Beta-glucuronidase	GUSB	FUNCTION: Plays an important role in the degradation of dermatan and keratan sulfates.	Beta-glucuronidase OS=Homo sapiens OX=9606 GN=GUSB PE=1 SV=2 - [BGLR_HUMAN]	6.45	5	5	6	651	74.6847	7.02002	0.876097	0.915631	0.902004	0.897911	1.08484	1.11165	1.07633	1.09094	0.823062	0.00025371
Q9UNW9	RNA-binding protein Nova-2	NOVA2	FUNCTION: May regulate RNA splicing or metabolism in a specific subset of developing neurons (By similarity). Binds single strand RNA. {ECO:0000250}.	RNA-binding protein Nova-2 OS=Homo sapiens OX=9606 GN=NOVA2 PE=1 SV=1 - [NOVA2_HUMAN]	1.63	1	1	1	492	48.9786	8.1626	0.89245	0.869956	0.920523	0.89431	1.13853	1.10843	1.09226	1.11307	0.803459	0.000392427
Q9Y6K5	2'-5'-oligoadenylate synthase 3	OAS3	FUNCTION: Interferon-induced, dsRNA-activated antiviral enzyme which plays a critical role in cellular innate antiviral response. In addition, it may also play a role in other cellular processes such as apoptosis, cell growth, differentiation and gene regulation. Synthesizes preferentially dimers of 2'-5'-oligoadenylates (2-5A) from ATP which then bind to the inactive monomeric form of ribonuclea…	2'-5'-oligoadenylate synthase 3 OS=Homo sapiens OX=9606 GN=OAS3 PE=1 SV=3 - [OAS3_HUMAN]	8.46	9	9	12	1087	121.093	8.39697	0.866514	0.88862	0.921395	0.892176	1.12943	1.0803	1.09593	1.10189	0.80968	0.000623801
Q9H7B4	Histone-lysine N-methyltransferase SMYD3	SMYD3	FUNCTION: Histone methyltransferase. Specifically methylates 'Lys-4' of histone H3, inducing di- and tri-methylation, but not monomethylation (PubMed:15235609, PubMed:22419068). Also methylates 'Lys-5' of histone H4 (PubMed:22419068). Plays an important role in transcriptional activation as a member of an RNA polymerase complex (PubMed:15235609). Binds DNA containing 5'-CCCTCC-3' or 5'-GAGGGG-3' …	Histone-lysine N-methyltransferase SMYD3 OS=Homo sapiens OX=9606 GN=SMYD3 PE=1 SV=4 - [SMYD3_HUMAN]	3.97	1	2	6	428	49.0646	7.25439	0.867969	0.887387	0.899504	0.884953	1.15853	1.14382	1.07062	1.12432	0.787098	0.00112837
A5LHX3	Proteasome subunit beta type-11	PSMB11	FUNCTION: The proteasome is a multicatalytic proteinase complex which is characterized by its ability to cleave peptides with Arg, Phe, Tyr, Leu, and Glu adjacent to the leaving group at neutral or slightly basic pH. The proteasome has an ATP-dependent proteolytic activity. Incorporated instead of PSMB5 or PSMB8, this unit reduces the chymotrypsin-like activity of the proteasome (By similarity). …	Proteasome subunit beta type-11 OS=Homo sapiens OX=9606 GN=PSMB11 PE=2 SV=1 - [PSB11_HUMAN]	4.67	1	1	1	300	32.5098	6.45557	0.838991	0.879089	0.883681	0.867254	1.17384	1.14737	1.10886	1.14336	0.758516	0.000305576
Q96NT3	Protein GUCD1	GUCD1		Protein GUCD1 OS=Homo sapiens OX=9606 GN=GUCD1 PE=1 SV=2 - [GUCD1_HUMAN]	5	1	1	1	240	27.1892	6.87354	0.929085	0.924864	0.878097	0.910682	1.08921	1.07478	1.13402	1.09934	0.828392	0.00145787
Q96BM1	Ankyrin repeat domain-containing protein 9	ANKRD9		Ankyrin repeat domain-containing protein 9 OS=Homo sapiens OX=9606 GN=ANKRD9 PE=2 SV=1 - [ANKR9_HUMAN]	2.21	1	1	1	317	34.274	9.46631	0.934524	0.883308	0.884225	0.900686	1.10483	1.07061	1.14676	1.1074	0.813334	0.00173988
P12277	Creatine kinase B-type	CKB	FUNCTION: Reversibly catalyzes the transfer of phosphate between ATP and various phosphogens (e.g. creatine phosphate). Creatine kinase isoenzymes play a central role in energy transduction in tissues with large, fluctuating energy demands, such as skeletal muscle, heart, brain and spermatozoa.	Creatine kinase B-type OS=Homo sapiens OX=9606 GN=CKB PE=1 SV=1 - [KCRB_HUMAN]	46.72	11	13	30	381	42.6173	5.59229	0.924964	0.880785	0.896159	0.900636	1.10699	1.0649	1.12704	1.09964	0.819028	0.000891014
P09914	Interferon-induced protein with tetratricopeptide repeats 1	IFIT1	FUNCTION: Interferon-induced antiviral RNA-binding protein that specifically binds single-stranded RNA bearing a 5'-triphosphate group (PPP-RNA), thereby acting as a sensor of viral single-stranded RNAs and inhibiting expression of viral messenger RNAs. Single-stranded PPP-RNAs, which lack 2'-O-methylation of the 5' cap and bear a 5'-triphosphate group instead, are specific from viruses, providin…	Interferon-induced protein with tetratricopeptide repeats 1 OS=Homo sapiens OX=9606 GN=IFIT1 PE=1 SV=2 - [IFIT1_HUMAN]	26.36	11	11	14	478	55.3252	7.1958	0.893416	0.861707	0.921013	0.892045	1.10634	1.04798	1.14632	1.10021	0.810792	0.00333822
O14879	Interferon-induced protein with tetratricopeptide repeats 3	IFIT3	FUNCTION: IFN-induced antiviral protein which acts as an inhibitor of cellular as well as viral processes, cell migration, proliferation, signaling, and viral replication. Enhances MAVS-mediated host antiviral responses by serving as an adapter bridging TBK1 to MAVS which leads to the activation of TBK1 and phosphorylation of IRF3 and phosphorylated IRF3 translocates into nucleus to promote antiv…	Interferon-induced protein with tetratricopeptide repeats 3 OS=Homo sapiens OX=9606 GN=IFIT3 PE=1 SV=1 - [IFIT3_HUMAN]	21.84	9	10	12	490	55.9495	5.19873	0.865777	0.878989	0.924736	0.889834	1.07598	1.05834	1.14766	1.094	0.81338	0.00332947
Q9NXR5	Ankyrin repeat domain-containing protein 10	ANKRD10		Ankyrin repeat domain-containing protein 10 OS=Homo sapiens OX=9606 GN=ANKRD10 PE=1 SV=2 - [ANR10_HUMAN]	2.62	1	1	2	420	44.7396	5.97314	0.868458	0.971428	0.86424	0.901375	1.14898	0.989288	1.17707	1.10511	0.815643	0.040401
Q96FK6	WD repeat-containing protein 89	WDR89		WD repeat-containing protein 89 OS=Homo sapiens OX=9606 GN=WDR89 PE=2 SV=1 - [WDR89_HUMAN]	1.55	1	1	1	387	43.1872	6.12549	0.786272	0.906673	0.833646	0.842197	1.28354	1.27725	0.950396	1.17039	0.719584	0.04674
P07305	Histone H1.0	H1-0	FUNCTION: Histones H1 are necessary for the condensation of nucleosome chains into higher-order structures. The histones H1.0 are found in cells that are in terminal stages of differentiation or that have low rates of cell division.	Histone H1.0 OS=Homo sapiens OX=9606 GN=H1-0 PE=1 SV=3 - [H10_HUMAN]	23.2	4	4	7	194	20.8502	10.8433	0.752709	0.797639	0.832617	0.794321	1.23235	1.26239	1.11838	1.20437	0.659531	0.00116671
Q2PZI1	Probable C-mannosyltransferase DPY19L1	DPY19L1	FUNCTION: Probable C-mannosyltransferase that mediates C-mannosylation of tryptophan residues on target proteins. {ECO:0000250}.	Probable C-mannosyltransferase DPY19L1 OS=Homo sapiens OX=9606 GN=DPY19L1 PE=2 SV=1 - [D19L1_HUMAN]	3.41	2	2	2	675	77.2675	8.95361	0.776964	0.803099	0.781426	0.787163	1.09713	1.3691	1.0348	1.16701	0.674514	0.0210275
P54851	Epithelial membrane protein 2	EMP2	FUNCTION: Functions as a key regulator of cell membrane composition by regulating proteins surface expression. Also, plays a role in regulation of processes including cell migration, cell proliferation, cell contraction and cell adhesion. Negatively regulates caveolae formation by reducing CAV1 expression and CAV1 amount by increasing lysosomal degradation (PubMed:24814193). Facilitates surface t…	Epithelial membrane protein 2 OS=Homo sapiens OX=9606 GN=EMP2 PE=1 SV=1 - [EMP2_HUMAN]	4.19	2	2	2	167	19.1858	7.62061	0.741119	0.82001	0.715751	0.75896	1.29375	0.980618	1.4861	1.25349	0.605477	0.0304005
P49760	Dual specificity protein kinase CLK2	CLK2	FUNCTION: Dual specificity kinase acting on both serine/threonine and tyrosine-containing substrates. Phosphorylates serine- and arginine-rich (SR) proteins of the spliceosomal complex. May be a constituent of a network of regulatory mechanisms that enable SR proteins to control RNA splicing and can cause redistribution of SR proteins from speckles to a diffuse nucleoplasmic distribution. Acts as…	Dual specificity protein kinase CLK2 OS=Homo sapiens OX=9606 GN=CLK2 PE=1 SV=1 - [CLK2_HUMAN]	1.4	1	1	1	499	60.053	9.65674	0.884029	0.659988	0.753699	0.765906	1.33567	1.31362	1.06713	1.2388	0.618262	0.0118262
Q29980	MHC class I polypeptide-related sequence B	MICB	FUNCTION: Seems to have no role in antigen presentation. Acts as a stress-induced self-antigen that is recognized by gamma delta T cells. Ligand for the KLRK1/NKG2D receptor. Binding to KLRK1 leads to cell lysis. {ECO:0000269|PubMed:11491531, ECO:0000269|PubMed:11777960, ECO:0000269|PubMed:9497295}.	MHC class I polypeptide-related sequence B OS=Homo sapiens OX=9606 GN=MICB PE=1 SV=2 - [MICB_HUMAN]	5.48	2	2	2	383	42.5481	7.31299	0.911781	0.577123	0.740072	0.742992	1.24966	1.24421	1.06053	1.1848	0.627104	0.0183708
Q9BVX2	Transmembrane protein 106C	TMEM106C		Transmembrane protein 106C OS=Homo sapiens OX=9606 GN=TMEM106C PE=1 SV=1 - [T106C_HUMAN]	6.8	1	1	1	250	27.8572	6.771	1.39324	1.22059	0.976377	1.19674	0.810437	0.912882	0.682326	0.801882	1.49241	0.0459667
P38571	Lysosomal acid lipase/cholesteryl ester hydrolase	LIPA	FUNCTION: Catalyzes the deacylation of triacylglyceryl and cholesteryl ester core lipids of endocytosed low density lipoproteins to generate free fatty acids and cholesterol. {ECO:0000269|PubMed:15269241, ECO:0000269|PubMed:1718995, ECO:0000269|PubMed:7204383, ECO:0000269|PubMed:8112342, ECO:0000269|PubMed:9633819}.	Lysosomal acid lipase/cholesteryl ester hydrolase OS=Homo sapiens OX=9606 GN=LIPA PE=1 SV=2 - [LICH_HUMAN]	5.76	2	2	4	399	45.3897	6.91748	1.10557	1.16645	1.06459	1.1122	1.03327	0.86623	0.791225	0.89691	1.24004	0.0497675
P02679	Fibrinogen gamma chain	FGG	FUNCTION: Together with fibrinogen alpha (FGA) and fibrinogen beta (FGB), polymerizes to form an insoluble fibrin matrix. Has a major function in hemostasis as one of the primary components of blood clots. In addition, functions during the early stages of wound repair to stabilize the lesion and guide cell migration during re-epithelialization. Was originally thought to be essential for platelet …	Fibrinogen gamma chain OS=Homo sapiens OX=9606 GN=FGG PE=1 SV=3 - [FIBG_HUMAN]	1.99	1	1	1	453	51.4789	5.61768	1.08534	1.03761	1.17036	1.09777	0.81269	0.908109	0.991385	0.904061	1.21427	0.0399814
Q8IVL0	Neuron navigator 3	NAV3	FUNCTION: May regulate IL2 production by T-cells. May be involved in neuron regeneration. {ECO:0000269|PubMed:16166283}.	Neuron navigator 3 OS=Homo sapiens OX=9606 GN=NAV3 PE=1 SV=3 - [NAV3_HUMAN]	0.34	1	1	1	2385	255.491	8.76318	1.07704	1.2583	1.01685	1.1174	0.898033	0.906766	0.871717	0.892172	1.25245	0.0372314
Q8NDT2	Putative RNA-binding protein 15B	RBM15B	FUNCTION: RNA-binding protein that acts as a key regulator of N6-methyladenosine (m6A) methylation of RNAs, thereby regulating different processes, such as alternative splicing of mRNAs and X chromosome inactivation mediated by Xist RNA (PubMed:16129689, PubMed:27602518). Associated component of the WMM complex, a complex that mediates N6-methyladenosine (m6A) methylation of RNAs, a modification …	Putative RNA-binding protein 15B OS=Homo sapiens OX=9606 GN=RBM15B PE=1 SV=3 - [RB15B_HUMAN]	3.93	3	3	3	890	97.1465	9.84717	1.01406	1.20765	1.08962	1.10378	0.876283	0.892842	0.94556	0.904895	1.21979	0.0296439
P33552	Cyclin-dependent kinases regulatory subunit 2	CKS2	FUNCTION: Binds to the catalytic subunit of the cyclin dependent kinases and is essential for their biological function.	Cyclin-dependent kinases regulatory subunit 2 OS=Homo sapiens OX=9606 GN=CKS2 PE=1 SV=1 - [CKS2_HUMAN]	32.91	2	3	8	79	9.85398	8.45557	1.04655	1.13295	1.0673	1.08227	0.86501	0.895822	0.932813	0.897882	1.20535	0.00481045
P49759	Dual specificity protein kinase CLK1	CLK1	FUNCTION: Dual specificity kinase acting on both serine/threonine and tyrosine-containing substrates. Phosphorylates serine- and arginine-rich (SR) proteins of the spliceosomal complex and may be a constituent of a network of regulatory mechanisms that enable SR proteins to control RNA splicing. Phosphorylates: SRSF1, SRSF3 and PTPN1. Regulates the alternative splicing of tissue factor (F3) pre-m…	Dual specificity protein kinase CLK1 OS=Homo sapiens OX=9606 GN=CLK1 PE=1 SV=2 - [CLK1_HUMAN]	1.24	1	1	1	484	57.2545	8.86572	1.10895	1.03842	1.13011	1.0925	0.945829	0.937026	0.832392	0.905083	1.20707	0.014927
Q86Z02	Homeodomain-interacting protein kinase 1	HIPK1	FUNCTION: Serine/threonine-protein kinase involved in transcription regulation and TNF-mediated cellular apoptosis. Plays a role as a corepressor for homeodomain transcription factors. Phosphorylates DAXX and MYB. Phosphorylates DAXX in response to stress, and mediates its translocation from the nucleus to the cytoplasm. Inactivates MYB transcription factor activity by phosphorylation. Prevents M…	Homeodomain-interacting protein kinase 1 OS=Homo sapiens OX=9606 GN=HIPK1 PE=1 SV=1 - [HIPK1_HUMAN]	0.58	1	1	1	1210	130.761	8.22119	1.10399	1.08712	1.15032	1.11381	0.878618	0.973323	0.808806	0.886916	1.25583	0.0114691
Q9UKK3	Protein mono-ADP-ribosyltransferase PARP4	PARP4	FUNCTION: Mono-ADP-ribosyltransferase that mediates mono-ADP-ribosylation of target proteins. {ECO:0000269|PubMed:25043379}.	Protein mono-ADP-ribosyltransferase PARP4 OS=Homo sapiens OX=9606 GN=PARP4 PE=1 SV=3 - [PARP4_HUMAN]	8.53	13	13	14	1724	192.472	5.65576	1.10265	1.12905	1.08988	1.10719	0.911399	0.892384	0.934036	0.912606	1.21322	0.000308111
P09104	Gamma-enolase	ENO2	FUNCTION: Has neurotrophic and neuroprotective properties on a broad spectrum of central nervous system (CNS) neurons. Binds, in a calcium-dependent manner, to cultured neocortical neurons and promotes cell survival (By similarity). {ECO:0000250}.	Gamma-enolase OS=Homo sapiens OX=9606 GN=ENO2 PE=1 SV=3 - [ENOG_HUMAN]	40.55	7	11	49	434	47.239	5.03369	1.07207	1.13428	1.12948	1.11195	0.918144	0.896578	0.889339	0.901354	1.23364	0.000639789
O14684	Prostaglandin E synthase	PTGES	FUNCTION: Catalyzes the oxidoreduction of prostaglandin endoperoxide H2 (PGH2) to prostaglandin E2 (PGE2). {ECO:0000269|PubMed:18682561}.	Prostaglandin E synthase OS=Homo sapiens OX=9606 GN=PTGES PE=1 SV=2 - [PTGES_HUMAN]	4.61	1	1	1	152	17.091	9.49561	1.16075	1.07167	1.06826	1.10023	0.89762	0.930399	0.871369	0.899796	1.22275	0.00449036
Q9BTM9	Ubiquitin-related modifier 1	URM1	FUNCTION: Acts as a sulfur carrier required for 2-thiolation of mcm(5)S(2)U at tRNA wobble positions of cytosolic tRNA(Lys), tRNA(Glu) and tRNA(Gln). Serves as sulfur donor in tRNA 2-thiolation reaction by being thiocarboxylated (-COSH) at its C-terminus by MOCS3. The sulfur is then transferred to tRNA to form 2-thiolation of mcm(5)S(2)U. Also acts as a ubiquitin-like protein (UBL) that is covale…	Ubiquitin-related modifier 1 OS=Homo sapiens OX=9606 GN=URM1 PE=1 SV=1 - [URM1_HUMAN]	12.87	1	1	2	101	11.373	4.66553	1.16316	1.03706	1.06975	1.08999	0.926158	0.90814	0.883179	0.905826	1.20331	0.00981332
Q99576	TSC22 domain family protein 3	TSC22D3	FUNCTION: Protects T-cells from IL2 deprivation-induced apoptosis through the inhibition of FOXO3A transcriptional activity that leads to the down-regulation of the pro-apoptotic factor BCL2L11. In macrophages, plays a role in the anti-inflammatory and immunosuppressive effects of glucocorticoids and IL10. In T-cells, inhibits anti-CD3-induced NFKB1 nuclear translocation. In vitro, suppresses AP1…	TSC22 domain family protein 3 OS=Homo sapiens OX=9606 GN=TSC22D3 PE=1 SV=2 - [T22D3_HUMAN]	11.94	1	2	5	134	14.8004	4.53857	1.1853	1.04997	1.07037	1.10188	0.910581	0.89771	0.877137	0.895143	1.23095	0.00876316
P13796	Plastin-2	LCP1	FUNCTION: Actin-binding protein (PubMed:16636079, PubMed:17294403, PubMed:28493397). Plays a role in the activation of T-cells in response to costimulation through TCR/CD3 and CD2 or CD28 (PubMed:17294403). Modulates the cell surface expression of IL2RA/CD25 and CD69 (PubMed:17294403). {ECO:0000269|PubMed:16636079, ECO:0000269|PubMed:17294403, ECO:0000269|PubMed:28493397}.	Plastin-2 OS=Homo sapiens OX=9606 GN=LCP1 PE=1 SV=6 - [PLSL_HUMAN]	26	10	15	21	627	70.2439	5.42725	1.12586	1.07952	1.09413	1.09984	0.935546	0.87411	0.905353	0.905003	1.21528	0.00096175
O60711	Leupaxin	LPXN	FUNCTION: Transcriptional coactivator for androgen receptor (AR) and serum response factor (SRF). Contributes to the regulation of cell adhesion, spreading and cell migration and acts as a negative regulator in integrin-mediated cell adhesion events. Suppresses the integrin-induced tyrosine phosphorylation of paxillin (PXN). May play a critical role as an adapter protein in the formation of the a…	Leupaxin OS=Homo sapiens OX=9606 GN=LPXN PE=1 SV=1 - [LPXN_HUMAN]	24.61	7	7	10	386	43.3035	6.01123	1.09608	1.089	1.10543	1.09684	0.91709	0.88922	0.911778	0.906029	1.2106	4.06696e-05
Q9HAP2	MLX-interacting protein	MLXIP	FUNCTION: Binds DNA as a heterodimer with MLX and activates transcription. Binds to the canonical E box sequence 5'-CACGTG-3'. Plays a role in transcriptional activation of glycolytic target genes. Involved in glucose-responsive gene regulation. {ECO:0000250|UniProtKB:Q2VPU4, ECO:0000269|PubMed:12446771, ECO:0000269|PubMed:16782875}.	MLX-interacting protein OS=Homo sapiens OX=9606 GN=MLXIP PE=1 SV=2 - [MLXIP_HUMAN]	1.96	2	2	2	919	101.121	8.35303	1.15414	1.07308	1.08632	1.10451	0.905788	0.874443	0.902921	0.894384	1.23494	0.00147484
Q9BXJ9	N-alpha-acetyltransferase 15, NatA auxiliary subunit	NAA15	FUNCTION: Auxillary subunit of the N-terminal acetyltransferase A (NatA) complex which displays alpha (N-terminal) acetyltransferase activity. The NAT activity may be important for vascular, hematopoietic and neuronal growth and development. Required to control retinal neovascularization in adult ocular endothelial cells. In complex with XRCC6 and XRCC5 (Ku80), up-regulates transcription from the…	N-alpha-acetyltransferase 15, NatA auxiliary subunit OS=Homo sapiens OX=9606 GN=NAA15 PE=1 SV=1 - [NAA15_HUMAN]	30.72	22	30	66	866	101.208	7.41553	1.13692	1.08245	1.08676	1.10204	0.903281	0.915882	0.893312	0.904158	1.21886	0.00044785
Q9UMR5	Lysosomal thioesterase PPT2	PPT2	FUNCTION: Removes thioester-linked fatty acyl groups from various substrates including S-palmitoyl-CoA. Has the highest S-thioesterase activity for the acyl groups palmitic and myristic acid followed by other short- and long-chain acyl substrates. However, because of structural constraints, is unable to remove palmitate from peptides or proteins. {ECO:0000269|PubMed:10417332, ECO:0000269|PubMed:1…	Lysosomal thioesterase PPT2 OS=Homo sapiens OX=9606 GN=PPT2 PE=1 SV=4 - [PPT2_HUMAN]	6.95	2	2	2	302	34.2032	6.32861	1.11648	1.08449	1.07746	1.09281	0.889791	0.935794	0.899234	0.908273	1.20317	0.000563454
P04083	Annexin A1	ANXA1	FUNCTION: Plays important roles in the innate immune response as effector of glucocorticoid-mediated responses and regulator of the inflammatory process. Has anti-inflammatory activity (PubMed:8425544). Plays a role in glucocorticoid-mediated down-regulation of the early phase of the inflammatory response (By similarity). Promotes resolution of inflammation and wound healing (PubMed:25664854). Fu…	Annexin A1 OS=Homo sapiens OX=9606 GN=ANXA1 PE=1 SV=2 - [ANXA1_HUMAN]	57.51	18	18	65	346	38.69	7.02002	1.1229	1.06416	1.09511	1.09406	0.894153	0.899678	0.913867	0.902566	1.21216	0.000437678
P02795	Metallothionein-2	MT2A	FUNCTION: Metallothioneins have a high content of cysteine residues that bind various heavy metals; these proteins are transcriptionally regulated by both heavy metals and glucocorticoids.	Metallothionein-2 OS=Homo sapiens OX=9606 GN=MT2A PE=1 SV=1 - [MT2_HUMAN]	65.57	1	3	24	61	6.0372	7.82568	1.12921	1.04386	1.1191	1.09739	0.901301	0.895067	0.871518	0.889295	1.234	0.00184922
P69905	Hemoglobin subunit alpha	HBA1	FUNCTION: Involved in oxygen transport from the lung to the various peripheral tissues.	Hemoglobin subunit alpha OS=Homo sapiens OX=9606 GN=HBA1 PE=1 SV=2 - [HBA_HUMAN]	26.76	3	3	8	142	15.2479	8.67529	1.09895	1.05353	1.12048	1.09099	0.936402	0.886145	0.870387	0.897645	1.21539	0.00231616
P07858	Cathepsin B	CTSB	FUNCTION: Thiol protease which is believed to participate in intracellular degradation and turnover of proteins (PubMed:12220505). Cleaves matrix extracellular phosphoglycoprotein MEPE (PubMed:12220505). Involved in the solubilization of cross-linked TG/thyroglobulin in the thyroid follicle lumen (By similarity). Has also been implicated in tumor invasion and metastasis (PubMed:3972105). {ECO:000…	Cathepsin B OS=Homo sapiens OX=9606 GN=CTSB PE=1 SV=3 - [CATB_HUMAN]	38.94	10	10	30	339	37.7968	6.30322	1.09782	1.07426	1.07984	1.08397	0.927617	0.880323	0.876573	0.894837	1.21136	0.000453707
P35754	Glutaredoxin-1	GLRX	FUNCTION: Has a glutathione-disulfide oxidoreductase activity in the presence of NADPH and glutathione reductase. Reduces low molecular weight disulfides and proteins.	Glutaredoxin-1 OS=Homo sapiens OX=9606 GN=GLRX PE=1 SV=2 - [GLRX1_HUMAN]	17.92	2	2	5	106	11.7682	8.08936	1.11962	1.04695	1.06681	1.0778	0.934072	0.881535	0.874651	0.896752	1.20189	0.00321976
P19823	Inter-alpha-trypsin inhibitor heavy chain H2	ITIH2	FUNCTION: May act as a carrier of hyaluronan in serum or as a binding protein between hyaluronan and other matrix protein, including those on cell surfaces in tissues to regulate the localization, synthesis and degradation of hyaluronan which are essential to cells undergoing biological processes.	Inter-alpha-trypsin inhibitor heavy chain H2 OS=Homo sapiens OX=9606 GN=ITIH2 PE=1 SV=2 - [ITIH2_HUMAN]	2.75	3	3	3	946	106.397	6.85889	1.0383	1.06322	1.17093	1.09081	0.905525	0.938997	0.880994	0.908505	1.20067	0.0143727
Q99584	Protein S100-A13	S100A13	FUNCTION: Plays a role in the export of proteins that lack a signal peptide and are secreted by an alternative pathway. Binds two calcium ions per subunit. Binds one copper ion. Binding of one copper ion does not interfere with calcium binding. Required for the copper-dependent stress-induced export of IL1A and FGF1. The calcium-free protein binds to lipid vesicles containing phosphatidylserine, …	Protein S100-A13 OS=Homo sapiens OX=9606 GN=S100A13 PE=1 SV=1 - [S10AD_HUMAN]	48.98	6	6	32	98	11.4641	6.16357	1.07561	1.07085	1.10912	1.08519	0.898178	0.920507	0.891767	0.903484	1.20112	0.000256865
P53814	Smoothelin	SMTN	FUNCTION: Structural protein of the cytoskeleton.	Smoothelin OS=Homo sapiens OX=9606 GN=SMTN PE=1 SV=7 - [SMTN_HUMAN]	4.91	4	4	5	917	98.9982	9.0708	1.05949	1.08184	1.08376	1.07503	0.860707	0.908735	0.879047	0.88283	1.21771	0.000276299
A6NFQ2	TRPM8 channel-associated factor 2	TCAF2	FUNCTION: [Isoform 2]: Negatively regulates the plasma membrane cation channel TRPM8 activity. Involved in the recruitment of TRPM8 to the cell surface. Promotes prostate cancer cell migration stimulation in a TRPM8-dependent manner. {ECO:0000269|PubMed:25559186}.	TRPM8 channel-associated factor 2 OS=Homo sapiens OX=9606 GN=TCAF2 PE=1 SV=2 - [TCAF2_HUMAN]	2.72	3	3	3	919	100.841	7.1665	1.14785	1.09756	1.10728	1.11756	0.859087	0.902761	0.952771	0.904873	1.23505	0.00240287
Q13938	Calcyphosin	CAPS	FUNCTION: Calcium-binding protein. May play a role in cellular signaling events (Potential). {ECO:0000305}.	Calcyphosin OS=Homo sapiens OX=9606 GN=CAPS PE=1 SV=2 - [CAYP1_HUMAN]	32.36	11	11	25	275	30.2209	6.03662	1.12557	1.10987	1.10519	1.11354	0.868228	0.884921	0.924609	0.892586	1.24754	0.000243228
Q9Y4P1	Cysteine protease ATG4B	ATG4B	FUNCTION: Cysteine protease required for the cytoplasm to vacuole transport (Cvt) and autophagy. Cleaves the C-terminal amino acid of ATG8 family proteins MAP1LC3, GABARAPL1, GABARAPL2 and GABARAP, to reveal a C-terminal glycine. Exposure of the glycine at the C-terminus is essential for ATG8 proteins conjugation to phosphatidylethanolamine (PE) and insertion to membranes, which is necessary for …	Cysteine protease ATG4B OS=Homo sapiens OX=9606 GN=ATG4B PE=1 SV=2 - [ATG4B_HUMAN]	10.18	3	3	7	393	44.2657	5.07178	1.10187	1.11295	1.1396	1.11814	0.848351	0.898909	0.9054	0.88422	1.26455	0.000385346
Q9UQQ2	SH2B adapter protein 3	SH2B3	FUNCTION: Links T-cell receptor activation signal to phospholipase C-gamma-1, GRB2 and phosphatidylinositol 3-kinase. {ECO:0000250}.	SH2B adapter protein 3 OS=Homo sapiens OX=9606 GN=SH2B3 PE=1 SV=2 - [SH2B3_HUMAN]	1.57	1	1	1	575	63.1856	7.1958	1.1466	1.12212	1.10777	1.1255	0.850625	0.887843	0.889547	0.876005	1.28481	0.000126076
P04731	Metallothionein-1A	MT1A	FUNCTION: Metallothioneins have a high content of cysteine residues that bind various heavy metals; these proteins are transcriptionally regulated by both heavy metals and glucocorticoids.	Metallothionein-1A OS=Homo sapiens OX=9606 GN=MT1A PE=1 SV=2 - [MT1A_HUMAN]	45.9	1	2	9	61	6.11521	7.95752	1.13673	1.09545	1.15717	1.12978	0.83199	0.86207	0.907682	0.867247	1.30272	0.00077427
Q9H299	SH3 domain-binding glutamic acid-rich-like protein 3	SH3BGRL3	FUNCTION: Could act as a modulator of glutaredoxin biological activity.	SH3 domain-binding glutamic acid-rich-like protein 3 OS=Homo sapiens OX=9606 GN=SH3BGRL3 PE=1 SV=1 - [SH3L3_HUMAN]	47.31	5	5	18	93	10.4313	4.93213	1.06892	1.14999	1.14841	1.12244	0.861737	0.904821	0.857188	0.874582	1.2834	0.00128909
Q9Y2X7	ARF GTPase-activating protein GIT1	GIT1	FUNCTION: GTPase-activating protein for the ADP ribosylation factor family. May serve as a scaffold to bring together molecules to form signaling modules controlling vesicle trafficking, adhesion and cytoskeletal organization. Increases the speed of cell migration, as well as the size and rate of formation of protrusions, possibly by targeting PAK1 to adhesions and the leading edge of lamellipodi…	ARF GTPase-activating protein GIT1 OS=Homo sapiens OX=9606 GN=GIT1 PE=1 SV=2 - [GIT1_HUMAN]	14.72	8	11	17	761	84.2888	6.80029	1.10667	1.14495	1.13026	1.12729	0.885024	0.865355	0.857917	0.869432	1.29659	4.79338e-05
P33764	Protein S100-A3	S100A3	FUNCTION: Binds both calcium and zinc. May be involved in calcium-dependent cuticle cell differentiation, hair shaft and hair cuticular barrier formation. {ECO:0000269|PubMed:18083705}.	Protein S100-A3 OS=Homo sapiens OX=9606 GN=S100A3 PE=1 SV=1 - [S10A3_HUMAN]	34.65	4	4	4	101	11.7054	4.77979	1.13476	1.14023	1.15811	1.14437	0.853423	0.854953	0.858305	0.85556	1.33757	2.30441e-06
Q15004	PCNA-associated factor	PCLAF	FUNCTION: PCNA-binding protein that acts as a regulator of DNA repair during DNA replication. Following DNA damage, the interaction with PCNA is disrupted, facilitating the interaction between monoubiquitinated PCNA and the translesion DNA synthesis DNA polymerase eta (POLH) at stalled replisomes, facilitating the bypass of replication-fork-blocking lesions. Also acts as a regulator of centrosome…	PCNA-associated factor OS=Homo sapiens OX=9606 GN=PCLAF PE=1 SV=1 - [PAF15_HUMAN]	18.92	2	2	2	111	11.9792	9.83252	1.13402	1.13743	1.12745	1.13297	0.862675	0.85979	0.86781	0.863425	1.31218	2.25176e-07
Q14764	Major vault protein	MVP	FUNCTION: Required for normal vault structure. Vaults are multi-subunit structures that may act as scaffolds for proteins involved in signal transduction. Vaults may also play a role in nucleo-cytoplasmic transport. Down-regulates IFNG-mediated STAT1 signaling and subsequent activation of JAK. Down-regulates SRC activity and signaling through MAP kinases. {ECO:0000269|PubMed:15133037, ECO:0000269…	Major vault protein OS=Homo sapiens OX=9606 GN=MVP PE=1 SV=4 - [MVP_HUMAN]	40.31	30	30	69	893	99.2659	5.47803	1.16111	1.12343	1.11792	1.13415	0.857118	0.83404	0.836682	0.842613	1.346	4.5945e-05
Q05932	Folylpolyglutamate synthase, mitochondrial	FPGS	FUNCTION: Catalyzes conversion of folates to polyglutamate derivatives allowing concentration of folate compounds in the cell and the intracellular retention of these cofactors, which are important substrates for most of the folate-dependent enzymes that are involved in one-carbon transfer reactions involved in purine, pyrimidine and amino acid synthesis. Unsubstituted reduced folates are the pre…	Folylpolyglutamate synthase, mitochondrial OS=Homo sapiens OX=9606 GN=FPGS PE=1 SV=3 - [FOLC_HUMAN]	1.7	1	1	1	587	64.5683	7.94287	1.09178	1.03219	1.17216	1.09871	0.873524	0.896283	0.930971	0.900259	1.22044	0.010619
O75106	Retina-specific copper amine oxidase	AOC2	FUNCTION: Has a monoamine oxidase activity with substrate specificity for 2-phenylethylamine and tryptamine. May play a role in adipogenesis. May be a critical modulator of signal transmission in retina. {ECO:0000269|PubMed:17400359, ECO:0000269|PubMed:19588076}.	Retina-specific copper amine oxidase OS=Homo sapiens OX=9606 GN=AOC2 PE=1 SV=2 - [AOC2_HUMAN]	1.19	1	1	1	756	83.6209	7.03467	1.14325	0.990313	1.18501	1.10619	0.854397	0.931749	0.883701	0.889949	1.24299	0.026915
P23142	Fibulin-1	FBLN1	FUNCTION: Incorporated into fibronectin-containing matrix fibers. May play a role in cell adhesion and migration along protein fibers within the extracellular matrix (ECM). Could be important for certain developmental processes and contribute to the supramolecular organization of ECM architecture, in particular to those of basement membranes. Has been implicated in a role in cellular transformati…	Fibulin-1 OS=Homo sapiens OX=9606 GN=FBLN1 PE=1 SV=4 - [FBLN1_HUMAN]	1	1	1	1	703	77.1624	5.22412	1.19886	1.02335	1.13974	1.12065	0.879307	0.892136	0.85078	0.874074	1.2821	0.00963596
P16989	Y-box-binding protein 3	YBX3	FUNCTION: Binds to the GM-CSF promoter. Seems to act as a repressor. Binds also to full-length mRNA and to short RNA sequences containing the consensus site 5'-UCCAUCA-3'. May have a role in translation repression (By similarity). {ECO:0000250}.	Y-box-binding protein 3 OS=Homo sapiens OX=9606 GN=YBX3 PE=1 SV=4 - [YBOX3_HUMAN]	36.29	5	9	22	372	40.066	9.77393	1.16749	0.998267	1.07603	1.0806	0.892825	0.912137	0.896038	0.900334	1.20022	0.0216025
Q99729	Heterogeneous nuclear ribonucleoprotein A/B	HNRNPAB	FUNCTION: Binds single-stranded RNA. Has a high affinity for G-rich and U-rich regions of hnRNA. Also binds to APOB mRNA transcripts around the RNA editing site.	Heterogeneous nuclear ribonucleoprotein A/B OS=Homo sapiens OX=9606 GN=HNRNPAB PE=1 SV=2 - [ROAA_HUMAN]	24.1	6	9	30	332	36.2024	8.20654	1.16958	1.00848	1.07724	1.0851	0.861774	0.901585	0.925318	0.896226	1.21075	0.0197543
P02792	Ferritin light chain	FTL	FUNCTION: Stores iron in a soluble, non-toxic, readily available form. Important for iron homeostasis. Iron is taken up in the ferrous form and deposited as ferric hydroxides after oxidation. Also plays a role in delivery of iron to cells. Mediates iron uptake in capsule cells of the developing kidney (By similarity). {ECO:0000250, ECO:0000269|PubMed:19923220, ECO:0000269|PubMed:20159981}.	Ferritin light chain OS=Homo sapiens OX=9606 GN=FTL PE=1 SV=2 - [FRIL_HUMAN]	5.14	1	1	1	175	20.0071	5.78271	1.14446	1.18825	0.998002	1.11024	0.94554	0.80848	0.924923	0.892981	1.24329	0.0386507
Q8N9A8	Nuclear envelope phosphatase-regulatory subunit 1	CNEP1R1	FUNCTION: Forms with the serine/threonine protein phosphatase CTDNEP1 an active complex which dephosphorylates and may activate LPIN1 and LPIN2. LPIN1 and LPIN2 are phosphatidate phosphatases that catalyze the conversion of phosphatidic acid to diacylglycerol and control the metabolism of fatty acids at different levels. May indirectly modulate the lipid composition of nuclear and/or endoplasmic …	Nuclear envelope phosphatase-regulatory subunit 1 OS=Homo sapiens OX=9606 GN=CNEP1R1 PE=1 SV=1 - [NEPR1_HUMAN]	8.8	1	1	1	125	14.2574	8.38232	1.13772	1.08345	1.06444	1.0952	0.980653	0.82299	0.903501	0.902381	1.21368	0.018849
Q96RT8	Gamma-tubulin complex component 5	TUBGCP5	FUNCTION: Gamma-tubulin complex is necessary for microtubule nucleation at the centrosome.	Gamma-tubulin complex component 5 OS=Homo sapiens OX=9606 GN=TUBGCP5 PE=1 SV=1 - [GCP5_HUMAN]	1.76	2	2	2	1024	118.246	5.89697	1.14578	1.11489	1.0424	1.10103	0.98448	0.818483	0.886678	0.896547	1.22807	0.0231329
O43504	Ragulator complex protein LAMTOR5	LAMTOR5	FUNCTION: As part of the Ragulator complex it is involved in amino acid sensing and activation of mTORC1, a signaling complex promoting cell growth in response to growth factors, energy levels, and amino acids. Activated by amino acids through a mechanism involving the lysosomal V-ATPase, the Ragulator functions as a guanine nucleotide exchange factor activating the small GTPases Rag. Activated R…	Ragulator complex protein LAMTOR5 OS=Homo sapiens OX=9606 GN=LAMTOR5 PE=1 SV=1 - [LTOR5_HUMAN]	26.37	2	2	9	91	9.60772	4.86865	1.20193	1.08857	1.02281	1.10444	0.865002	0.916229	0.964125	0.915118	1.20688	0.0336985
P50549	ETS translocation variant 1	ETV1	FUNCTION: Transcriptional activator that binds to DNA sequences containing the consensus pentanucleotide 5'-CGGA[AT]-3'.	ETS translocation variant 1 OS=Homo sapiens OX=9606 GN=ETV1 PE=1 SV=2 - [ETV1_HUMAN]	1.89	1	1	1	477	55.0952	6.06201	1.16456	1.06856	1.04346	1.09219	0.871667	0.939013	0.918244	0.909641	1.20069	0.0121208
O00488	Zinc finger protein 593	ZNF593	FUNCTION: Negatively modulates the DNA binding activity of Oct-2 and therefore its transcriptional regulatory activity. Could act either by binding to DNA octamer or by interacting with Oct-2. May also be a modulator of other octamer-binding proteins.	Zinc finger protein 593 OS=Homo sapiens OX=9606 GN=ZNF593 PE=1 SV=2 - [ZN593_HUMAN]	37.31	4	4	8	134	15.1897	9.81787	1.18726	1.09599	1.01178	1.09834	0.93038	0.887294	0.911548	0.909741	1.20731	0.0224732
O43683	Mitotic checkpoint serine/threonine-protein kinase BUB1	BUB1	FUNCTION: Serine/threonine-protein kinase that performs 2 crucial functions during mitosis: it is essential for spindle-assembly checkpoint signaling and for correct chromosome alignment. Has a key role in the assembly of checkpoint proteins at the kinetochore, being required for the subsequent localization of CENPF, BUB1B, CENPE and MAD2L1. Required for the kinetochore localization of PLK1. Requ…	Mitotic checkpoint serine/threonine-protein kinase BUB1 OS=Homo sapiens OX=9606 GN=BUB1 PE=1 SV=1 - [BUB1_HUMAN]	3.96	5	5	7	1085	122.297	6.46826	1.16727	1.05025	0.996896	1.07147	0.90455	0.883578	0.880256	0.889461	1.20463	0.0232331
Q6ZXV5	Protein O-mannosyl-transferase TMTC3	TMTC3	FUNCTION: Transfers mannosyl residues to the hydroxyl group of serine or threonine residues. The 4 members of the TMTC family are O-mannosyl-transferases dedicated primarily to the cadherin superfamily, each member seems to have a distinct role in decorating the cadherin domains with O-linked mannose glycans at specific regions. Also acts as O-mannosyl-transferase on other proteins such as PDIA3 …	Protein O-mannosyl-transferase TMTC3 OS=Homo sapiens OX=9606 GN=TMTC3 PE=1 SV=2 - [TMTC3_HUMAN]	5.68	3	6	9	915	103.942	8.86572	1.14134	1.09616	1.05617	1.09789	0.892464	0.838044	0.988761	0.906423	1.21124	0.0192037
Q9P1Z0	Zinc finger and BTB domain-containing protein 4	ZBTB4	FUNCTION: Transcriptional repressor with bimodal DNA-binding specificity. Represses transcription in a methyl-CpG-dependent manner. Binds with a higher affinity to methylated CpG dinucleotides in the consensus sequence 5'-CGCG-3' but can also bind to the non-methylated consensus sequence 5'-CTGCNA-3' also known as the consensus kaiso binding site (KBS). Can also bind specifically to a single meth…	Zinc finger and BTB domain-containing protein 4 OS=Homo sapiens OX=9606 GN=ZBTB4 PE=1 SV=3 - [ZBTB4_HUMAN]	1.38	1	1	1	1013	105.049	8.36768	1.14318	1.13631	1.02767	1.10239	0.894971	0.861474	0.946463	0.900969	1.22356	0.0108889
Q9BRY0	Zinc transporter ZIP3	SLC39A3	FUNCTION: Acts as a zinc-influx transporter. {ECO:0000305}.	Zinc transporter ZIP3 OS=Homo sapiens OX=9606 GN=SLC39A3 PE=1 SV=2 - [S39A3_HUMAN]	2.55	1	1	2	314	33.5792	6.87354	1.2024	1.07591	1.06163	1.11331	0.862495	0.81255	0.913877	0.862974	1.29009	0.00942104
Q8WUM9	Sodium-dependent phosphate transporter 1	SLC20A1	FUNCTION: Sodium-phosphate symporter which plays a fundamental housekeeping role in phosphate transport, such as absorbing phosphate from interstitial fluid for normal cellular functions such as cellular metabolism, signal transduction, and nucleic acid and lipid synthesis. May play a role in extracellular matrix and cartilage calcification as well as in vascular calcification. {ECO:0000269|PubMe…	Sodium-dependent phosphate transporter 1 OS=Homo sapiens OX=9606 GN=SLC20A1 PE=1 SV=1 - [S20A1_HUMAN]	2.65	2	2	3	679	73.652	7.07861	1.15394	1.04022	1.02749	1.07388	0.899803	0.806076	0.927214	0.877698	1.22352	0.0226458
P41227	N-alpha-acetyltransferase 10	NAA10	FUNCTION: Catalytic subunit of the N-terminal acetyltransferase A (NatA) complex which displays alpha (N-terminal) acetyltransferase activity (PubMed:15496142, PubMed:19826488, PubMed:19420222, PubMed:20145209, PubMed:27708256, PubMed:25489052, PubMed:29754825). Acetylates amino termini that are devoid of initiator methionine (PubMed:19420222). The alpha (N-terminal) acetyltransferase activity ma…	N-alpha-acetyltransferase 10 OS=Homo sapiens OX=9606 GN=NAA10 PE=1 SV=1 - [NAA10_HUMAN]	37.02	5	9	16	235	26.4419	5.64307	1.11761	1.06596	1.05003	1.07786	0.888374	0.815655	0.91505	0.873026	1.23463	0.00472676
Q9P219	Protein Daple	CCDC88C	FUNCTION: Required for activation of guanine nucleotide-binding proteins (G-proteins) during non-canonical Wnt signaling (PubMed:26126266). Binds to ligand-activated Wnt receptor FZD7, displacing DVL1 from the FZD7 receptor and leading to inhibition of canonical Wnt signaling (PubMed:26126266). Acts as a non-receptor guanine nucleotide exchange factor by also binding to guanine nucleotide-binding…	Protein Daple OS=Homo sapiens OX=9606 GN=CCDC88C PE=1 SV=3 - [DAPLE_HUMAN]	1.18	1	4	6	2028	228.091	6.22705	1.24396	1.04483	1.04207	1.11029	0.870256	0.863486	0.888592	0.874111	1.27019	0.024643
Q9BQA9	Cytochrome b-245 chaperone 1	CYBC1	FUNCTION: Necessary for a stable expression of the CYBA and CYBB subunits of the cytochrome b-245 heterodimer. Controls the phagocyte respiratory burst and is essential for innate immunity. {ECO:0000250|UniProtKB:Q3TYS2}.	Cytochrome b-245 chaperone 1 OS=Homo sapiens OX=9606 GN=CYBC1 PE=1 SV=1 - [CYBC1_HUMAN]	11.76	2	2	2	187	20.7608	6.80029	1.29163	1.05957	1.02543	1.12554	0.844088	0.823011	0.925213	0.864104	1.30256	0.04283
Q9Y2S6	Translation machinery-associated protein 7	TMA7		Translation machinery-associated protein 7 OS=Homo sapiens OX=9606 GN=TMA7 PE=1 SV=1 - [TMA7_HUMAN]	34.38	2	3	7	64	7.06193	9.99365	1.25452	1.06773	1.03199	1.11808	0.854997	0.765634	0.965113	0.861915	1.29721	0.0464748
P32456	Guanylate-binding protein 2	GBP2	FUNCTION: Hydrolyzes GTP to GMP in 2 consecutive cleavage reactions, but the major reaction product is GDP (PubMed:8706832). Exhibits antiviral activity against influenza virus. Promotes oxidative killing and delivers antimicrobial peptides to autophagolysosomes, providing broad host protection against different pathogen classes (By similarity). {ECO:0000250|UniProtKB:P32455, ECO:0000269|PubMed:8…	Guanylate-binding protein 2 OS=Homo sapiens OX=9606 GN=GBP2 PE=1 SV=3 - [GBP2_HUMAN]	13.2	7	8	10	591	67.1664	5.70654	1.17298	1.10221	1.18715	1.15412	0.86196	0.893256	0.812902	0.85604	1.34821	0.00106253
P05090	Apolipoprotein D	APOD	FUNCTION: APOD occurs in the macromolecular complex with lecithin-cholesterol acyltransferase. It is probably involved in the transport and binding of bilin. Appears to be able to transport a variety of ligands in a number of different contexts.	Apolipoprotein D OS=Homo sapiens OX=9606 GN=APOD PE=1 SV=1 - [APOD_HUMAN]	3.17	1	1	1	189	21.2618	5.14795	1.15468	1.04624	1.21554	1.13882	0.82777	0.927553	0.817392	0.857572	1.32796	0.00978283
P01023	Alpha-2-macroglobulin	A2M	FUNCTION: Is able to inhibit all four classes of proteinases by a unique 'trapping' mechanism. This protein has a peptide stretch, called the 'bait region' which contains specific cleavage sites for different proteinases. When a proteinase cleaves the bait region, a conformational change is induced in the protein which traps the proteinase. The entrapped enzyme remains active against low molecula…	Alpha-2-macroglobulin OS=Homo sapiens OX=9606 GN=A2M PE=1 SV=3 - [A2MG_HUMAN]	7.73	12	12	23	1474	163.188	6.45557	1.22165	1.07394	1.23213	1.17591	0.817803	0.872249	0.78755	0.825867	1.42385	0.00351218
P02790	Hemopexin	HPX	FUNCTION: Binds heme and transports it to the liver for breakdown and iron recovery, after which the free hemopexin returns to the circulation.	Hemopexin OS=Homo sapiens OX=9606 GN=HPX PE=1 SV=2 - [HEMO_HUMAN]	1.3	1	1	1	462	51.6433	7.02002	1.22974	1.06937	1.26401	1.18771	0.812873	0.863548	0.734404	0.803608	1.47797	0.00559228
P98164	Low-density lipoprotein receptor-related protein 2	LRP2	FUNCTION: Multiligand endocytic receptor (By similarity). Acts together with CUBN to mediate endocytosis of high-density lipoproteins (By similarity). Mediates receptor-mediated uptake of polybasic drugs such as aprotinin, aminoglycosides and polymyxin B (By similarity). In the kidney, mediates the tubular uptake and clearance of leptin (By similarity). Also mediates transport of leptin across th…	Low-density lipoprotein receptor-related protein 2 OS=Homo sapiens OX=9606 GN=LRP2 PE=1 SV=3 - [LRP2_HUMAN]	1.03	4	4	4	4655	521.616	5.08447	1.24393	1.10259	1.16886	1.17179	0.792872	0.855804	0.851653	0.833443	1.40597	0.00176133
P48775	Tryptophan 2,3-dioxygenase	TDO2	FUNCTION: Heme-dependent dioxygenase that catalyzes the oxidative cleavage of the L-tryptophan (L-Trp) pyrrole ring and converts L-tryptophan to N-formyl-L-kynurenine. Catalyzes the oxidative cleavage of the indole moiety. {ECO:0000255|HAMAP-Rule:MF_03020, ECO:0000269|PubMed:25066423, ECO:0000269|PubMed:27762317, ECO:0000269|PubMed:28285122}.	Tryptophan 2,3-dioxygenase OS=Homo sapiens OX=9606 GN=TDO2 PE=1 SV=1 - [T23O_HUMAN]	2.46	1	1	1	406	47.8413	6.93213	1.19016	1.14156	1.10992	1.14722	0.814762	0.856929	0.889087	0.853593	1.34399	0.000759535
P15407	Fos-related antigen 1	FOSL1		Fos-related antigen 1 OS=Homo sapiens OX=9606 GN=FOSL1 PE=1 SV=1 - [FOSL1_HUMAN]	2.58	1	1	1	271	29.3948	8.01611	1.2166	1.1059	1.105	1.1425	0.802969	0.857443	0.910583	0.856998	1.33314	0.00411682
P46934	E3 ubiquitin-protein ligase NEDD4	NEDD4	FUNCTION: E3 ubiquitin-protein ligase which accepts ubiquitin from an E2 ubiquitin-conjugating enzyme in the form of a thioester and then directly transfers the ubiquitin to targeted substrates. Specifically ubiquitinates 'Lys-63' in target proteins (PubMed:23644597). Involved in the pathway leading to the degradation of VEGFR-2/KDFR, independently of its ubiquitin-ligase activity. Monoubiquitina…	E3 ubiquitin-protein ligase NEDD4 OS=Homo sapiens OX=9606 GN=NEDD4 PE=1 SV=4 - [NEDD4_HUMAN]	2.81	1	4	5	1319	149.022	6.58057	1.2208	1.10158	1.14069	1.15436	0.814709	0.814452	0.892397	0.840519	1.37339	0.00198016
Q8WXB1	Protein N-lysine methyltransferase METTL21A	METTL21A	FUNCTION: Protein-lysine methyltransferase that selectively trimethylates residues in heat shock protein 70 (HSP70) family members. Contributes to the in vivo trimethylation of Lys residues in HSPA1 and HSPA8. In vitro methylates 'Lys-561' in HSPA1, 'Lys-564' in HSPA2, 'Lys-585' in HSPA5, 'Lys-563' in HSPA6 and 'Lys-561' in HSPA8. {ECO:0000269|PubMed:22948820, ECO:0000269|PubMed:23349634, ECO:000…	Protein N-lysine methyltransferase METTL21A OS=Homo sapiens OX=9606 GN=METTL21A PE=1 SV=2 - [MT21A_HUMAN]	6.88	1	1	2	218	24.5848	6.26514	1.30771	1.07977	1.10899	1.16549	0.823833	0.799092	0.846847	0.823257	1.41571	0.00935735
P01024	Complement C3	C3	FUNCTION: C3 plays a central role in the activation of the complement system. Its processing by C3 convertase is the central reaction in both classical and alternative complement pathways. After activation C3b can bind covalently, via its reactive thioester, to cell surface carbohydrates or immune aggregates.; FUNCTION: Derived from proteolytic degradation of complement C3, C3a anaphylatoxin is a…	Complement C3 OS=Homo sapiens OX=9606 GN=C3 PE=1 SV=2 - [CO3_HUMAN]	2.04	4	4	4	1663	187.03	6.40479	1.09737	1.09116	1.29781	1.16212	0.853074	0.835091	0.843022	0.843729	1.37736	0.00946721
P02749	Beta-2-glycoprotein 1	APOH	FUNCTION: Binds to various kinds of negatively charged substances such as heparin, phospholipids, and dextran sulfate. May prevent activation of the intrinsic blood coagulation cascade by binding to phospholipids on the surface of damaged cells.	Beta-2-glycoprotein 1 OS=Homo sapiens OX=9606 GN=APOH PE=1 SV=3 - [APOH_HUMAN]	2.61	1	1	2	345	38.2727	7.97217	0.99612	1.15031	1.28447	1.14363	0.863143	0.908127	0.802381	0.857884	1.33309	0.0323022
O15117	FYN-binding protein 1	FYB1	FUNCTION: Acts as an adapter protein of the FYN and LCP2 signaling cascades in T-cells (By similarity). May play a role in linking T-cell signaling to remodeling of the actin cytoskeleton (PubMed:10747096, PubMed:16980616). Modulates the expression of IL2 (By similarity). Involved in platelet activation (By similarity). Prevents the degradation of SKAP1 and SKAP2 (PubMed:15849195). May be involve…	FYN-binding protein 1 OS=Homo sapiens OX=9606 GN=FYB1 PE=1 SV=2 - [FYB1_HUMAN]	1.15	1	1	1	783	85.3351	6.48096	1.10602	1.18153	1.13649	1.14135	0.891476	0.803068	0.885167	0.859904	1.3273	0.00143631
P98179	RNA-binding protein 3	RBM3	FUNCTION: Cold-inducible mRNA binding protein that enhances global protein synthesis at both physiological and mild hypothermic temperatures. Reduces the relative abundance of microRNAs, when overexpressed. Enhances phosphorylation of translation initiation factors and active polysome formation (By similarity). {ECO:0000250}.	RNA-binding protein 3 OS=Homo sapiens OX=9606 GN=RBM3 PE=1 SV=1 - [RBM3_HUMAN]	24.2	4	4	6	157	17.16	8.90967	1.04326	1.18536	1.16634	1.13165	0.907884	0.823383	0.867278	0.866182	1.30649	0.00639332
O60921	Checkpoint protein HUS1	HUS1	FUNCTION: Component of the 9-1-1 cell-cycle checkpoint response complex that plays a major role in DNA repair. The 9-1-1 complex is recruited to DNA lesion upon damage by the RAD17-replication factor C (RFC) clamp loader complex. Acts then as a sliding clamp platform on DNA for several proteins involved in long-patch base excision repair (LP-BER). The 9-1-1 complex stimulates DNA polymerase beta …	Checkpoint protein HUS1 OS=Homo sapiens OX=9606 GN=HUS1 PE=1 SV=1 - [HUS1_HUMAN]	7.5	2	2	3	280	31.6704	6.84424	1.1246	1.226	1.18812	1.17957	0.840889	0.73996	0.882023	0.820957	1.43682	0.00224198
Q9BS40	Latexin	LXN	FUNCTION: Hardly reversible, non-competitive, and potent inhibitor of CPA1, CPA2 and CPA4. May play a role in inflammation. {ECO:0000269|PubMed:15738388}.	Latexin OS=Homo sapiens OX=9606 GN=LXN PE=1 SV=2 - [LXN_HUMAN]	13.96	3	3	8	222	25.7339	5.78271	1.12914	1.25068	1.18852	1.18945	0.800509	0.770396	0.814541	0.795149	1.49588	0.000459137
Q12923	Tyrosine-protein phosphatase non-receptor type 13	PTPN13	FUNCTION: Tyrosine phosphatase which regulates negatively FAS-induced apoptosis and NGFR-mediated pro-apoptotic signaling (PubMed:15611135). May regulate phosphoinositide 3-kinase (PI3K) signaling through dephosphorylation of PIK3R2 (PubMed:23604317). {ECO:0000269|PubMed:15611135, ECO:0000269|PubMed:23604317}.	Tyrosine-protein phosphatase non-receptor type 13 OS=Homo sapiens OX=9606 GN=PTPN13 PE=1 SV=2 - [PTN13_HUMAN]	0.52	1	1	1	2485	276.733	6.41748	1.11995	1.11316	1.12797	1.12036	0.847936	1.04359	0.756583	0.882702	1.26924	0.0486237
Q9Y673	Dolichyl-phosphate beta-glucosyltransferase	ALG5		Dolichyl-phosphate beta-glucosyltransferase OS=Homo sapiens OX=9606 GN=ALG5 PE=1 SV=1 - [ALG5_HUMAN]	12.96	4	4	5	324	36.9224	9.27588	1.15848	1.31863	1.12	1.19904	0.856203	0.672883	0.857146	0.795411	1.50744	0.00947875
P29034	Protein S100-A2	S100A2	FUNCTION: May function as calcium sensor and modulator, contributing to cellular calcium signaling. May function by interacting with other proteins, such as TPR-containing proteins, and indirectly play a role in many physiological processes. May also play a role in suppressing tumor cell growth. {ECO:0000269|PubMed:1372446, ECO:0000269|PubMed:22399290}.	Protein S100-A2 OS=Homo sapiens OX=9606 GN=S100A2 PE=1 SV=3 - [S10A2_HUMAN]	16.33	2	2	2	98	11.1094	4.77979	1.26485	1.22322	1.12502	1.20436	0.761046	0.739395	0.812469	0.77097	1.56214	0.000754492
P02788	Lactotransferrin	LTF	FUNCTION: Transferrins are iron binding transport proteins which can bind two Fe(3+) ions in association with the binding of an anion, usually bicarbonate.; FUNCTION: Lactotransferrin is a major iron-binding and multifunctional protein found in exocrine fluids such as breast milk and mucosal secretions. Has antimicrobial activity, which depends on the extracellular cation concentration. Antimicro…	Lactotransferrin OS=Homo sapiens OX=9606 GN=LTF PE=1 SV=6 - [TRFL_HUMAN]	5.49	4	4	10	710	78.1319	8.11865	1.21645	1.16516	1.33324	1.23828	0.761972	0.822293	0.759555	0.781273	1.58496	0.00105331
P02787	Serotransferrin	TF	FUNCTION: Transferrins are iron binding transport proteins which can bind two Fe(3+) ions in association with the binding of an anion, usually bicarbonate. It is responsible for the transport of iron from sites of absorption and heme degradation to those of storage and utilization. Serum transferrin may also have a further role in stimulating cell proliferation.	Serotransferrin OS=Homo sapiens OX=9606 GN=TF PE=1 SV=3 - [TRFE_HUMAN]	4.3	2	3	4	698	77.0136	7.12256	1.23139	1.09117	1.3291	1.21722	0.740602	0.829495	0.752586	0.774228	1.57217	0.00400348
P02768	Serum albumin	ALB	FUNCTION: Binds water, Ca(2+), Na(+), K(+), fatty acids, hormones, bilirubin and drugs (Probable). Its main function is the regulation of the colloidal osmotic pressure of blood (Probable). Major zinc transporter in plasma, typically binds about 80% of all plasma zinc (PubMed:19021548). Major calcium and magnesium transporter in plasma, binds approximately 45% of circulating calcium and magnesium…	Serum albumin OS=Homo sapiens OX=9606 GN=ALB PE=1 SV=2 - [ALBU_HUMAN]	9.52	6	6	26	609	69.3215	6.27783	1.19834	1.15339	1.25126	1.201	0.758622	0.852726	0.752791	0.788046	1.52402	0.000656936
P02760	Protein AMBP	AMBP	FUNCTION: Inter-alpha-trypsin inhibitor inhibits trypsin, plasmin, and lysosomal granulocytic elastase. Inhibits calcium oxalate crystallization. {ECO:0000269|PubMed:7676539}.; FUNCTION: Trypstatin is a trypsin inhibitor. {ECO:0000250}.	Protein AMBP OS=Homo sapiens OX=9606 GN=AMBP PE=1 SV=1 - [AMBP_HUMAN]	1.99	1	1	1	352	38.974	6.25244	1.21347	1.09418	1.36477	1.22414	0.717398	0.867017	0.719354	0.767923	1.59409	0.00790856
Q8NI35	InaD-like protein	PATJ	FUNCTION: Scaffolding protein that may bring different proteins into adjacent positions at the cell membrane (Probable). May regulate protein targeting, cell polarity and integrity of tight junctions (PubMed:11927608, PubMed:16678097). May regulate the surface expression and/or function of ASIC3 in sensory neurons (By similarity). May recruit ARHGEF18 to apical cell-cell boundaries (PubMed:220069…	InaD-like protein OS=Homo sapiens OX=9606 GN=PATJ PE=1 SV=3 - [INADL_HUMAN]	0.67	1	2	2	1801	196.247	4.94482	1.23823	1.14972	1.30732	1.23175	0.78639	0.816365	0.675956	0.75957	1.62165	0.00164238
A0A0U1RRL7	Protein MMP24OS	MMP24OS		Protein MMP24OS OS=Homo sapiens OX=9606 GN=MMP24OS PE=1 SV=1 - [MMPOS_HUMAN]	36.62	1	1	3	71	7.6747	4.71631	1.31301	1.11238	1.43167	1.28569	0.68643	0.808485	0.66599	0.720302	1.78493	0.0054137
P02774	Vitamin D-binding protein	GC	FUNCTION: Involved in vitamin D transport and storage, scavenging of extracellular G-actin, enhancement of the chemotactic activity of C5 alpha for neutrophils in inflammation and macrophage activation. {ECO:0000305|PubMed:16302727}.	Vitamin D-binding protein OS=Homo sapiens OX=9606 GN=GC PE=1 SV=2 - [VTDB_HUMAN]	9.92	3	3	4	474	52.8829	5.45264	1.36347	1.12272	1.39361	1.29327	0.67234	0.771253	0.650184	0.697926	1.85301	0.00311311
P05230	Fibroblast growth factor 1	FGF1	FUNCTION: Plays an important role in the regulation of cell survival, cell division, angiogenesis, cell differentiation and cell migration. Functions as potent mitogen in vitro. Acts as a ligand for FGFR1 and integrins. Binds to FGFR1 in the presence of heparin leading to FGFR1 dimerization and activation via sequential autophosphorylation on tyrosine residues which act as docking sites for inter…	Fibroblast growth factor 1 OS=Homo sapiens OX=9606 GN=FGF1 PE=1 SV=1 - [FGF1_HUMAN]	9.03	1	1	1	155	17.4487	7.02002	1.37017	1.15401	1.32551	1.28323	0.683045	0.715437	0.714123	0.704201	1.82225	0.000970713
P01011	Alpha-1-antichymotrypsin	SERPINA3	FUNCTION: Although its physiological function is unclear, it can inhibit neutrophil cathepsin G and mast cell chymase, both of which can convert angiotensin-1 to the active angiotensin-2. {ECO:0000269|PubMed:2404007}.	Alpha-1-antichymotrypsin OS=Homo sapiens OX=9606 GN=SERPINA3 PE=1 SV=2 - [AACT_HUMAN]	2.13	1	1	2	423	47.6205	5.51611	1.33166	1.17117	1.29225	1.26503	0.702677	0.748455	0.68351	0.711547	1.77786	0.000440765
Q494V2	Cilia- and flagella-associated protein 100	CFAP100	FUNCTION: May play a role in ciliary/flagellar motility by regulating the assembly and the activity of axonemal inner dynein arm. {ECO:0000250|UniProtKB:A8I4E9}.	Cilia- and flagella-associated protein 100 OS=Homo sapiens OX=9606 GN=CFAP100 PE=2 SV=1 - [CP100_HUMAN]	1.15	1	1	3	611	71.0732	7.10791	1.39748	1.16788	1.34808	1.30448	0.657023	0.734748	0.654548	0.682106	1.91243	0.00112685
P00450	Ceruloplasmin	CP	FUNCTION: Ceruloplasmin is a blue, copper-binding (6-7 atoms per molecule) glycoprotein. It has ferroxidase activity oxidizing Fe(2+) to Fe(3+) without releasing radical oxygen species. It is involved in iron transport across the cell membrane. Provides Cu(2+) ions for the ascorbate-mediated deaminase degradation of the heparan sulfate chains of GPC1. May also play a role in fetal lung developmen…	Ceruloplasmin OS=Homo sapiens OX=9606 GN=CP PE=1 SV=1 - [CERU_HUMAN]	0.94	1	1	2	1065	122.128	5.71924	1.38242	0.974406	1.14927	1.1687	0.804763	0.88376	0.745037	0.811187	1.44073	0.0457401
Q9BUB5	MAP kinase-interacting serine/threonine-protein kinase 1	MKNK1	FUNCTION: May play a role in the response to environmental stress and cytokines. Appears to regulate translation by phosphorylating EIF4E, thus increasing the affinity of this protein for the 7-methylguanosine-containing mRNA cap. {ECO:0000269|PubMed:11463832, ECO:0000269|PubMed:15350534, ECO:0000269|PubMed:9155018, ECO:0000269|PubMed:9878069}.	MAP kinase-interacting serine/threonine-protein kinase 1 OS=Homo sapiens OX=9606 GN=MKNK1 PE=1 SV=1 - [MKNK1_HUMAN]	4.52	2	2	2	465	51.3099	6.68311	1.31218	0.978567	1.09785	1.12953	0.764194	0.863036	0.808068	0.811766	1.39145	0.0353737
P02647	Apolipoprotein A-I	APOA1	FUNCTION: Participates in the reverse transport of cholesterol from tissues to the liver for excretion by promoting cholesterol efflux from tissues and by acting as a cofactor for the lecithin cholesterol acyltransferase (LCAT). As part of the SPAP complex, activates spermatozoa motility. {ECO:0000269|PubMed:1909888}.	Apolipoprotein A-I OS=Homo sapiens OX=9606 GN=APOA1 PE=1 SV=1 - [APOA1_HUMAN]	10.49	2	3	7	267	30.7589	5.75732	1.42465	0.989649	1.23315	1.21582	0.777814	0.728871	0.77077	0.759152	1.60155	0.0227265
P02765	Alpha-2-HS-glycoprotein	AHSG	FUNCTION: Promotes endocytosis, possesses opsonic properties and influences the mineral phase of bone. Shows affinity for calcium and barium ions.	Alpha-2-HS-glycoprotein OS=Homo sapiens OX=9606 GN=AHSG PE=1 SV=2 - [FETUA_HUMAN]	8.72	5	5	11	367	39.3157	5.71924	0.997934	1.16578	1.348	1.17057	0.719634	0.814097	0.822298	0.785343	1.49053	0.0222893
Q9H0K6	Pseudouridylate synthase 7 homolog-like protein	PUS7L	FUNCTION: Pseudouridylate synthase that catalyzes pseudouridylation of RNAs. {ECO:0000250|UniProtKB:Q96PZ0}.	Pseudouridylate synthase 7 homolog-like protein OS=Homo sapiens OX=9606 GN=PUS7L PE=1 SV=1 - [PUS7L_HUMAN]	2.14	2	2	2	701	80.6494	7.56201	1.10459	0.992805	1.3657	1.15436	0.722331	0.804666	0.858066	0.795021	1.45199	0.0375571
P06732	Creatine kinase M-type		FUNCTION: Reversibly catalyzes the transfer of phosphate between ATP and various phosphogens (e.g. creatine phosphate). Creatine kinase isoenzymes play a central role in energy transduction in tissues with large, fluctuating energy demands, such as skeletal muscle, heart, brain and spermatozoa.	Creatine kinase M-type OS=Homo sapiens OX=9606 GN=CKM PE=1 SV=2 - [KCRM_HUMAN]	3.67	1	2	2	381	43.0739	7.25439	1.33036	1.21546	1.49633	1.34738	0.626946	0.75089	0.537749	0.638528	2.11014	0.00227744

## Sheet: Figure 7-GO-Enrichment
GO_ID	Term	Category	Test	Ref	TestAll	RefAll	Test_per	Ref_per	Over_Under	TestSeqs	RefSeqs	P value	FDR	richFactor
GO:0072562	blood microparticle	C	14	51	128	7281	0.109375	0.00700453	over	P01023,P02647,P02768,P02765,P02774,P01024,P19823,P02679,P69905,P02787,P00450,P02760,P02790,P01011	P08758,P17813,P63261,P60709,P63267,P11142,P0DMV8,P04264,P34931,P06396,P26038,O00299,P07737,P63104,P02786,P62195,P54652,Q08380,P02649,Q4V328,Q9BY44,P27105,P01023,P02647,P02768,P02765,O00560,P02774,P07225,Q9ULA0,P02751,P04004,Q5TA45,P01024,P06276,P04003,P00734,P06727,P19823,P02679,P69905,P08697,P02787,P00450,P02760,P11166,P02790,P01011,P00747,P02748,P02042	9.76562e-14	3.81347e-10	0.27451
GO:0004298	threonine-type endopeptidase activity	F	7	18	128	7281	0.0546875	0.00247219	over	P28070,P25788,P60900,P28072,P49721,P49720,A5LHX3	O14818,P28070,P28066,P25789,P28074,P25786,P25788,P60900,P20618,Q99436,P25787,P28072,P28062,P49721,P49720,P28065,P40306,A5LHX3	1.19302e-08	1.21152e-05	0.388889
GO:0070003	threonine-type peptidase activity	F	7	18	128	7281	0.0546875	0.00247219	over	P28070,P25788,P60900,P28072,P49721,P49720,A5LHX3	O14818,P28070,P28066,P25789,P28074,P25786,P25788,P60900,P20618,Q99436,P25787,P28072,P28062,P49721,P49720,P28065,P40306,A5LHX3	1.19302e-08	1.21152e-05	0.388889
GO:0006952	defense response	P	31	583	128	7281	0.242188	0.0800714	over	P01024,P01023,P28070,P25788,P60900,P28072,P49721,P49720,A5LHX3,P07858,P02679,P02788,O14684,P02765,P01011,P05161,P04083,Q9UKK3,Q9BS40,P38571,P15407,P32456,Q9BQA9,P09914,Q29980,P02647,O14879,Q9Y6K5,P02795,P02790,P05090	P21796,Q04637,Q9Y277,P06730,P51608,Q96IG2,Q96Q42,P43490,P37840,P10636,P05067,P05412,O15455,P01024,P13747,P04264,P01023,P13987,Q09472,P78527,Q15233,P12956,P43243,P23246,P13010,Q16666,P09429,Q96PK6,Q96ST3,Q8N884,O94992,Q9UHD2,Q8WXF1,Q7Z434,O60828,Q9NUD5,Q86WV6,P41218,Q9C035,Q9Y239,P62195,P35998,Q13200,O43242,Q99460,P17980,P62191,O00231,O14818,P43686,O00232,P62333,Q9UNM6,Q15008,P61289,Q13177,P28070,…	1.36966e-08	1.21152e-05	0.0531732
GO:0005839	proteasome core complex	C	7	19	128	7281	0.0546875	0.00260953	over	P25788,P60900,P28070,P28072,P49721,P49720,A5LHX3	O14818,P28066,P25789,P25786,P25788,P60900,P25787,P28070,P28074,P20618,Q99436,P28072,P28062,P49721,P49720,P28065,P40306,A5LHX3,Q92530	1.86149e-08	1.21152e-05	0.368421
GO:0010499	proteasomal ubiquitin-independent protein catabolic process	P	7	19	128	7281	0.0546875	0.00260953	over	P28070,P25788,P60900,P28072,P49721,P49720,A5LHX3	O14818,P28070,P28066,P25789,P28074,P25786,P25788,P60900,P20618,Q99436,P25787,P28072,P28062,P49721,Q14997,P49720,P28065,P40306,A5LHX3	1.86149e-08	1.21152e-05	0.368421
GO:0031012	extracellular matrix	C	13	127	128	7281	0.101562	0.0174427	over	P04083,P07858,P01023,P02647,P02765,P19823,P02679,P02760,P02790,P01011,P02749,P23142,P05230	P14618,P14625,P04264,P07355,P08133,P08758,P04080,Q6UVK1,P52272,P04083,O60568,P07339,P09382,P27797,P07602,P50454,Q08380,P50995,P17931,P09525,P11047,P51858,P49257,P02649,P20073,P07858,P30740,P07942,P05362,Q16610,P06703,P35237,P24821,P07996,P32004,P01023,P98160,Q14118,P07093,P02647,Q96HD1,P16035,P26447,Q16270,Q08431,P02765,P50452,P09486,P55268,P53634,O15162,P84157,O00468,O00622,P19022,P02751,P60903,…	2.88869e-07	0.000135792	0.102362
GO:0005615	extracellular space	C	48	1351	128	7281	0.375	0.185551	over	P02679,P04083,Q14764,P09104,P12277,P28070,P07858,P25788,P60900,Q9H299,P13796,P28072,P01023,P02647,P49721,Q16777,P02768,P02765,Q9UKK3,P02774,P49720,P98164,P02788,P35754,P45877,P08236,P46934,P01024,P19823,P69905,P02787,Q9UMR5,Q12923,P00450,P02760,P02790,P01011,P02749,Q8NI35,P02792,P05090,P23142,Q99584,Q9Y6K5,Q9BS40,Q29980,P06732,P05230	P07996,P02751,P02679,P08697,P63261,P60709,Q15149,P08670,P08238,P14618,P07900,Q09666,P21333,P35579,P68104,P06733,P04075,P12814,P63267,Q01082,P10809,O43707,Q14204,Q00610,P11142,P04406,Q9Y490,P68371,P07437,P35580,P0DMV8,P46940,P13639,Q13813,P29401,P04350,P00338,P00558,Q7KZF4,P78371,P49327,P60842,P14625,P62805,P05023,Q13885,P38646,P34932,P11021,P07195,P04264,P55072,P06576,P68366,P07355,P06396,P18206,…	2.97226e-07	0.000135792	0.0355292
GO:0043687	post-translational protein modification	P	16	198	128	7281	0.125	0.0271941	over	P28070,P25788,P60900,P28072,P02647,P49721,P02768,P02765,P49720,P01024,P19823,P02679,P02787,P00450,A5LHX3,Q96BM1	Q9UIC8,Q9H1Y0,O95352,Q8NG68,Q9UPW5,Q9Y4P8,Q9BZC7,Q32P28,O75718,Q8NFG4,P14625,P07237,O43852,Q07065,P62195,Q86VP6,P35998,Q13200,O43242,Q15084,P09382,Q86UP2,Q99460,Q15293,P62820,P17980,P62191,O00231,O14818,P43686,Q9H0U4,Q8TBC4,O00232,P62333,P14314,Q9UNM6,Q16531,Q15008,Q15907,P61289,P61019,P28070,P28066,P11047,P55036,Q13618,P02649,Q5JRA6,Q13098,P25789,Q06323,O00233,Q8WWI1,Q16576,Q13616,Q9BT78,Q9UNS2,…	3.12965e-07	0.000135792	0.0808081
GO:0044421	extracellular region part	C	49	1412	128	7281	0.382812	0.193929	over	P02679,P04083,P09104,P12277,P07858,Q99584,P13796,Q9Y6K5,P01023,P02647,P02768,P02765,P02774,Q9BS40,P02788,P08236,P01024,P69905,Q29980,P02787,P00450,P02760,P02790,P01011,P06732,P02749,P05230,P05090,P23142,P32456,P19823,Q14764,P28070,P25788,P60900,Q9H299,P28072,P49721,Q16777,Q9UKK3,P49720,P98164,P35754,P45877,P46934,Q9UMR5,Q12923,Q8NI35,P02792	P07996,P02751,P02679,P08697,P63261,P60709,P68104,P06733,P04075,P12814,P63267,P10809,O43707,P11142,O60814,P00558,P13667,P04264,P07355,P06396,P0CG39,P26038,P62937,P04080,P30101,O00299,P62979,Q562R1,P63104,P04083,P02786,P13929,P23528,O60568,P13645,P60174,Q06830,P09211,P35527,P15311,P07339,P04792,Q15084,P09382,P53621,P35241,Q6YHK3,P09104,P27797,P07602,P50454,P40925,P54577,Q08380,P51532,Q07021,P09543,…	4.35018e-07	0.000169875	0.0347025
GO:0062023	collagen-containing extracellular matrix	C	12	114	128	7281	0.09375	0.0156572	over	P23142,P04083,P07858,P01023,P02647,P02765,P19823,P02679,P02760,P02790,P01011,P02749	P07355,P11047,P07942,P24821,Q12959,P98160,Q14118,Q03001,Q96RT1,P09486,P23229,P55268,O00468,P02751,O14936,Q8IVL5,P04004,P01033,P48509,P35625,P02462,P25391,Q96RW7,P01034,P24043,Q86XX4,Q16363,P23142,Q8IVL1,P13611,Q99715,P08572,P51884,P13942,P14618,P14625,P04264,P08133,P08758,P04080,Q6UVK1,P52272,P04083,O60568,P07339,P09382,P27797,P07602,P50454,Q08380,P50995,P17931,P09525,P51858,P49257,P02649,P20073,…	6.26527e-07	0.000205325	0.105263
GO:0019774	proteasome core complex, beta-subunit complex	C	5	11	128	7281	0.0390625	0.00151078	over	P28070,P28072,P49721,P49720,A5LHX3	P28070,P28074,P20618,Q99436,P28072,P28062,P49721,P49720,P28065,P40306,A5LHX3	6.59261e-07	0.000205325	0.454545
GO:0006955	immune response	P	35	844	128	7281	0.273438	0.115918	over	P01024,P01023,P54851,Q29980,P28070,P25788,P60900,P28072,P49721,P49720,A5LHX3,P07858,P02679,P02788,P04083,P46934,P13796,P02647,P02790,O15117,P05161,Q99584,Q14764,P02765,P08236,P01011,P02792,Q9BQA9,P02760,O60711,P02795,Q9Y6K5,P32456,O14879,P09914	P01024,P13747,P04264,P01023,P04439,Q13630,P00492,P53634,P09668,P54851,P16298,Q9NUQ9,O15400,P01893,Q13158,Q99572,P61769,P30511,P25311,Q29980,P13987,P43246,P78527,Q15233,P12956,P43243,P23246,P13010,Q16666,P09429,Q96PK6,Q96ST3,Q8N884,O94992,Q9UHD2,Q8WXF1,Q7Z434,O60828,Q9NUD5,Q86WV6,P41218,Q9C035,Q9Y239,P62195,P35998,Q13200,O43242,Q99460,P17980,P62191,O00231,O14818,P43686,O00232,P62333,Q9UNM6,Q15008,…	6.8354e-07	0.000205325	0.0414692
GO:0005576	extracellular region	C	51	1546	128	7281	0.398438	0.212333	over	P02679,P23142,P04083,P09104,P12277,P07858,Q99584,P13796,Q9Y6K5,P01023,P02647,P02768,P02765,P02774,Q9BS40,P02788,P08236,P01024,P69905,Q29980,P02787,P00450,P02760,P02790,P01011,P06732,P02749,P05230,P05090,P32456,P19823,Q14764,P28070,P25788,P60900,Q9H299,P28072,P49721,Q16777,Q9UKK3,P49720,P98164,P35754,P45877,P46934,Q9UMR5,Q12923,Q8NI35,P02792,P05161,Q8N8R5	P02649,P55268,P24043,P24821,P55081,Q14766,P07996,P02751,P02679,P08697,P51884,P08572,P02462,P13942,Q99715,P07355,P11047,P07942,Q12959,P98160,Q14118,Q03001,Q96RT1,P09486,P23229,O00468,O14936,Q8IVL5,P04004,P01033,P48509,P35625,P25391,Q96RW7,P01034,Q86XX4,Q16363,P23142,Q8IVL1,P63261,P60709,P68104,P06733,P04075,P12814,P63267,P10809,O43707,P11142,O60814,P00558,P13667,P04264,P06396,P0CG39,P26038,P62937,…	1.10426e-06	0.000308008	0.0329884
GO:0019221	cytokine-mediated signaling pathway	P	19	306	128	7281	0.148438	0.0420272	over	Q86Z02,P02647,P28070,P25788,P60900,P28072,P49721,P49720,A5LHX3,P13796,Q9UQQ2,P02795,Q9Y6K5,P32456,P02790,O14879,P09914,P05161,P04083	Q13951,P32519,P51617,Q01196,Q16610,Q03135,P43034,Q99943,Q96DX7,O43353,P63244,Q96BN8,Q8WXG6,Q12933,Q9Y6K9,Q13490,O14920,Q86VP1,Q9UM82,Q96EP0,Q13546,P21580,Q15628,Q9BYM8,P43405,Q9H0F6,Q14790,Q13077,O15111,Q86Z02,Q8TCT8,P09211,P02647,P17706,Q8N2W9,O43707,P62195,P35998,Q13200,O43242,Q99460,P17980,P62191,O00231,O14818,P43686,O00232,P62333,Q9UNM6,Q15008,P61289,P28070,P28066,P55036,Q13418,P25789,Q06323,…	1.37338e-06	0.000357536	0.0620915
GO:0043230	extracellular organelle	C	43	1209	128	7281	0.335938	0.166049	over	P02647,P04083,Q14764,P09104,P12277,P28070,P07858,P25788,P60900,Q9H299,P13796,P28072,P01023,P49721,Q16777,P02768,P02765,Q9UKK3,P02774,P49720,P98164,P02788,P35754,P45877,P08236,P46934,P01024,P19823,P02679,P69905,P02787,Q9UMR5,Q12923,P00450,P02760,P02790,P01011,P02749,Q8NI35,P02792,P05090,P23142,P32456	P14618,Q00610,P68371,Q13813,P05023,Q13885,P18206,P02786,Q8WUM4,P16152,P22061,P62873,P02649,P04899,Q13217,P20336,P05026,P07093,P02647,Q08431,P55011,O00560,P12259,P21926,Q9UKM7,P26572,Q9UBX1,Q99715,Q9UG01,P49281,Q8N5I2,P63261,P60709,Q15149,P08670,P08238,P07900,Q09666,P21333,P35579,P68104,P06733,P04075,P12814,P63267,Q01082,P10809,O43707,Q14204,P11142,P04406,Q9Y490,P07437,P35580,P0DMV8,P46940,P13639,…	1.67919e-06	0.000409826	0.0355666
GO:0031983	vesicle lumen	C	15	202	128	7281	0.117188	0.0277434	over	Q14764,P02647,P02765,P01024,P02787,P01011,P69905,P02790,P02749,P01023,P02768,P02679,P08236,P02792,P02788	P00813,P08238,P14618,P07900,P68104,P04075,P11142,P13639,P55072,P06396,P18206,P50990,P62937,P04080,P18669,Q7Z6Z7,Q86VP6,P35998,P12956,Q13200,Q14764,P12268,P50395,P09211,O43242,P13010,O00571,P17980,P09972,O00231,O00232,O75874,Q9UNM6,Q15008,Q13162,P09429,Q13464,P28066,P14174,Q9UJU6,P06744,P04040,Q14019,P30740,P20839,P20618,Q99436,P25787,P67870,P22392,Q7L576,O00764,O60234,P17858,P07741,P00491,P06737,…	2.20527e-06	0.000478422	0.0742574
GO:0060205	cytoplasmic vesicle lumen	C	15	202	128	7281	0.117188	0.0277434	over	Q14764,P02647,P02765,P01024,P02787,P01011,P69905,P02790,P02749,P01023,P02768,P02679,P08236,P02792,P02788	P08238,P14618,P07900,P68104,P04075,P11142,P13639,P55072,P06396,P18206,P50990,P62937,P04080,P18669,Q7Z6Z7,Q86VP6,P35998,P12956,Q13200,Q14764,P12268,P50395,P09211,O43242,P13010,O00571,P17980,P09972,O00231,O00232,O75874,Q9UNM6,Q15008,Q13162,P09429,Q13464,P28066,P14174,Q9UJU6,P06744,P04040,Q14019,P30740,P20839,P20618,Q99436,P25787,P67870,P22392,Q7L576,O00764,O60234,P17858,P07741,P00491,P06737,P37108,…	2.20527e-06	0.000478422	0.0742574
GO:0072378	blood coagulation, fibrin clot formation	P	4	7	128	7281	0.03125	0.000961406	over	P01023,P02749,P02679,P23142	Q07021,P01023,P00734,P42785,P02749,P02679,P23142	3.06254e-06	0.000593477	0.571429
GO:0045087	innate immune response	P	21	387	128	7281	0.164062	0.053152	over	P01023,P28070,P25788,P60900,P28072,P49721,P49720,A5LHX3,P07858,P02679,P02788,P01024,P05161,P02795,Q9Y6K5,P32456,P02790,O14879,P09914,P04083,Q9BQA9	P04264,P01023,P78527,Q15233,P12956,P43243,P23246,P13010,Q16666,P09429,Q96PK6,Q96ST3,Q8N884,O94992,Q9UHD2,Q8WXF1,Q7Z434,O60828,Q9NUD5,Q86WV6,P41218,Q9C035,Q9Y239,P62195,P35998,Q13200,O43242,Q99460,P17980,P62191,O00231,O14818,P43686,O00232,P62333,Q9UNM6,Q15008,P61289,Q13177,P28070,Q05655,P28066,P55036,P25789,Q06323,O00233,Q13616,P28074,P25786,Q9UL46,P25788,P60900,P20618,Q16401,Q99436,P25787,P48556,…	3.19859e-06	0.000593477	0.0542636
GO:0030414	peptidase inhibitor activity	F	8	53	128	7281	0.0625	0.00727922	over	P01023,P02765,P01024,P19823,P02760,P01011,P02788,Q9BS40	P04080,P54578,P20810,Q9Y5K5,P51606,P01023,Q92530,P02765,P07225,P01024,P19823,P01034,P08697,P07355,Q6YHK3,P50454,P30086,P30740,P35237,P07093,P50452,P05067,P09958,Q06481,P05120,P02760,P01011,Q9C0C9,Q9NR09,Q9H832,P02788,O95997,Q96CA5,P16035,Q9BS40,P01033,P35625,Q10589,P04406,Q13464,O00499,P04156,P37840,Q15418,P30044,P51812,P30048,O15392,O60936,P49407,Q13490,P98170,O95379	3.34353e-06	0.000593477	0.150943
GO:0004866	endopeptidase inhibitor activity	F	8	53	128	7281	0.0625	0.00727922	over	P01023,P19823,P02760,P01011,P02765,P02788,Q9BS40,P01024	P07355,Q6YHK3,P50454,P30086,P30740,P35237,P01023,P07093,P50452,P05067,P09958,P19823,P08697,Q06481,P05120,P02760,P01011,P04080,Q9C0C9,Q9NR09,Q9H832,P02765,P02788,P01034,O95997,Q96CA5,P16035,Q9BS40,P01033,P35625,Q10589,P20810,P04406,Q13464,O00499,P04156,P37840,Q15418,P30044,P51812,P30048,O15392,O60936,P49407,Q13490,P98170,O95379,P54578,Q9Y5K5,P51606,Q92530,P07225,P01024	3.34353e-06	0.000593477	0.150943
GO:0070062	extracellular exosome	C	42	1201	128	7281	0.328125	0.16495	over	P04083,Q14764,P09104,P12277,P28070,P07858,P25788,P60900,Q9H299,P13796,P28072,P01023,P02647,P49721,Q16777,P02768,P02765,Q9UKK3,P02774,P49720,P98164,P02788,P35754,P45877,P08236,P46934,P01024,P19823,P02679,P69905,P02787,Q9UMR5,Q12923,P00450,P02760,P02790,P01011,P02749,Q8NI35,P02792,P05090,P23142	P63261,P60709,Q15149,P08670,P08238,P14618,P07900,Q09666,P21333,P35579,P68104,P06733,P04075,P12814,P63267,Q01082,P10809,O43707,Q14204,Q00610,P11142,P04406,Q9Y490,P68371,P07437,P35580,P0DMV8,P46940,P13639,Q13813,P29401,P04350,P00338,P00558,Q7KZF4,P78371,P49327,P60842,P14625,P62805,P05023,Q13885,P38646,P34932,P11021,P07195,P04264,P55072,P06576,P68366,P07355,P06396,P18206,P50990,P0CG39,P22626,P26038,…	3.69313e-06	0.000627028	0.0349709
GO:0009308	amine metabolic process	P	9	72	128	7281	0.0703125	0.00988875	over	P28070,P25788,P60900,P28072,P49721,P49720,A5LHX3,P48775,O75106	P07954,P62195,P35998,Q13200,O43242,Q99460,P17980,P62191,O00231,O14818,P43686,P15559,O00232,P62333,Q9UNM6,Q15008,P61289,P28070,P28066,P55036,P25789,Q06323,O00233,P28074,P25786,Q9UL46,P25788,P60900,P20618,Q16401,Q99436,P25787,P48556,P28072,O75832,P28062,P49721,Q14997,P51665,O00487,Q92530,P49720,P28065,P40306,A5LHX3,Q92947,Q04656,Q16719,P48775,P51608,P21397,P35790,P19623,P52788,P17707,P49366,Q96F10,…	4.04445e-06	0.000658065	0.125
GO:1903561	extracellular vesicle	C	42	1208	128	7281	0.328125	0.165911	over	P04083,Q14764,P09104,P12277,P28070,P07858,P25788,P60900,Q9H299,P13796,P28072,P01023,P02647,P49721,Q16777,P02768,P02765,Q9UKK3,P02774,P49720,P98164,P02788,P35754,P45877,P08236,P46934,P01024,P19823,P02679,P69905,P02787,Q9UMR5,Q12923,P00450,P02760,P02790,P01011,P02749,Q8NI35,P02792,P05090,P23142	P63261,P60709,Q15149,P08670,P08238,P14618,P07900,Q09666,P21333,P35579,P68104,P06733,P04075,P12814,P63267,Q01082,P10809,O43707,Q14204,Q00610,P11142,P04406,Q9Y490,P68371,P07437,P35580,P0DMV8,P46940,P13639,Q13813,P29401,P04350,P00338,P00558,Q7KZF4,P78371,P49327,P60842,P14625,P62805,P05023,Q13885,P38646,P34932,P11021,P07195,P04264,P55072,P06576,P68366,P07355,P06396,P18206,P50990,P0CG39,P22626,P26038,…	4.30302e-06	0.000672132	0.0347682
GO:0061134	peptidase regulator activity	F	9	73	128	7281	0.0703125	0.0100261	over	P01023,P02765,P01024,P19823,P02760,P01011,P02788,Q9BS40,P23142	P04080,P54578,P20810,Q9Y5K5,P51606,P01023,Q92530,P02765,P07225,P01024,P19823,P01034,P08697,P07355,Q6YHK3,P50454,P30086,P30740,P35237,P07093,P50452,P05067,P09958,Q06481,P05120,P02760,P01011,Q9C0C9,Q9NR09,Q9H832,P02788,O95997,Q96CA5,P16035,Q9BS40,P01033,P35625,Q10589,P61289,Q16186,Q06323,Q9UL46,O00487,P63244,Q71UM5,Q9BXK5,O14727,Q9Y239,P09668,Q9BZC7,O76031,Q14997,P02751,Q03135,Q9UKZ9,P23142,P53634,…	4.54542e-06	0.000682688	0.123288
GO:0031347	regulation of defense response	P	19	335	128	7281	0.148438	0.0460102	over	P01024,P01023,P28070,P25788,P60900,P28072,P49721,P49720,A5LHX3,P07858,P02679,P02788,P09914,Q29980,P04083,P02765,P02647,P02790,P05090	P01024,P13747,P01023,P13987,P78527,Q15233,P12956,P43243,P23246,P13010,Q16666,P09429,Q96PK6,Q96ST3,Q8N884,O94992,Q9UHD2,Q8WXF1,Q7Z434,O60828,Q9NUD5,Q86WV6,P41218,Q9C035,Q9Y239,P62195,P35998,Q13200,O43242,Q99460,P17980,P62191,O00231,O14818,P43686,O00232,P62333,Q9UNM6,Q15008,P61289,Q13177,P28070,Q05655,P28066,P55036,P25789,Q06323,O00233,Q13616,P28074,P25786,Q9UL46,P25788,P60900,P20618,Q16401,Q99436,…	5.26232e-06	0.000761088	0.0567164
GO:0061135	endopeptidase regulator activity	F	8	59	128	7281	0.0625	0.00810328	over	P01023,P02765,P01024,P19823,P02760,P01011,P02788,Q9BS40	P04080,P54578,P20810,Q9Y5K5,P51606,P01023,Q92530,P02765,P07225,P01024,P19823,P01034,P08697,P07355,Q6YHK3,P50454,P30086,P30740,P35237,P07093,P50452,P05067,P09958,Q06481,P05120,P02760,P01011,Q9C0C9,Q9NR09,Q9H832,P02788,O95997,Q96CA5,P16035,Q9BS40,P01033,P35625,Q10589,P61289,Q16186,Q06323,Q9UL46,O00487,P04406,Q13464,O00499,P04156,P37840,Q15418,P30044,P51812,P30048,O15392,O60936,P49407,Q13490,P98170,…	7.65793e-06	0.00106801	0.135593
GO:0072376	protein activation cascade	P	5	17	128	7281	0.0390625	0.00233484	over	P01023,P01024,P02749,P02679,P23142	P04264,P01023,P01024,P13987,P42785,P02748,Q07021,P04003,P15529,P00734,P02749,P60033,P07225,P04004,P35232,P02679,P23142	8.11128e-06	0.00109223	0.294118
GO:0002376	immune system process	P	42	1242	128	7281	0.328125	0.170581	over	P04083,Q9UQQ2,P01024,P01023,P54851,Q29980,P28070,P25788,P60900,P28072,P49721,P49720,A5LHX3,P07858,P02679,P02788,P46934,P13796,P02790,P02647,P32456,O15117,P02787,P05161,Q9BRY0,Q99584,Q14764,P02765,P08236,P01011,P02792,Q9BQA9,Q8NDV7,P09914,P02760,O60711,O14879,Q9Y6K5,Q86Z02,P02795,Q99576,P05090	P35579,Q96L92,P26038,P60033,Q12959,O43639,P09429,Q9NQZ5,P43490,P37840,P10636,P05067,P05412,O15455,Q07812,P51692,O95251,O00329,Q02447,Q06418,P04083,Q9UQQ2,Q9BX67,P42574,Q96BY6,P07948,Q16512,Q07889,Q5JSL3,Q5TC82,P01024,P13747,P07602,O15156,P04264,P01023,P04439,Q13630,P00492,P53634,P09668,P54851,P16298,Q9NUQ9,O15400,P01893,Q13158,Q99572,P61769,P30511,P25311,Q29980,P21580,Q9UDY8,P13987,P43246,P78527,…	8.84597e-06	0.00115145	0.0338164
GO:0034097	response to cytokine	P	24	521	128	7281	0.1875	0.0715561	over	Q86Z02,P02647,P04083,P28070,P25788,P60900,P28072,P49721,P49720,A5LHX3,P05161,O14879,P13796,P02795,Q9UQQ2,Q9Y6K5,P32456,P02790,P09914,Q12923,P02679,P16989,O14684,P15407	Q13951,P32519,P51617,Q01196,Q16610,Q03135,P43034,Q99943,Q96DX7,O43353,P63244,Q96BN8,Q8WXG6,Q12933,Q9Y6K9,Q13490,O14920,Q86VP1,Q9UM82,Q96EP0,Q13546,P21580,Q15628,Q9BYM8,P43405,Q9H0F6,Q14790,Q13077,O15111,Q86Z02,Q8TCT8,P09211,P02647,P17706,Q8N2W9,P08670,P07900,P11142,P14625,P62979,P63104,P04083,P40222,P46108,P05556,P42224,P05362,P40763,Q16658,Q06124,Q8WU90,P52630,P62993,P42229,P51692,Q04206,P31749,…	1.01037e-05	0.00127273	0.0460653
GO:0071356	cellular response to tumor necrosis factor	P	11	127	128	7281	0.0859375	0.0174427	over	Q86Z02,P02647,P28070,P25788,P60900,P28072,P49721,P49720,A5LHX3,P16989,P32456	P63244,Q96BN8,Q8WXG6,Q12933,Q9Y6K9,Q13490,O14920,Q86VP1,Q9UM82,Q96EP0,Q13546,P21580,Q15628,Q9BYM8,P43405,Q9H0F6,Q14790,Q13077,O15111,Q86Z02,Q8TCT8,P09211,P02647,P17706,Q8N2W9,O43707,P62195,P35998,Q13200,O43242,Q99460,P17980,P62191,O00231,O14818,P43686,O00232,P62333,Q9UNM6,Q15008,P61289,P28070,P28066,P55036,Q13418,P25789,Q06323,O00233,Q15046,P28074,P25786,Q9UL46,P42224,P25788,P60900,P20618,Q16401,…	1.27205e-05	0.00151188	0.0866142
GO:0070555	response to interleukin-1	P	10	104	128	7281	0.078125	0.0142838	over	P28070,P25788,P60900,P28072,P49721,P49720,A5LHX3,P32456,P02679,P04083	P62979,P62195,P35998,Q13200,O43242,Q99460,P17980,P62191,O00231,O14818,P43686,O00232,P62333,Q9UNM6,P61088,Q15008,P61289,P28070,P28066,P55036,P25789,Q06323,O00233,Q13616,P28074,P25786,Q9UL46,P25788,P60900,P20618,Q16401,Q99436,P27361,Q13501,P25787,P48556,P28072,Q15750,O75832,Q04206,P63208,Q13404,Q9H0E2,P62877,P28062,P49721,Q14997,P51665,O00487,Q92530,Q9Y6K9,P19838,Q9NPH3,P49720,Q99759,O14920,O75582,…	1.27765e-05	0.00151188	0.0961538
GO:0002576	platelet degranulation	P	8	66	128	7281	0.0625	0.00906469	over	P01023,P02647,P02768,P02765,P02679,P02787,P01011,P02749	P43405,P21333,P04075,P12814,O43707,Q9Y490,P68366,P18206,P08758,O75083,P0DP23,Q9UNF1,P37802,Q6YHK3,P35609,P07602,Q08380,P61764,P05106,Q9NUQ9,P00441,Q16610,P07996,Q9BWS9,P55145,P13473,Q9NTK5,O94919,Q96JJ7,Q9Y6I9,P01023,Q15833,P02647,Q9UEU0,P02768,Q92520,P07948,P02765,Q8NBF2,P09486,Q6UXV4,P07225,Q9UHQ9,P08962,P02751,Q5JVS0,P12259,Q8NBX0,P21926,P01033,P05067,O15439,P35625,Q9BX10,Q8WZ42,O60245,P02679,…	1.78941e-05	0.00205519	0.121212
GO:0006521	regulation of cellular amino acid metabolic process	P	7	49	128	7281	0.0546875	0.00672984	over	P28070,P25788,P60900,P28072,P49721,P49720,A5LHX3	P07954,P21964,Q13286,P23634,Q99497,P62195,P35998,Q13200,O43242,Q99460,P17980,P62191,O00231,O14818,P43686,P15559,O00232,P62333,Q9UNM6,Q15008,P61289,P28070,P28066,P55036,P25789,Q06323,O00233,P28074,P25786,Q9UL46,P25788,P60900,P20618,Q16401,Q99436,P25787,P48556,P28072,O75832,P28062,P49721,Q14997,P51665,O00487,Q92530,P49720,P28065,P40306,A5LHX3	2.04703e-05	0.0022839	0.142857
GO:0071345	cellular response to cytokine stimulus	P	22	473	128	7281	0.171875	0.0649636	over	Q86Z02,P02647,P04083,P28070,P25788,P60900,P28072,P49721,P49720,A5LHX3,O14879,P13796,P02795,Q9UQQ2,Q9Y6K5,P32456,P02790,P09914,P05161,P02679,P16989,Q12923	Q13951,P32519,P51617,Q01196,Q16610,Q03135,P43034,Q99943,Q96DX7,O43353,P63244,Q96BN8,Q8WXG6,Q12933,Q9Y6K9,Q13490,O14920,Q86VP1,Q9UM82,Q96EP0,Q13546,P21580,Q15628,Q9BYM8,P43405,Q9H0F6,Q14790,Q13077,O15111,Q86Z02,Q8TCT8,P09211,P02647,P17706,Q8N2W9,P08670,P07900,P11142,P14625,P62979,P63104,P04083,P40222,P46108,P05556,P42224,P05362,P40763,Q16658,Q06124,Q8WU90,P52630,P62993,P42229,P51692,Q04206,P31749,…	2.16317e-05	0.00234644	0.0465116
GO:0035567	non-canonical Wnt signaling pathway	P	9	89	128	7281	0.0703125	0.0122236	over	Q8NDV7,P28070,P25788,P60900,P28072,P49721,P49720,A5LHX3,Q9P219	Q9ULK5,P0DP23,P35222,P62873,Q08209,P09471,Q9HCE1,P16298,Q9UPQ9,Q9UKV8,P59768,Q01970,Q8NDV7,O95644,O43318,O75084,Q99972,Q00610,P07737,P62195,P35998,Q13200,O43242,Q99460,P17980,P62191,O00231,O14818,P43686,O00232,P62333,Q9UNM6,O95782,Q15008,P61289,P63010,P61586,P28070,P28066,P55036,P25789,Q06323,P60953,O00233,P28074,P25786,Q9UL46,P25788,P60900,P20618,Q16401,Q99436,O94973,P25787,Q96CW1,P53680,P48556,…	2.34881e-05	0.00247895	0.101124
GO:0007166	cell surface receptor signaling pathway	P	37	1074	128	7281	0.289062	0.147507	over	P28070,P25788,P60900,P28072,P49721,P49720,A5LHX3,Q29980,Q8NDV7,Q86Z02,P02647,P05161,O15117,P31483,P05230,P05090,P04083,P98164,P46934,P02788,Q9P219,P13796,Q14764,Q9UQQ2,P02765,Q9Y2X7,O60711,P02795,Q9Y6K5,P32456,P02790,O14879,P09914,P02787,P02679,P01024,P54851	Q13951,P32519,P51617,Q01196,Q16610,Q03135,P43034,Q99943,Q96DX7,O43353,P04899,P62195,P35998,Q13200,O43242,Q99460,P17980,P62191,O00231,O14818,P43686,O00232,P62333,Q9UNM6,Q15008,P61289,Q13177,P28070,Q05655,P28066,P55036,P25789,Q06323,O00233,Q13616,P28074,P25786,Q9UL46,P25788,P60900,P20618,Q16401,Q99436,P25787,P48556,P28072,Q15750,O75832,Q04206,P63208,P22694,P28062,P49721,P04049,Q14997,P51665,O00487,…	2.5242e-05	0.00259395	0.0344507
GO:0034612	response to tumor necrosis factor	P	11	137	128	7281	0.0859375	0.0188161	over	Q86Z02,P02647,P28070,P25788,P60900,P28072,P49721,P49720,A5LHX3,P16989,P32456	P63244,Q96BN8,Q8WXG6,Q12933,Q9Y6K9,Q13490,O14920,Q86VP1,Q9UM82,Q96EP0,Q13546,P21580,Q15628,Q9BYM8,P43405,Q9H0F6,Q14790,Q13077,O15111,Q86Z02,Q8TCT8,P09211,P02647,P17706,Q8N2W9,O43707,P62195,P35998,Q13200,O43242,Q99460,P17980,P62191,O00231,O14818,P43686,O00232,P62333,Q9UNM6,Q15008,P61289,P28070,P28066,P55036,Q13418,P25789,Q06323,O00233,Q15046,P28074,P25786,Q9UL46,P42224,P25788,P60900,P20618,Q16401,…	2.60919e-05	0.00261253	0.080292
GO:0071682	endocytic vesicle lumen	C	4	11	128	7281	0.03125	0.00151078	over	P02788,P02647,P69905,P02790	P02788,P07900,P14625,Q92598,Q9Y4L1,P27797,P02649,P02647,P09486,P69905,P02790	2.73359e-05	0.00266867	0.363636
GO:0033238	regulation of cellular amine metabolic process	P	7	52	128	7281	0.0546875	0.00714188	over	P28070,P25788,P60900,P28072,P49721,P49720,A5LHX3	P07954,P62195,P35998,Q13200,O43242,Q99460,P17980,P62191,O00231,O14818,P43686,P15559,O00232,P62333,Q9UNM6,Q15008,P61289,P28070,P28066,P55036,P25789,Q06323,O00233,P28074,P25786,Q9UL46,P25788,P60900,P20618,Q16401,Q99436,P25787,P48556,P28072,O75832,P28062,P49721,Q14997,P51665,O00487,Q92530,P49720,P28065,P40306,A5LHX3,Q8N490,P21964,P00492,Q13286,P23634,Q99497,Q96QK1	3.05167e-05	0.0027332	0.134615
GO:0071347	cellular response to interleukin-1	P	9	92	128	7281	0.0703125	0.0126356	over	P28070,P25788,P60900,P28072,P49721,P49720,A5LHX3,P32456,P02679	P62979,P62195,P35998,Q13200,O43242,Q99460,P17980,P62191,O00231,O14818,P43686,O00232,P62333,Q9UNM6,P61088,Q15008,P61289,P28070,P28066,P55036,P25789,Q06323,O00233,Q13616,P28074,P25786,Q9UL46,P25788,P60900,P20618,Q16401,Q99436,P27361,Q13501,P25787,P48556,P28072,Q15750,O75832,Q04206,P63208,Q13404,Q9H0E2,P62877,P28062,P49721,Q14997,P51665,O00487,Q92530,Q9Y6K9,P19838,Q9NPH3,P49720,Q99759,O14920,O75582,…	3.07101e-05	0.0027332	0.0978261
GO:0033209	tumor necrosis factor-mediated signaling pathway	P	9	92	128	7281	0.0703125	0.0126356	over	Q86Z02,P02647,P28070,P25788,P60900,P28072,P49721,P49720,A5LHX3	P63244,Q96BN8,Q8WXG6,Q12933,Q9Y6K9,Q13490,O14920,Q86VP1,Q9UM82,Q96EP0,Q13546,P21580,Q15628,Q9BYM8,P43405,Q9H0F6,Q14790,Q13077,O15111,Q86Z02,Q8TCT8,P09211,P02647,P17706,Q8N2W9,Q9Y6X2,P0DMV8,P61086,Q99829,Q13049,P78536,P49662,O43707,P62195,P35998,Q13200,O43242,Q99460,P17980,P62191,O00231,O14818,P43686,O00232,P62333,Q9UNM6,Q15008,P61289,P28070,P28066,P55036,Q13418,P25789,Q06323,O00233,Q15046,P28074,…	3.07101e-05	0.0027332	0.0978261
GO:0044106	cellular amine metabolic process	P	8	71	128	7281	0.0625	0.00975141	over	P28070,P25788,P60900,P28072,P49721,P49720,A5LHX3,P48775	P07954,P62195,P35998,Q13200,O43242,Q99460,P17980,P62191,O00231,O14818,P43686,P15559,O00232,P62333,Q9UNM6,Q15008,P61289,P28070,P28066,P55036,P25789,Q06323,O00233,P28074,P25786,Q9UL46,P25788,P60900,P20618,Q16401,Q99436,P25787,P48556,P28072,O75832,P28062,P49721,Q14997,P51665,O00487,Q92530,P49720,P28065,P40306,A5LHX3,Q92947,Q04656,Q16719,P48775,P51608,P21397,P35790,P19623,P52788,P17707,P49366,Q96F10,…	3.07967e-05	0.0027332	0.112676
GO:0034774	secretory granule lumen	C	13	194	128	7281	0.101562	0.0266447	over	P02749,P01023,P02768,P02765,P02679,P01011,P08236,P01024,P02792,P02788,Q14764,P02647,P02787	Q08380,Q16610,Q92520,P35625,P02749,Q7L3B6,P04075,P12814,O43707,Q9UNF1,P35609,Q9NUQ9,P07996,Q9NTK5,Q9Y6I9,P01023,Q9UEU0,P02768,P02765,Q8NBF2,P09486,Q6UXV4,P07225,P02751,P12259,Q8NBX0,P01033,P05067,Q9BX10,P02679,P08697,P14210,P01011,P00747,Q14204,P68371,P07437,P78371,P55072,P07355,P50990,P11216,Q01518,P53396,Q9UQ80,P50395,Q99536,Q99460,Q8NBS9,Q01469,P28482,P30041,Q05655,P61160,Q9BRF8,P00387,P20839,…	3.28845e-05	0.00285364	0.0670103
GO:0010565	regulation of cellular ketone metabolic process	P	9	97	128	7281	0.0703125	0.0133223	over	P28070,P25788,P60900,P28072,P49721,P49720,A5LHX3,P04083,P02647	P07954,P62195,P35998,Q13200,O43242,Q99460,P17980,P62191,O00231,O14818,P43686,P15559,O00232,P62333,Q9UNM6,Q15008,P61289,P28070,P28066,P55036,P25789,Q06323,O00233,P28074,P25786,Q9UL46,P25788,P60900,P20618,Q16401,Q99436,P25787,P48556,P28072,O75832,P28062,P49721,Q14997,P51665,O00487,Q92530,P49720,P28065,P40306,A5LHX3,Q15120,Q9P0J1,Q8NCN5,O43708,Q15118,Q9NXA8,Q9NZJ6,Q8NI37,Q03135,Q9NSU2,Q9BZ23,Q01469,…	4.69208e-05	0.00398317	0.0927835
GO:0010972	negative regulation of G2/M transition of mitotic cell cycle	P	8	76	128	7281	0.0625	0.0104381	over	O60921,P28070,P25788,P60900,P28072,P49721,P49720,A5LHX3	Q96GD4,Q96K21,Q9UN37,P06493,Q9H2K8,Q96JB5,P54132,P49959,P52926,Q7L7X3,O95926,Q9UL54,Q9NYP3,Q9HAW4,O60934,Q92547,Q9NZM5,Q13564,O75943,Q96NB3,Q7Z2Z1,O60921,Q13315,Q6NUQ1,P62195,P35998,Q13200,O43242,Q99460,P17980,P62191,O00231,O14818,P43686,O00232,P62333,Q9UNM6,Q15008,P61289,P28070,P28066,P55036,O60216,P25789,Q06323,O00233,Q13616,P28074,P25786,Q9UL46,P25788,P60900,P20618,Q16401,Q99436,P25787,Q96K76,…	5.07145e-05	0.00421362	0.105263
GO:0046916	cellular transition metal ion homeostasis	P	7	57	128	7281	0.0546875	0.00782859	over	P02795,P02787,P00450,P02790,P02792,P04731,P02788	P02795,O00244,O60826,O43819,Q04656,P04156,P05067,O75880,O15431,Q49B96,P02786,Q86VP6,P38606,P30519,O76003,P00441,Q13616,P61421,P53384,Q8N511,P63208,P21399,O75348,Q13485,Q9NP58,O75027,P02794,P09601,Q9H1K1,Q15843,Q9GZT9,Q9Y487,Q53TN4,Q96NT0,P01106,P02787,P48200,P00450,Q15904,P02790,P02792,P49281,Q9NQ11,P30626,P80297,Q15043,Q9Y6M5,Q13433,P04731,Q6PML9,Q9ULF5,Q8TAD4,Q92504,P98194,Q8NEW0,P02788,O14617	5.60694e-05	0.00437902	0.122807
GO:0000502	proteasome complex	C	7	57	128	7281	0.0546875	0.00782859	over	P28070,P25788,P60900,P28072,P49721,P49720,A5LHX3	O14818,P28070,P28066,P25789,P28074,P25786,P25788,P60900,P20618,Q99436,P25787,P28072,P28062,P49721,Q92530,P49720,P28065,P40306,A5LHX3,P62195,P35998,Q13200,O43242,Q99460,P17980,P62191,O00231,P43686,O00232,P62333,Q9UNM6,Q15008,P55036,Q16401,P48556,O00487,P14735,Q14997,O00233,P51665,P61289,Q06323,Q9UL46,Q16186,P55072,P04792,P54578,P54727,Q5VYK3,O43396,Q9Y5K5,O75832,Q9UMX0,P54725,Q05086,Q8IWV7,Q9BRP4	5.60694e-05	0.00437902	0.122807
GO:1902036	regulation of hematopoietic stem cell differentiation	P	7	57	128	7281	0.0546875	0.00782859	over	P28070,P25788,P60900,P28072,P49721,P49720,A5LHX3	P38646,Q92802,P62195,P35998,Q13200,O43242,Q99460,P17980,P62191,O00231,O14818,P43686,O00232,P62333,Q9UNM6,Q15008,P61289,P28070,P28066,P55036,P25789,Q06323,O00233,P28074,P25786,Q9UL46,P25788,P60900,P20618,Q16401,P19525,Q99436,P25787,Q96PZ0,P48556,P28072,O75832,Q13951,Q9Y5A9,Q00534,P28062,P49721,Q14997,P51665,O00487,Q92530,P46937,P49720,Q86U44,O15047,P28065,Q99081,Q96J02,P40306,Q01196,Q03164,A5LHX3	5.60694e-05	0.00437902	0.122807
GO:0006954	inflammatory response	P	13	205	128	7281	0.101562	0.0281555	over	P01024,P01023,O14684,P28070,P02765,P01011,P04083,P60900,P02647,P05090,Q9UKK3,Q9BS40,P38571	P43490,P37840,P10636,P05067,P05412,O15455,P01024,P13747,P01023,P13987,P09601,P01033,P28799,Q07954,P42785,P17676,P09429,P26583,Q9NSU2,Q04721,Q06330,Q8ND90,P05362,P23526,Q9NQC3,Q9BX67,O14684,O15527,O60356,Q9NSA3,Q8NCU7,Q96EE3,P32119,Q4KMQ2,P07996,O00161,P07948,P43405,P09211,Q9NR48,P40189,P21580,P28070,P25786,P07203,P60033,Q9BQE4,Q99497,Q9BQE5,P40763,P02765,O15162,P02751,P00734,P08697,P01011,Q07021,…	5.84768e-05	0.00447749	0.0634146
GO:1905369	endopeptidase complex	C	7	58	128	7281	0.0546875	0.00796594	over	P28070,P25788,P60900,P28072,P49721,P49720,A5LHX3	P55072,P62195,P35998,Q13200,O43242,P04792,Q99460,P17980,P62191,P54578,O00231,O14818,P43686,O00232,P62333,Q9UNM6,Q15008,P61289,P28070,P28066,P55036,Q16186,P54727,P25789,Q06323,Q5VYK3,P28074,P25786,Q9UL46,P25788,P60900,P20618,Q16401,Q99436,P25787,O43396,Q9Y5K5,P48556,P28072,O75832,Q9UMX0,P54725,P28062,P49721,P51665,O00487,Q05086,P49720,Q8IWV7,P28065,Q9BRP4,P40306,O43464,P14735,Q14997,Q92530,A5LHX3,…	6.28432e-05	0.00471928	0.12069
GO:0006950	response to stress	P	52	1821	128	7281	0.40625	0.250103	over	O60921,P05090,P01024,P01023,P28070,P25788,P60900,P28072,P49721,P49720,A5LHX3,P07858,P02679,P02788,O14684,Q9BUN8,P02765,P01011,P05161,Q9UQQ2,Q9UKK3,P04083,Q9BS40,P38571,P15407,Q99576,Q9P1Z0,Q15004,Q29980,P02787,P02749,P32456,P02768,Q8NDV7,P16989,P02795,P04731,P46934,P02647,Q9P219,P05230,Q6ZXV5,P69905,Q86Z02,Q9BQA9,P02760,P09914,O14879,Q9Y6K5,P02790,P23142,A8CG34	P18887,P49917,Q9NUW8,Q7Z2E3,Q96EB6,Q12888,Q15121,Q06124,O75663,P16104,Q16539,Q13315,Q9NVH2,Q96RU2,Q9P2K8,Q9NYP3,Q9HAW4,O60934,O14757,O75943,Q13535,O60921,O60671,O96017,Q8TEK3,Q9NS73,P09211,P02649,P04040,P62995,Q9NV35,P05090,P00441,P04179,P06241,Q9NNW7,P52701,P07992,P20585,P09874,P62979,Q16531,Q13098,P54727,Q9BT78,Q9UNS2,Q13619,Q13620,P62877,P61201,Q9UBW8,Q92905,Q9H9Q2,Q7L5N1,P23025,Q99627,Q01831,…	6.5151e-05	0.00480027	0.0285557
GO:0061418	regulation of transcription from RNA polymerase II promoter in response to hypoxia	P	7	60	128	7281	0.0546875	0.00824063	over	P28070,P25788,P60900,P28072,P49721,P49720,A5LHX3	P04637,Q06330,Q9NWT6,Q8IXJ6,P40337,P62979,P62195,P35998,Q13200,O43242,Q99460,P17980,P62191,O00231,O14818,P43686,O00232,P62333,Q9UNM6,Q15008,P61289,P28070,P28066,P55036,P25789,Q06323,O00233,P28074,P25786,Q9UL46,P25788,P60900,P20618,Q16401,Q99436,P25787,Q13617,P48556,P28072,O75832,Q15369,Q9Y241,P62877,Q15370,P28062,P49721,Q14997,P51665,O00487,Q92530,P49720,P28065,Q9GZT9,Q9UGP4,P27540,Q92793,P40306,…	7.84032e-05	0.00566972	0.116667
GO:0043618	regulation of transcription from RNA polymerase II promoter in response to stress	P	8	82	128	7281	0.0625	0.0112622	over	P46934,P28070,P25788,P60900,P28072,P49721,P49720,A5LHX3	O14757,P46934,P21675,Q92616,P04637,Q13164,Q8TD26,P58004,Q96ST3,P09601,P27540,Q00613,P62979,P62195,P35998,Q13200,O43242,Q99460,P17980,P62191,O00231,O14818,P43686,O00232,P62333,Q9UNM6,Q15008,P61289,P28070,P28066,P55036,P25789,Q06323,O00233,P28074,P25786,Q9UL46,P25788,P60900,P20618,Q16401,Q99436,P25787,Q13617,Q9NWT6,P48556,P28072,O75832,Q15369,Q9Y241,P62877,Q15370,P28062,P49721,Q14997,P51665,O00487,…	8.77742e-05	0.00607465	0.097561
GO:0032101	regulation of response to external stimulus	P	15	275	128	7281	0.117188	0.0377695	over	P01024,P01023,P28070,P02749,P02788,P02679,P09914,Q29980,P04083,P60900,P02765,P02647,Q9UQQ2,P05090,P05230	P01024,P13747,P01023,P13987,Q96ST3,P42224,P29590,Q8N884,Q8TDB6,Q7Z434,O95786,Q8IXQ6,O60828,O43734,Q9P2K8,Q9Y6D0,Q8IUX4,Q86WV6,Q96DX7,Q9C030,Q4KMQ2,P09211,Q9NR48,Q8NCU7,P40189,P21580,P78536,P28070,P25786,P07203,P60033,Q9BQE4,Q99497,P43405,P02649,P00734,P47712,Q9ULD2,Q15046,P27361,P07996,Q16539,Q9H9L7,P14174,P30046,O95747,Q9H4A3,Q9UEW8,O14672,P20807,P0DP23,P30419,P50579,P53582,O60551,P49354,P49356,…	8.79227e-05	0.00607465	0.0545455
GO:0004175	endopeptidase activity	F	10	130	128	7281	0.078125	0.0178547	over	P07858,Q9Y4P1,P02788,P28070,P25788,P60900,P28072,P49721,P49720,A5LHX3	P30101,P54578,P45974,Q93008,P07858,Q9UPU5,Q96K76,Q93009,Q13867,Q9Y4P1,Q86UV5,P40818,Q99538,P42574,P51784,Q9Y4E8,O94782,Q9Y5T5,P53634,Q14694,Q9P275,Q96RU2,Q14674,Q92995,Q70CQ2,P55211,Q9UDY8,Q9UBX1,P09668,Q14790,Q96DT6,P07711,Q9Y256,Q8TEY7,Q70CQ3,P49662,Q9UBR2,A6NCW7,P42575,Q8N474,P48147,P13798,P36776,P29144,Q16740,O14773,Q9H300,O43464,Q4J6C6,P02788,P09958,P00734,P00750,Q2T9J0,Q12884,P14210,Q14703,…	8.86697e-05	0.00607465	0.0769231
GO:0042180	cellular ketone metabolic process	P	10	131	128	7281	0.078125	0.017992	over	P28070,P25788,P60900,P28072,P49721,P49720,A5LHX3,P48775,P04083,P02647	P07954,P43304,P62195,P35998,Q13200,O43242,Q99460,P17980,P62191,O00231,O14818,P43686,P15559,O00232,P62333,Q9UNM6,Q15008,P61289,P28070,P28066,P55036,P25789,Q06323,O00233,P28074,P25786,Q9UL46,P25788,P60900,P20618,Q16401,Q99436,P25787,P48556,P28072,O75832,P28062,P49721,Q14997,P51665,O00487,Q92530,P49720,P28065,P40306,A5LHX3,Q06136,P22307,Q14849,Q9BRQ8,P22570,Q8NI60,O75208,Q5HYK3,Q96D53,Q99807,Q9Y2Z9,…	9.45849e-05	0.00631138	0.0763359
GO:0002479	antigen processing and presentation of exogenous peptide antigen via MHC class I, TAP-dependent	P	7	62	128	7281	0.0546875	0.00851531	over	P28070,P25788,P60900,P28072,P49721,P49720,A5LHX3	P30101,P62195,P35998,Q13200,O43242,Q99460,P27797,P17980,P62191,O00231,O14818,P43686,O00232,P62333,Q9UNM6,Q15008,P61289,P28070,O75396,P28066,P55036,P04439,P25789,P06756,Q06323,O00233,P28074,P25786,Q9UL46,P25788,P60900,P20618,Q16401,Q99436,Q15836,P25787,P10321,P48556,P28072,O75832,P01893,P28062,P49721,Q14997,P51665,O00487,O00161,Q92530,Q9Y6K9,Q03519,Q03518,P13747,P49720,O14920,P28065,P61769,P30511,…	9.69738e-05	0.00631138	0.112903
GO:0031146	SCF-dependent proteasomal ubiquitin-dependent protein catabolic process	P	7	62	128	7281	0.0546875	0.00851531	over	P28070,P25788,P60900,P28072,P49721,P49720,A5LHX3	P62195,P35998,Q13200,O43242,Q99460,P17980,P62191,O00231,O14818,P43686,O00232,P62333,Q9UNM6,Q15008,P61289,P28070,P28066,P55036,P25789,Q06323,O00233,Q13616,P28074,P25786,Q9UL46,Q13619,P25788,P60900,P20618,Q16401,Q13620,Q99436,P25787,Q13617,P48556,P28072,O75832,P63208,P62877,P28062,P49721,Q14997,P51665,O00487,Q93034,Q15058,Q92530,P49720,Q9GZV5,P28065,Q8N531,Q9Y297,Q9UBF6,Q7Z6M2,Q9NXK8,Q96ME1,Q9NW81,…	9.69738e-05	0.00631138	0.112903
GO:1902750	negative regulation of cell cycle G2/M phase transition	P	8	84	128	7281	0.0625	0.0115369	over	P28070,P25788,P60900,P28072,P49721,P49720,A5LHX3,O60921	Q96GD4,Q96K21,Q9UN37,P06493,Q9H2K8,Q96JB5,P54132,P49959,P52926,Q7L7X3,O95926,Q9UL54,Q9NYP3,Q9HAW4,O60934,Q92547,Q9NZM5,P62195,P35998,Q13200,O43242,Q99460,P17980,P62191,O00231,O14818,P43686,O00232,P62333,Q9UNM6,Q15008,P61289,P28070,P28066,P55036,O60216,P25789,Q06323,O00233,Q13616,P28074,P25786,Q9UL46,P25788,P60900,P20618,Q16401,Q99436,P25787,Q96K76,P48556,P28072,O75832,P63208,P62877,P28062,P49721,…	0.000104255	0.00667403	0.0952381
GO:0060218	hematopoietic stem cell differentiation	P	7	63	128	7281	0.0546875	0.00865266	over	P28070,P25788,P60900,P28072,P49721,P49720,A5LHX3	P62195,P35998,Q13200,O43242,Q99460,P17980,P62191,O00231,O14818,P43686,O00232,P62333,Q9UNM6,Q15008,P61289,P28070,P28066,P55036,P25789,Q06323,O00233,P28074,P25786,Q9UL46,P25788,P60900,P20618,Q16401,P19525,Q99436,P25787,Q96PZ0,P48556,P28072,O75832,Q13951,Q9Y5A9,Q00534,P28062,P49721,Q14997,P51665,O00487,Q92530,P46937,P49720,Q86U44,O15047,P28065,Q99081,Q96J02,P40306,Q01196,Q03164,A5LHX3,P38646,Q92802,…	0.000107519	0.00677198	0.111111
GO:0031093	platelet alpha granule lumen	C	5	28	128	7281	0.0390625	0.00384563	over	P01023,P02768,P02765,P02679,P01011	P04075,P12814,O43707,Q9UNF1,P35609,Q9NUQ9,P07996,Q9NTK5,Q9Y6I9,P01023,Q9UEU0,P02768,P02765,Q8NBF2,P09486,Q6UXV4,P07225,P02751,P12259,Q8NBX0,P01033,P05067,Q9BX10,P02679,P08697,P14210,P01011,P00747	0.000110301	0.00683689	0.178571
GO:0042590	antigen processing and presentation of exogenous peptide antigen via MHC class I	P	7	64	128	7281	0.0546875	0.00879	over	P28070,P25788,P60900,P28072,P49721,P49720,A5LHX3	P30101,P62195,P35998,Q13200,O43242,Q99460,P27797,P17980,P62191,O00231,O14818,P43686,O00232,P62333,Q9UNM6,Q15008,P61289,P28070,O75396,P28066,P55036,P04439,P25789,P06756,Q06323,O00233,P28074,P25786,Q9UL46,P25788,P60900,P20618,Q16401,Q99436,Q15836,P25787,P10321,P48556,P28072,O75832,P01893,P28062,P49721,Q14997,P51665,O00487,O00161,Q92530,Q9Y6K9,Q03519,Q03518,P13747,P49720,O14920,P28065,P61769,P30511,…	0.000118979	0.00697351	0.109375
GO:0055076	transition metal ion homeostasis	P	7	64	128	7281	0.0546875	0.00879	over	P02795,P02787,P00450,P02790,P02792,P04731,P02788	P02795,O00244,O60826,O43819,Q04656,P04156,P05067,O75880,O15431,Q49B96,P02786,Q86VP6,P38606,P30519,O76003,P00441,Q13616,P61421,P53384,Q8N511,P63208,P21399,O75348,Q13485,Q9NP58,O75027,P02794,P09601,Q9H1K1,Q15843,Q9GZT9,Q9Y487,Q53TN4,Q96NT0,P01106,P02787,P48200,P00450,Q15904,P02790,P02792,P49281,Q9NQ11,P30626,P80297,Q15043,Q9Y6M5,Q13433,P04731,Q6PML9,Q9ULF5,Q8TAD4,Q92504,P98194,Q8NEW0,P02788,P98170,…	0.000118979	0.00697351	0.109375
GO:1901532	regulation of hematopoietic progenitor cell differentiation	P	7	64	128	7281	0.0546875	0.00879	over	P28070,P25788,P60900,P28072,P49721,P49720,A5LHX3	Q9H2U1,P62195,P35998,Q13200,O43242,Q99460,P17980,P62191,O00231,O14818,P43686,O00232,P62333,Q9UNM6,Q15008,P61289,P28070,P28066,P55036,P25789,Q06323,O00233,P28074,P25786,Q9UL46,P25788,P60900,P20618,Q16401,P19525,Q99436,P25787,Q96PZ0,P48556,P28072,O75832,Q13951,Q9Y5A9,Q00534,P28062,P49721,Q14997,P51665,O00487,Q92530,P46937,P49720,Q86U44,O15047,P28065,Q99081,Q96J02,P40306,Q01196,Q03164,A5LHX3,P38646,…	0.000118979	0.00697351	0.109375
GO:0050776	regulation of immune response	P	19	420	128	7281	0.148438	0.0576844	over	P01024,P01023,Q29980,P28070,P25788,P60900,P28072,P49721,P49720,A5LHX3,P07858,P02679,P02647,P02790,O15117,P02788,P04083,P02760,O60711	P01024,P13747,P04264,P01023,P16298,Q9NUQ9,P04439,O15400,P01893,Q13158,Q99572,P61769,P30511,P25311,Q29980,P13987,P78527,Q15233,P12956,P43243,P23246,P13010,Q16666,P09429,Q96PK6,Q96ST3,Q8N884,O94992,Q9UHD2,Q8WXF1,Q7Z434,O60828,Q9NUD5,Q86WV6,P41218,Q9C035,Q9Y239,P62195,P35998,Q13200,O43242,Q99460,P17980,P62191,O00231,O14818,P43686,O00232,P62333,Q9UNM6,Q15008,P61289,Q13177,P28070,Q05655,P28066,P55036,…	0.00012226	0.00697351	0.0452381
GO:0043620	regulation of DNA-templated transcription in response to stress	P	8	86	128	7281	0.0625	0.0118116	over	P46934,P28070,P25788,P60900,P28072,P49721,P49720,A5LHX3	O14757,P46934,P21675,Q92616,P04637,Q13164,Q8TD26,P58004,Q00613,Q9ULG1,Q96ST3,P09601,P27540,P62979,P62195,P35998,Q13200,O43242,Q99460,P17980,P62191,O00231,O14818,P43686,O00232,P62333,Q9UNM6,Q15008,P61289,P28070,P28066,P55036,P25789,Q06323,O00233,P28074,P25786,Q9UL46,P25788,P60900,P20618,Q16401,Q99436,P25787,Q13617,Q9NWT6,P48556,P28072,O75832,Q15369,Q9Y241,P62877,Q15370,P28062,P49721,Q14997,P51665,…	0.00012322	0.00697351	0.0930233
GO:1905330	regulation of morphogenesis of an epithelium	P	8	86	128	7281	0.0625	0.0118116	over	P28070,P25788,P60900,P28072,P49721,P49720,A5LHX3,P05230	P35222,P42224,Q9ULK5,Q00610,P07737,P62195,P35998,Q13200,O43242,Q99460,P17980,P62191,O00231,O14818,P43686,O00232,P62333,Q9UNM6,O95782,Q15008,P61289,P63010,P61586,P28070,P28066,P55036,P25789,Q06323,P60953,O00233,P28074,P25786,Q9UL46,P25788,P60900,P20618,Q16401,Q99436,O94973,P25787,Q96CW1,P53680,P48556,P28072,O75832,P28062,P49721,Q14997,P51665,O00487,Q92530,Q93074,O14641,P49720,Q9Y4D1,P28065,O75084,…	0.00012322	0.00697351	0.0930233
GO:0050778	positive regulation of immune response	P	17	352	128	7281	0.132812	0.048345	over	P01024,P01023,Q29980,P28070,P25788,P60900,P28072,P49721,P49720,A5LHX3,P07858,P02679,P02790,O15117,P02788,P04083,O60711	P01024,P13747,P04264,P01023,Q9NUQ9,P04439,O15400,P01893,Q13158,Q99572,P61769,P30511,P25311,Q29980,P13987,P78527,Q15233,P12956,P43243,P23246,P13010,Q16666,P09429,Q96PK6,Q96ST3,Q8N884,O94992,Q9UHD2,Q8WXF1,Q7Z434,O60828,Q9NUD5,Q86WV6,P41218,Q9C035,Q9Y239,P62195,P35998,Q13200,O43242,Q99460,P17980,P62191,O00231,O14818,P43686,O00232,P62333,Q9UNM6,Q15008,P61289,Q13177,P28070,Q05655,P28066,P55036,P25789,…	0.000131395	0.00732995	0.0482955
GO:0002682	regulation of immune system process	P	24	613	128	7281	0.1875	0.0841917	over	P01024,P01023,Q29980,P28070,P25788,P60900,P28072,P49721,P49720,A5LHX3,P07858,P02679,P02790,P04083,P02647,O15117,P02788,P05161,Q8NDV7,P09914,P02760,O60711,Q99576,P05090	P01024,P13747,P04264,P01023,P16298,Q9NUQ9,P04439,O15400,P01893,Q13158,Q99572,P61769,P30511,P25311,Q29980,P13987,P78527,Q15233,P12956,P43243,P23246,P13010,Q16666,P09429,Q96PK6,Q96ST3,Q8N884,O94992,Q9UHD2,Q8WXF1,Q7Z434,O60828,Q9NUD5,Q86WV6,P41218,Q9C035,Q9Y239,P62195,P35998,Q13200,O43242,Q99460,P17980,P62191,O00231,O14818,P43686,O00232,P62333,Q9UNM6,Q15008,P61289,Q13177,P28070,Q05655,P28066,P55036,…	0.000141216	0.00776688	0.0391517
GO:0006464	cellular protein modification process	P	51	1826	128	7281	0.398438	0.25079	over	P28070,P25788,P60900,P28072,P49721,P49720,P05230,A5LHX3,P46934,P45877,P02647,Q9P219,O60921,Q12923,P23142,P01024,Q9BUN8,Q9BUB5,Q86Z02,P49760,Q9H7B4,Q9H008,Q9UKK3,P41227,Q9BXJ9,Q8WXB1,Q9Y673,P02787,A8CG34,P49759,P04083,P02760,Q2PZI1,P05161,Q14764,P54851,Q9BTM9,Q6ZXV5,Q8N9A8,P02790,Q9UQQ2,P02768,P02765,P19823,P02679,P00450,Q96BM1,P33552,Q9Y4P1,P02788,P35754	P60709,Q16543,Q9BZE4,Q96JB5,P32780,P54132,Q9P287,Q99640,P30281,P51948,P50613,O60563,O75909,P14635,Q9UII4,P42773,P42772,P20248,O95067,P51946,P46527,Q16667,Q01082,Q13813,P62258,P0DP23,P31946,P62195,P35998,Q13200,O43242,Q99460,P35609,P17980,P62191,O00231,O14818,P43686,O00232,P62333,P30086,Q9UNM6,P07196,Q15008,P61289,P28482,P28070,P28066,P55036,Q13618,P25789,Q06323,O00233,Q15121,P28074,P25786,Q9UL46,…	0.000148106	0.00792267	0.0279299
GO:0036211	protein modification process	P	51	1826	128	7281	0.398438	0.25079	over	P28070,P25788,P60900,P28072,P49721,P49720,P05230,A5LHX3,P46934,P45877,P02647,Q9P219,O60921,Q12923,P23142,P01024,Q9BUN8,Q9UKK3,Q9BUB5,Q86Z02,P49760,Q9H7B4,Q9H008,P41227,Q9BXJ9,Q8WXB1,Q9Y673,P02787,A8CG34,P49759,P04083,P02760,Q2PZI1,P05161,Q14764,P54851,Q9BTM9,Q6ZXV5,Q8N9A8,P02790,Q9UQQ2,P02768,P02765,P19823,P02679,P00450,Q96BM1,P33552,Q9Y4P1,P02788,P35754	P60709,Q16543,Q9BZE4,Q96JB5,P32780,P54132,Q9P287,Q99640,P30281,P51948,P50613,O60563,O75909,P14635,Q9UII4,P42773,P42772,P20248,O95067,P51946,P46527,Q16667,Q01082,Q13813,P62258,P0DP23,P31946,P62195,P35998,Q13200,O43242,Q99460,P35609,P17980,P62191,O00231,O14818,P43686,O00232,P62333,P30086,Q9UNM6,P07196,Q15008,P61289,P28482,P28070,P28066,P55036,Q13618,P25789,Q06323,O00233,Q15121,P28074,P25786,Q9UL46,…	0.000148106	0.00792267	0.0279299
GO:0002253	activation of immune response	P	15	290	128	7281	0.117188	0.0398297	over	P01023,P01024,P28070,P25788,P60900,P28072,P49721,P49720,A5LHX3,P07858,P02679,Q29980,O15117,P02788,O60711	P04264,P01023,P01024,P13987,P78527,Q15233,P12956,P43243,P23246,P13010,Q16666,P09429,Q96PK6,Q96ST3,Q8N884,O94992,Q9UHD2,Q8WXF1,Q7Z434,O60828,Q9NUD5,Q86WV6,P41218,Q9C035,Q9Y239,P62195,P35998,Q13200,O43242,Q99460,P17980,P62191,O00231,O14818,P43686,O00232,P62333,Q9UNM6,Q15008,P61289,Q13177,P28070,Q05655,P28066,P55036,P25789,Q06323,O00233,Q13616,P28074,P25786,Q9UL46,P25788,P60900,P20618,Q16401,Q99436,…	0.000159185	0.00840025	0.0517241
GO:0004867	serine-type endopeptidase inhibitor activity	F	4	17	128	7281	0.03125	0.00233484	over	P01023,P19823,P02760,P01011	P07355,Q6YHK3,P50454,P30086,P30740,P35237,P01023,P07093,P50452,P05067,P09958,P19823,P08697,Q06481,P05120,P02760,P01011	0.000181632	0.00942339	0.235294
GO:0090090	negative regulation of canonical Wnt signaling pathway	P	8	91	128	7281	0.0625	0.0124983	over	P28070,P25788,P60900,P28072,P49721,P49720,Q9P219,A5LHX3	Q8N474,P62195,P35998,Q13200,O43242,Q99460,P17980,P62191,O00231,O14818,Q13283,P43686,O00232,P62333,Q9Y230,Q9UNM6,Q15008,P61289,P28070,P28066,P50402,P55036,Q13618,P02649,O60716,P25789,Q06323,O00233,P28074,P25786,P56693,Q9UL46,P25788,P60900,P20618,Q16401,Q99436,P25787,O14745,Q13547,P48556,P28072,O75832,P23508,P98082,P62877,Q16539,P28062,P49721,Q14997,P51665,O00487,Q99471,Q13043,Q9UKV5,Q92530,Q8NBM4,…	0.0001834	0.00942339	0.0879121
GO:0060071	Wnt signaling pathway, planar cell polarity pathway	P	7	69	128	7281	0.0546875	0.00947672	over	P28070,P25788,P60900,P28072,P49721,P49720,A5LHX3	Q9ULK5,Q13308,O14641,P54792,Q8N474,Q7Z494,P98082,Q9H4M7,P42568,Q00610,P07737,P62195,P35998,Q13200,O43242,Q99460,P17980,P62191,O00231,O14818,P43686,O00232,P62333,Q9UNM6,O95782,Q15008,P61289,P63010,P61586,P28070,P28066,P55036,P25789,Q06323,P60953,O00233,P28074,P25786,Q9UL46,P25788,P60900,P20618,Q16401,Q99436,O94973,P25787,Q96CW1,P53680,P48556,P28072,O75832,P28062,P49721,Q14997,P51665,O00487,Q92530,…	0.000192143	0.00961948	0.101449
GO:0031145	anaphase-promoting complex-dependent catabolic process	P	7	69	128	7281	0.0546875	0.00947672	over	P28070,P25788,P60900,P28072,P49721,P49720,A5LHX3	P62979,P62195,P35998,Q13200,O43242,Q99460,P17980,P62191,O00231,O14818,P43686,O00232,P62333,Q9UNM6,Q15008,P61289,P28070,P06493,P28066,P55036,Q13618,P24941,P25789,Q06323,O00233,P28074,P25786,Q9UL46,P25788,P60900,P20618,Q16401,Q99436,O43684,P25787,P30260,Q13257,Q13042,P48556,P28072,O75832,P53350,P28062,Q16763,P49721,Q14997,P51665,O00487,P51965,Q9UJX3,Q92530,Q9UJX4,Q96GD4,P49720,Q9UJX2,Q9H1A4,P28065,…	0.000192143	0.00961948	0.101449
GO:0006898	receptor-mediated endocytosis	P	9	118	128	7281	0.0703125	0.0162066	over	P46934,P01024,P02787,P02647,P02768,P98164,P69905,P02760,P02790	P50570,P49407,Q13888,P32121,O75955,Q9UL63,P30533,Q99700,O00560,Q9H977,Q8IZ07,Q13614,Q8NBU5,Q6P3W7,P08962,Q06787,Q92609,P43405,P06213,P16885,P42566,Q03135,P51636,Q00610,P02786,P15311,P37840,Q13596,P05556,Q96CW1,P62993,P60033,Q07954,Q5SW96,Q13636,Q13492,P21926,P46934,P25098,Q9Y5K6,P61978,Q02539,O95782,O75146,O00291,P50897,Q9UL25,P04004,P01024,P61769,Q96G01,P22681,P02787,P02655,P02656,P62330,P02654,…	0.000215275	0.0106411	0.0762712
GO:0090175	regulation of establishment of planar polarity	P	7	71	128	7281	0.0546875	0.00975141	over	P28070,P25788,P60900,P28072,P49721,P49720,A5LHX3	Q9ULK5,Q00610,P07737,P62195,P35998,Q13200,O43242,Q99460,P17980,P62191,O00231,O14818,P43686,O00232,P62333,Q9UNM6,O95782,Q15008,P61289,P63010,P61586,P28070,P28066,P55036,P25789,Q06323,P60953,O00233,P28074,P25786,Q9UL46,P25788,P60900,P20618,Q16401,Q99436,O94973,P25787,Q96CW1,P53680,P48556,P28072,O75832,P28062,P49721,Q14997,P51665,O00487,Q92530,Q93074,O14641,P49720,Q9Y4D1,P28065,O75084,Q13009,P32121,…	0.000230057	0.0112296	0.0985915
GO:0043412	macromolecule modification	P	53	1960	128	7281	0.414062	0.269194	over	P28070,P25788,P60900,P28072,P49721,P49720,P05230,A5LHX3,P46934,P45877,Q8NDT2,Q9H0K6,P02647,Q9P219,O60921,Q12923,P23142,P01024,Q9BTM9,Q9BUN8,Q9UKK3,Q9BUB5,Q86Z02,P49760,Q9H7B4,Q9H008,P41227,Q9BXJ9,Q8WXB1,Q9Y673,P02787,A8CG34,P49759,P04083,P02760,Q2PZI1,P05161,Q14764,P54851,Q6ZXV5,Q8N9A8,P02790,Q9UQQ2,P02768,P02765,P19823,P02679,P00450,Q96BM1,P33552,Q9Y4P1,P02788,P35754	P60709,Q16543,Q9BZE4,Q96JB5,P32780,P54132,Q9P287,Q99640,P30281,P51948,P50613,O60563,O75909,P14635,Q9UII4,P42773,P42772,P20248,O95067,P51946,P46527,Q16667,Q9H0A0,Q9NXG2,Q9UJK0,Q8WVM0,Q01082,Q13813,P62258,P0DP23,P31946,P62195,P35998,Q13200,O43242,Q99460,P35609,P17980,P62191,O00231,O14818,P43686,O00232,P62333,P30086,Q9UNM6,P07196,Q15008,P61289,P28482,P28070,P28066,P55036,Q13618,P25789,Q06323,O00233,…	0.000242141	0.0116736	0.0270408
GO:0070498	interleukin-1-mediated signaling pathway	P	7	72	128	7281	0.0546875	0.00988875	over	P28070,P25788,P60900,P28072,P49721,P49720,A5LHX3	Q01804,P62979,P62195,P35998,Q13200,O43242,Q99460,P17980,P62191,O00231,O14818,P43686,O00232,P62333,Q9UNM6,P61088,Q15008,P61289,P28070,P28066,P55036,P25789,Q06323,O00233,Q13616,P28074,P25786,Q9UL46,P25788,P60900,P20618,Q16401,Q99436,P27361,Q13501,P25787,P48556,P28072,Q15750,O75832,Q04206,P63208,Q13404,Q9H0E2,P62877,P28062,P49721,Q14997,P51665,O00487,Q92530,Q9Y6K9,P19838,Q9NPH3,P49720,Q99759,O14920,…	0.000251155	0.0118164	0.0972222
GO:2000736	regulation of stem cell differentiation	P	7	72	128	7281	0.0546875	0.00988875	over	P28070,P25788,P60900,P28072,P49721,P49720,A5LHX3	Q9H2U1,P62195,P35998,Q13200,O43242,Q99460,P17980,P62191,O00231,O14818,P43686,O00232,P62333,Q9UNM6,Q15008,P61289,P28070,P28066,P55036,P25789,Q06323,O00233,P28074,P25786,Q9UL46,P25788,P60900,P20618,Q16401,P19525,Q99436,P25787,Q96PZ0,P48556,P28072,O75832,Q13951,Q9Y5A9,Q00534,P28062,P49721,Q14997,P51665,O00487,Q92530,P46937,P49720,Q86U44,O15047,P28065,Q99081,Q96J02,P40306,Q01196,Q03164,A5LHX3,P38646,…	0.000251155	0.0118164	0.0972222
GO:0044267	cellular protein metabolic process	P	63	2487	128	7281	0.492188	0.341574	over	P28070,P25788,P60900,P28072,P49721,P49720,P05230,A5LHX3,P46934,P05161,P45877,P01023,P02647,Q9P219,O60921,Q12923,P23142,P01024,Q9Y2S6,Q9BUN8,Q9BQ04,P98179,Q9Y5V0,Q9BUB5,Q9UKK3,Q86Z02,P49760,Q9H7B4,Q9H008,P41227,Q9BXJ9,Q8WXB1,Q9Y673,P07858,P02787,P02765,P01011,A8CG34,P31483,P49759,P04083,P02760,Q2PZI1,Q14764,P54851,Q9BTM9,Q6ZXV5,Q8NDV7,Q8N9A8,P02790,Q9UQQ2,O43504,P02768,P19823,P02679,P00450,Q96BM1,…	P60709,Q16543,Q9BZE4,Q96JB5,P32780,P54132,Q9P287,Q99640,P30281,P51948,P50613,O60563,O75909,P14635,Q9UII4,P42773,P42772,P20248,O95067,P51946,P46527,Q16667,Q01082,Q13813,P62258,P0DP23,P31946,P62195,P35998,Q13200,O43242,Q99460,P35609,P17980,P62191,O00231,O14818,P43686,O00232,P62333,P30086,Q9UNM6,P07196,Q15008,P61289,P28482,P28070,P28066,P55036,Q13618,P25789,Q06323,O00233,Q15121,P28074,P25786,Q9UL46,…	0.00027869	0.0129225	0.0253317
GO:0006468	protein phosphorylation	P	28	806	128	7281	0.21875	0.110699	over	P28070,P25788,P60900,P28072,P49721,P49720,P05230,A5LHX3,P02647,Q9P219,O60921,Q12923,P23142,P01024,Q9H7B4,P02787,Q9BUB5,Q86Z02,P49759,Q14764,P54851,P02790,Q9UQQ2,P33552,P02760,P49760,P02679,P02788	P60709,Q16543,Q9BZE4,Q96JB5,P32780,P54132,Q9P287,Q99640,P30281,P51948,P50613,O60563,O75909,P14635,Q9UII4,P42773,P42772,P20248,O95067,P51946,P46527,Q16667,Q01082,Q13813,P62258,P0DP23,P31946,P62195,P35998,Q13200,O43242,Q99460,P35609,P17980,P62191,O00231,O14818,P43686,O00232,P62333,P30086,Q9UNM6,P07196,Q15008,P61289,P28482,P28070,P28066,P55036,Q13618,P25789,Q06323,O00233,Q15121,P28074,P25786,Q9UL46,…	0.000281284	0.0129225	0.0347395
GO:0002526	acute inflammatory response	P	5	34	128	7281	0.0390625	0.00466969	over	P01024,P01023,P02765,P01011,O14684	P01024,P13747,P01023,P13987,P42785,P05362,Q9NSA3,Q8NCU7,Q4KMQ2,P09211,Q9NR48,P40189,Q9BQE4,Q99497,Q9BQE5,P40763,P02765,O15162,P02751,P00734,P08697,P17676,P01011,Q07021,P60033,P07225,P04004,P04003,P15529,P02748,P35232,O14684,O15527,O60356	0.000286999	0.0130318	0.147059
GO:0050851	antigen receptor-mediated signaling pathway	P	9	123	128	7281	0.0703125	0.0168933	over	P28070,P25788,P60900,P28072,P49721,P49720,O15117,A5LHX3,O60711	P62195,P35998,Q13200,O43242,Q99460,P17980,P62191,O00231,O14818,P43686,O00232,P62333,Q9UNM6,Q9UJZ1,P61088,Q15008,P61289,P28482,Q13177,P28070,P28066,P55036,P41240,Q9UI10,P04439,P19174,P25789,Q06323,O00233,Q14232,Q13616,P28074,P25786,Q9UL46,P25788,P60900,P20618,Q16401,Q99436,P25787,P56945,Q13144,P49770,Q9H4A3,P48556,P28072,O75832,Q04206,P63208,P46109,P28062,P49721,Q5ZPR3,Q14997,P51665,O00487,P16333,…	0.000294321	0.0132106	0.0731707
GO:0001818	negative regulation of cytokine production	P	8	98	128	7281	0.0625	0.0134597	over	P02647,P05161,Q8IVL0,P31483,P05090,P02788,P04083,P23142	P30511,Q10589,P02647,Q9H467,Q15366,Q14258,Q8TAT6,Q92890,Q96G74,Q9UHD2,Q7Z434,O95786,Q13526,Q86VP1,O14933,P21580,Q9UII4,P05161,Q9H6K1,Q96J02,Q86UT6,Q96I76,Q8IUD6,Q9BYX4,Q96C10,Q9NWF9,P29317,Q13332,O75688,Q04864,P25490,Q8WUQ7,Q01201,P78324,Q07021,P09429,P04156,P09211,P32121,P13686,P07996,Q8WXW3,Q9NSC5,Q92993,Q9NSB8,Q8IVL0,P41240,P04062,P49407,Q9BQE4,P14210,Q6GQQ9,O43823,Q00613,Q14956,P14373,Q9UPY3,…	0.000306468	0.0135995	0.0816327
GO:0007164	establishment of tissue polarity	P	7	75	128	7281	0.0546875	0.0103008	over	P28070,P25788,P60900,P28072,P49721,P49720,A5LHX3	O00471,Q13308,Q9ULK5,O75083,P43034,Q00610,P07737,P62195,P35998,Q13200,O43242,Q99460,P17980,P62191,O00231,O14818,P43686,O00232,P62333,Q9UNM6,O95782,Q15008,P61289,P63010,P61586,P28070,P28066,P55036,P25789,Q06323,P60953,O00233,P28074,P25786,Q9UL46,P25788,P60900,P20618,Q16401,Q99436,O94973,P25787,Q96CW1,P53680,P48556,P28072,O75832,P28062,P49721,Q14997,P51665,O00487,Q92530,Q93074,O14641,P49720,Q9Y4D1,…	0.000323968	0.013751	0.0933333
GO:0002220	innate immune response activating cell surface receptor signaling pathway	P	7	75	128	7281	0.0546875	0.0103008	over	P28070,P25788,P60900,P28072,P49721,P49720,A5LHX3	P62195,P35998,Q13200,O43242,Q99460,P17980,P62191,O00231,O14818,P43686,O00232,P62333,Q9UNM6,Q15008,P61289,Q13177,P28070,Q05655,P28066,P55036,P25789,Q06323,O00233,Q13616,P28074,P25786,Q9UL46,P25788,P60900,P20618,Q16401,Q99436,P25787,P48556,P28072,Q15750,O75832,Q04206,P63208,P22694,P28062,P49721,P04049,Q14997,P51665,O00487,P01116,P01111,P17612,P07948,Q92530,Q9Y6K9,P06241,Q13153,P19838,P49720,P12931,…	0.000323968	0.013751	0.0933333
GO:0001736	establishment of planar polarity	P	7	75	128	7281	0.0546875	0.0103008	over	P28070,P25788,P60900,P28072,P49721,P49720,A5LHX3	Q9ULK5,O75083,P43034,Q00610,P07737,P62195,P35998,Q13200,O43242,Q99460,P17980,P62191,O00231,O14818,P43686,O00232,P62333,Q9UNM6,O95782,Q15008,P61289,P63010,P61586,P28070,P28066,P55036,P25789,Q06323,P60953,O00233,P28074,P25786,Q9UL46,P25788,P60900,P20618,Q16401,Q99436,O94973,P25787,Q96CW1,P53680,P48556,P28072,O75832,P28062,P49721,Q14997,P51665,O00487,Q92530,Q93074,O14641,P49720,Q9Y4D1,P28065,O75084,…	0.000323968	0.013751	0.0933333
GO:0002223	stimulatory C-type lectin receptor signaling pathway	P	7	75	128	7281	0.0546875	0.0103008	over	P28070,P25788,P60900,P28072,P49721,P49720,A5LHX3	P62195,P35998,Q13200,O43242,Q99460,P17980,P62191,O00231,O14818,P43686,O00232,P62333,Q9UNM6,Q15008,P61289,Q13177,P28070,Q05655,P28066,P55036,P25789,Q06323,O00233,Q13616,P28074,P25786,Q9UL46,P25788,P60900,P20618,Q16401,Q99436,P25787,P48556,P28072,Q15750,O75832,Q04206,P63208,P22694,P28062,P49721,P04049,Q14997,P51665,O00487,P01116,P01111,P17612,P07948,Q92530,Q9Y6K9,P06241,Q13153,P19838,P49720,P12931,…	0.000323968	0.013751	0.0933333
GO:0048585	negative regulation of response to stimulus	P	25	690	128	7281	0.195312	0.0947672	over	P01023,P02647,P28070,P05090,P02749,P98164,P46934,P02788,Q14764,Q9UQQ2,P02679,P04083,P02760,P02765,Q29980,O60711,P23142,P25788,P60900,P28072,P49721,P49720,Q9P219,A5LHX3,P16989	Q9NS73,P30153,P67775,Q13098,P51452,Q03135,Q99956,P01023,P16298,Q16610,P13987,P25098,P50570,P49407,Q13888,P32121,O75915,Q5TC82,P09211,Q9NR48,P21580,Q9NRW4,P30511,Q10589,P02647,P14373,P42226,P28070,P25786,P07203,Q9BQE4,Q9UNH7,Q99816,Q8N5A5,Q9BRG1,P22681,Q13191,Q96FZ7,P51149,Q9Y5X3,P18031,Q9NWT1,P21860,O43665,Q7Z569,Q8TF42,Q9UGC6,P02649,P00734,P37840,O14745,O14964,Q12913,P05090,P07996,P23634,P14174,…	0.000337984	0.0141917	0.0362319
GO:2000027	regulation of animal organ morphogenesis	P	8	100	128	7281	0.0625	0.0137344	over	P05230,P28070,P25788,P60900,P28072,P49721,P49720,A5LHX3	P05230,Q13485,P35222,P42224,Q9ULK5,P16435,Q86X55,Q9Y6N7,P08138,P29590,Q07812,P11473,Q00610,P07737,P62195,P35998,Q13200,O43242,Q99460,P17980,P62191,O00231,O14818,P43686,O00232,P62333,Q9UNM6,O95782,Q15008,P61289,P63010,P61586,P28070,P28066,P55036,P25789,Q06323,P60953,O00233,P28074,P25786,Q9UL46,P25788,P60900,P20618,Q16401,Q99436,O94973,P25787,Q96CW1,P53680,P48556,P28072,O75832,P28062,P49721,Q14997,…	0.000351934	0.0146202	0.08
GO:0004857	enzyme inhibitor activity	F	10	154	128	7281	0.078125	0.0211509	over	P01023,P02765,P01024,P19823,P02760,P01011,P02788,Q9BS40,P04083,P02647	P08758,P09525,P02654,P06748,P47897,P37840,P60983,O60234,Q9H2K8,Q9H4A3,Q99653,Q13217,P16333,Q7L8J4,Q9H875,Q8IWB1,O60239,P46527,Q9NS73,Q8TEV9,O94992,P42574,P42771,Q96MH2,P42773,P42772,Q92831,P10644,P13861,Q9Y2B9,P31323,P17931,Q9Y570,Q01105,O43768,Q8NFC6,P56211,P41236,Q96SB3,Q96QC0,Q9Y6J0,Q8IWU2,O75864,O94763,Q96IK1,Q8TAP8,Q12972,Q96C90,O60927,P04080,P54578,P20810,Q9Y5K5,P51606,P01023,Q92530,P02765,…	0.000357791	0.0147071	0.0649351
GO:0019538	protein metabolic process	P	65	2617	128	7281	0.507812	0.359429	over	P28070,P25788,P60900,P28072,P49721,P49720,P05230,A5LHX3,P46934,P05161,P45877,P01023,P02647,Q9P219,O60921,Q12923,P23142,P01024,Q9Y2S6,Q9BUN8,Q9BQ04,P98179,Q9Y5V0,Q9BUB5,Q9UKK3,Q86Z02,P49760,Q9H7B4,Q9H008,P41227,Q9BXJ9,Q8WXB1,Q9Y673,P07858,Q9Y4P1,P02787,P02749,P02765,P01011,A8CG34,P31483,P49759,P04083,P02760,Q2PZI1,P02790,P02679,Q14764,P54851,Q9BTM9,Q6ZXV5,Q8NDV7,Q8N9A8,Q9UQQ2,O43504,P02768,P19823,…	P60709,Q16543,Q9BZE4,Q96JB5,P32780,P54132,Q9P287,Q99640,P30281,P51948,P50613,O60563,O75909,P14635,Q9UII4,P42773,P42772,P20248,O95067,P51946,P46527,Q16667,Q01082,Q13813,P62258,P0DP23,P31946,P62195,P35998,Q13200,O43242,Q99460,P35609,P17980,P62191,O00231,O14818,P43686,O00232,P62333,P30086,Q9UNM6,P07196,Q15008,P61289,P28482,P28070,P28066,P55036,Q13618,P25789,Q06323,O00233,Q15121,P28074,P25786,Q9UL46,…	0.000372288	0.0150394	0.0248376
GO:0006879	cellular iron ion homeostasis	P	5	36	128	7281	0.0390625	0.00494438	over	P02792,P02788,P02787,P00450,P02790	P30626,P02794,P02792,Q15043,P49281,P02788,P02786,Q86VP6,P38606,P30519,O76003,P00441,Q13616,P61421,P53384,Q8N511,P63208,P21399,O75348,Q13485,Q9NP58,O75027,P09601,Q9H1K1,Q15843,Q9GZT9,Q9Y487,Q53TN4,Q96NT0,P01106,P02787,P48200,P00450,Q15904,P02790,Q9NQ11	0.000378058	0.0150394	0.138889
GO:1905368	peptidase complex	C	7	77	128	7281	0.0546875	0.0105755	over	P28070,P25788,P60900,P28072,P49721,P49720,A5LHX3	Q9Y4A5,O75528,Q9NPA8,Q9UPT9,Q16514,P49848,Q9HBM6,Q9Y6J9,Q96BN2,Q8NEM7,Q96ES7,Q9Y4W6,Q9UQ90,P67812,P61009,Q15005,Q9Y6A9,Q9BY50,O43464,P55072,P62195,P35998,Q13200,O43242,P04792,Q99460,P17980,P62191,P54578,O00231,O14818,P43686,O00232,P62333,Q9UNM6,Q15008,P61289,P28070,P28066,P55036,Q16186,P54727,P25789,Q06323,Q5VYK3,P28074,P25786,Q9UL46,P25788,P60900,P20618,Q16401,Q99436,P25787,O43396,Q9Y5K5,P48556,…	0.000381281	0.0150394	0.0909091
GO:0002474	antigen processing and presentation of peptide antigen via MHC class I	P	7	77	128	7281	0.0546875	0.0105755	over	P28070,P25788,P60900,P28072,P49721,P49720,A5LHX3	P30101,P62195,P35998,Q13200,O43242,Q99460,P27797,P17980,P62191,O00231,O14818,P43686,O00232,P62333,Q9UNM6,Q15008,P61289,P28070,O75396,P28066,P55036,P04439,P25789,P06756,Q06323,O00233,P28074,P25786,Q9UL46,P25788,P60900,P20618,Q16401,Q99436,Q15836,P25787,P10321,P48556,P28072,O75832,P01893,P28062,P49721,Q14997,P51665,O00487,O00161,Q92530,Q9Y6K9,Q03519,Q03518,P13747,P49720,O14920,P28065,P61769,P30511,…	0.000381281	0.0150394	0.0909091
GO:0051171	regulation of nitrogen compound metabolic process	P	61	2409	128	7281	0.476562	0.330861	over	P16989,P07305,Q9P1Z0,Q92754,P05230,Q9BQ04,Q8NDT2,P01023,P02647,Q9P219,O60921,Q12923,P23142,P01024,A8CG34,Q16777,Q99576,P33552,P50549,Q9HAP2,P15407,P98179,Q9Y5V0,Q9BUB5,Q9H7B4,P28070,P25788,P60900,P28072,P49721,P49720,A5LHX3,P02787,P46934,P02765,P01011,P31483,P98164,P05161,Q9BUN8,Q14764,P54851,Q8NDV7,Q8N9A8,P02790,Q9UQQ2,O43504,P49759,P49760,Q9Y4P1,Q9BXJ9,Q99729,O00488,P02760,P02788,Q9UNW9,Q9UKK3,…	P52292,Q86V81,P52294,Q96FV9,Q9H4L7,P49959,Q92878,P18074,P40692,P60709,Q16543,Q9BZE4,Q96JB5,P32780,P54132,Q9P287,Q99640,P30281,P51948,P50613,O60563,O75909,P14635,Q9UII4,P42773,P42772,P20248,O95067,P51946,P46527,Q16667,P12004,O60885,P04818,P00374,P09884,P31350,Q16254,O75419,O14867,Q14207,P06733,P22626,P12270,P09874,P10412,P16403,P16401,P16402,P62979,Q00839,Q13263,O14980,P23246,P15311,P27797,P17844,…	0.00039382	0.0153787	0.0253217
GO:0030178	negative regulation of Wnt signaling pathway	P	8	102	128	7281	0.0625	0.0140091	over	P28070,P25788,P60900,P28072,P49721,P49720,Q9P219,A5LHX3	P62195,P35998,Q13200,O43242,Q99460,P17980,P62191,O00231,O14818,Q13283,P43686,O00232,P62333,Q9Y230,Q9UNM6,Q15008,P61289,P28070,P28066,P50402,P55036,Q13618,P02649,O60716,P25789,Q06323,O00233,P28074,P25786,P56693,Q9UL46,P25788,P60900,P20618,Q16401,Q99436,P25787,O14745,Q13547,P48556,P28072,O75832,P23508,P98082,P62877,Q16539,P28062,P49721,Q14997,P51665,O00487,Q99471,Q13043,Q9UKV5,Q92530,Q8NBM4,Q9HCK8,…	0.00040276	0.0155721	0.0784314
GO:0009986	cell surface	C	12	218	128	7281	0.09375	0.0299409	over	P07858,P98164,P02679,Q29980,P04083,P02787,P02647,P02788,P01024,P02760,P02749,P54851	P07237,P08758,P02786,P27797,P00390,P07858,P17655,P06756,P43121,P05556,P14735,P05362,P07996,P11279,O96005,P01893,Q14118,Q5ZPR3,O75955,Q08431,P23229,P13747,P00813,Q99572,P42892,P98164,P25942,P18827,Q13740,P21926,P08648,P51790,P01130,P61769,O75787,P78410,P30511,P25311,Q4VCS5,P06213,P26006,Q9UGM3,Q9H6X2,P02679,O75487,P17813,Q29980,Q9ULI3,Q7KYR7,P07766,P56199,P17301,Q9H244,Q92823,P54756,O00481,Q16206,…	0.000426254	0.0163188	0.0550459
GO:0055085	transmembrane transport	P	19	468	128	7281	0.148438	0.0642769	over	A6NFQ2,P01024,Q8NBS3,Q99576,P46934,Q8WUM9,Q9BRY0,P30825,P98164,P35754,P28070,P25788,P60900,P28072,P02647,P49721,P49720,Q9BUN8,A5LHX3	O75915,Q15041,Q96QD8,Q9HBR0,Q9NVC3,P61011,P61619,P60468,Q15035,P53007,Q9UJS0,O75746,Q9H936,Q8TDW0,Q8IWT6,Q7L1W4,O60831,O95278,P43003,O95563,P21796,Q99623,Q9Y4W6,Q9UJZ1,P35232,O75439,O95202,Q10713,Q96TA2,Q9H300,Q8NE86,Q8IYU8,Q96AQ8,Q8WWC4,Q9BPX6,Q9UQ90,Q13085,P50416,O00763,P23786,O43772,Q9NPA3,Q9NV96,Q13488,Q8TAD4,Q07812,Q9Y4C2,A6NFQ2,Q9HD26,P07996,P31749,Q9Y4H2,P31751,P07947,P11166,Q6ZWJ1,Q86YS7,…	0.000488844	0.0184011	0.0405983
GO:0005775	vacuolar lumen	C	8	105	128	7281	0.0625	0.0144211	over	P08236,P01024,P01011,P02792,P02774,Q9UMR5,P38571,P07858	Q14204,P68371,P07437,P78371,P55072,P07355,P50990,P11216,Q01518,P53396,Q9UQ80,P50395,Q99536,Q99460,Q8NBS9,Q01469,P28482,P30041,Q05655,P61160,Q9BRF8,P00387,P20839,P07686,Q6XQN6,P28799,Q9H7Z7,Q96CS3,P10619,O00754,P61916,Q13217,P53990,Q9H0E2,Q9Y5Z4,P17900,P16278,O00560,P15289,P15586,Q9NZ32,P53634,Q9UHL4,Q86YZ3,Q92619,P08236,P04066,Q92820,P28676,P01024,P06280,P61626,Q8N1F8,P15848,Q9H410,P34059,P41218,…	0.000490068	0.0184011	0.0761905
GO:1903311	regulation of mRNA metabolic process	P	13	255	128	7281	0.101562	0.0350227	over	Q9BQ04,Q8NDT2,P28070,P25788,P60900,P28072,P49721,P49720,A5LHX3,P31483,P98179,Q8NDV7,P16989	P09651,Q00839,P14866,Q92841,P17844,P26599,Q07955,P51114,Q01130,P38159,P51116,P98175,Q9Y2W1,Q15020,P49756,Q13243,Q9BWF3,Q9Y4C8,Q13123,P62995,Q2TAY7,Q15287,Q16629,Q9Y5S9,Q13242,O00422,Q13247,Q9BQ04,P61326,Q07666,Q08170,Q96I25,Q15007,Q92879,Q9NR56,P84103,O75494,Q96T37,O43251,Q9H0G5,Q9Y580,Q13627,Q06787,P52756,Q8WXA9,Q8NDT2,O95319,Q96K80,O95365,Q9NZI8,O43809,O43865,P51003,Q07352,Q8N7H5,Q6P1J9,Q09161,…	0.000512026	0.0190425	0.0509804
GO:0002683	negative regulation of immune system process	P	10	162	128	7281	0.078125	0.0222497	over	P01023,P02647,P28070,P04083,Q29980,P02760,O60711,Q99576,P05090,P02788	P01023,P16298,P13987,P07996,Q5TC82,P78527,P00813,P09601,Q12979,P11274,Q9NRW4,P30511,Q10589,P02647,P22392,P15531,P07948,P14373,P42226,P28070,P25786,P07203,Q9BQE4,P14174,O95999,P30046,Q9H467,Q13619,Q01196,P42574,Q13315,Q16512,Q96IZ0,P41218,Q8WXW3,P16591,P27987,Q8N5P1,P04626,Q01804,Q15306,Q8WUQ7,Q06418,P32121,Q9UBC1,O15530,Q6SZW1,O15455,Q8IUC6,P21580,Q9UMX0,P20393,Q96AH8,Q6IC98,Q13332,O43657,Q07021,…	0.000535378	0.0197231	0.0617284
GO:0009968	negative regulation of signal transduction	P	21	550	128	7281	0.164062	0.0755391	over	P05090,P02647,P98164,P46934,P02788,Q14764,Q9UQQ2,P02760,P02765,O60711,P23142,P28070,P25788,P60900,P28072,P49721,P49720,Q9P219,A5LHX3,P02679,P16989	Q9NS73,P30153,P67775,Q13098,P51452,Q03135,Q99956,Q16610,P25098,P50570,P49407,Q13888,P32121,Q9UNH7,Q99816,Q8N5A5,Q9BRG1,P22681,Q13191,Q96FZ7,P51149,Q9Y5X3,P37840,O14745,O14964,Q12913,P05090,P07996,P23634,P09211,P02647,P17706,Q8N2W9,P35813,O43541,P07093,O95630,P49815,Q9NZM5,P31946,O60291,Q9HBG6,Q05655,P04062,P17405,P63244,Q07954,Q04724,Q9NSA3,O14907,Q13322,Q6DKJ4,Q96C57,Q9UGU5,O95644,Q969F2,Q8N474,…	0.000547014	0.0199634	0.0381818
GO:0002758	innate immune response-activating signal transduction	P	10	163	128	7281	0.078125	0.022387	over	P28070,P25788,P60900,P28072,P49721,P49720,A5LHX3,P07858,P02679,P02788	Q9Y239,P62195,P35998,Q13200,O43242,Q99460,P17980,P62191,O00231,O14818,P43686,O00232,P62333,Q9UNM6,Q15008,P61289,Q13177,P28070,Q05655,P28066,P55036,P25789,Q06323,O00233,Q13616,P28074,P25786,Q9UL46,P25788,P60900,P20618,Q16401,Q99436,P25787,P48556,P28072,Q15750,O75832,Q04206,P63208,P22694,P28062,P49721,P04049,Q14997,P51665,O00487,P01116,P01111,P17612,P07948,Q92530,Q9Y6K9,P06241,Q13153,P19838,P49720,…	0.00056199	0.0203201	0.0613497
GO:0080090	regulation of primary metabolic process	P	62	2495	128	7281	0.484375	0.342673	over	P16989,P07305,Q9P1Z0,Q92754,P05230,Q9BQ04,Q8NDT2,P01023,P02647,Q9P219,O60921,Q12923,P23142,P01024,A8CG34,Q16777,Q99576,P33552,P50549,Q9HAP2,P15407,P98179,Q9Y5V0,Q9BUB5,Q9H7B4,P28070,P25788,P60900,P28072,P49721,P49720,A5LHX3,P02787,P46934,Q8N9A8,P02765,P01011,P31483,P98164,P04083,P05161,Q9BUN8,Q14764,P54851,Q8NDV7,P02790,Q9UQQ2,O43504,P49759,P49760,Q9Y4P1,Q9BXJ9,Q99729,O00488,P02760,P02788,Q9UNW9,…	P52292,Q86V81,P52294,Q96FV9,Q9H4L7,P49959,Q92878,P18074,P40692,P60709,Q16543,Q9BZE4,Q96JB5,P32780,P54132,Q9P287,Q99640,P30281,P51948,P50613,O60563,O75909,P14635,Q9UII4,P42773,P42772,P20248,O95067,P51946,P46527,Q16667,P12004,O60885,P04818,P00374,P09884,P31350,Q16254,O75419,O14867,Q14207,P06733,P22626,P12270,P09874,P10412,P16403,P16401,P16402,P62979,Q00839,Q13263,O14980,P23246,P15311,P27797,P17844,…	0.000589163	0.0209201	0.0248497
GO:0009628	response to abiotic stimulus	P	22	593	128	7281	0.171875	0.0814449	over	P15407,Q99576,P50549,Q29980,P16989,Q15004,O60921,P04083,P49760,P46934,P05230,Q9BQ04,Q9BS40,Q99584,P28070,P25788,P60900,P28072,P49721,P49720,A5LHX3,A8CG34	Q9NS73,P14618,P10809,O43707,P00338,P14625,P23526,Q02809,P30519,P36776,P02511,P61586,P30566,P52789,P17655,P04040,P29590,P07996,Q13131,Q8WVM8,O00469,Q14643,P30613,P05026,P42574,Q6RW13,P21359,Q13315,Q9H6Q4,P51608,P04049,P13716,Q14571,P50281,O14727,Q13485,P19447,Q13153,Q13526,O00151,P00813,Q92544,Q13490,P18887,Q03135,P18074,Q6P6C2,P42898,Q9GZT9,P22415,Q9HBZ2,Q99757,P84022,Q9UGP4,P27540,P01034,P17813,…	0.000589298	0.0209201	0.0370995
GO:0001738	morphogenesis of a polarized epithelium	P	7	83	128	7281	0.0546875	0.0113995	over	P28070,P25788,P60900,P28072,P49721,P49720,A5LHX3	O00471,Q13308,Q9ULK5,P61026,O75083,P43034,P26038,P61586,P60953,O14745,Q9Y3L3,P25391,B2RTY4,Q00610,P07737,P62195,P35998,Q13200,O43242,Q99460,P17980,P62191,O00231,O14818,P43686,O00232,P62333,Q9UNM6,O95782,Q15008,P61289,P63010,P28070,P28066,P55036,P25789,Q06323,O00233,P28074,P25786,Q9UL46,P25788,P60900,P20618,Q16401,Q99436,O94973,P25787,Q96CW1,P53680,P48556,P28072,O75832,P28062,P49721,Q14997,P51665,…	0.000603391	0.0212274	0.0843373
GO:0055072	iron ion homeostasis	P	5	40	128	7281	0.0390625	0.00549375	over	P02787,P00450,P02790,P02792,P02788	P02786,Q86VP6,P38606,P30519,O76003,P00441,Q13616,P61421,P53384,Q8N511,P63208,P21399,O75348,Q13485,Q9NP58,O75027,P02794,P09601,Q9H1K1,Q15843,Q9GZT9,Q9Y487,Q53TN4,Q96NT0,P01106,P02787,P48200,P00450,Q15904,P02790,P02792,P49281,Q9NQ11,P30626,Q15043,P02788,Q9BUT1,Q13492,P61769,Q9UHE8	0.000623827	0.0217504	0.125
GO:1903706	regulation of hemopoiesis	P	11	196	128	7281	0.0859375	0.0269194	over	P04083,P05161,Q8NDV7,P28070,P25788,P60900,P28072,P49721,P49720,A5LHX3,P02788	P22392,P15531,P07948,O43251,Q9P0U3,Q13619,Q01196,O00165,O75626,P51692,P49771,P00441,O96005,Q07889,Q16566,Q8N5P1,P04626,P00813,Q7Z6J0,P09429,Q13951,Q13761,O15156,P15529,Q07352,P47974,O15347,Q8N474,Q5JVF3,P50281,P43405,Q8NB49,Q86U44,Q9Y255,P32119,Q9ULJ6,O43290,P36402,Q9UN79,Q9BXW9,Q13469,Q92830,O15370,Q9Y3I1,Q15306,Q5TC82,P04083,O43353,P17931,Q96QR8,Q92793,Q9GZS3,Q8N7H5,Q6P1J9,Q00534,Q96T37,Q6PD62,…	0.000633135	0.021817	0.0561224
GO:0002684	positive regulation of immune system process	P	18	440	128	7281	0.140625	0.0604313	over	P01024,P01023,Q29980,P28070,P25788,P60900,P28072,P49721,P49720,A5LHX3,P07858,P02679,P02790,O15117,P04083,P02788,P05161,O60711	P01024,P13747,P04264,P01023,Q9NUQ9,P04439,O15400,P01893,Q13158,Q99572,P61769,P30511,P25311,Q29980,P13987,P78527,Q15233,P12956,P43243,P23246,P13010,Q16666,P09429,Q96PK6,Q96ST3,Q8N884,O94992,Q9UHD2,Q8WXF1,Q7Z434,O60828,Q9NUD5,Q86WV6,P41218,Q9C035,Q9Y239,P62195,P35998,Q13200,O43242,Q99460,P17980,P62191,O00231,O14818,P43686,O00232,P62333,Q9UNM6,Q15008,P61289,Q13177,P28070,Q05655,P28066,P55036,P25789,…	0.000636913	0.021817	0.0409091
GO:0002757	immune response-activating signal transduction	P	13	262	128	7281	0.101562	0.0359841	over	P28070,P25788,P60900,P28072,P49721,P49720,A5LHX3,P07858,P02679,Q29980,O15117,P02788,O60711	Q9Y239,P62195,P35998,Q13200,O43242,Q99460,P17980,P62191,O00231,O14818,P43686,O00232,P62333,Q9UNM6,Q15008,P61289,Q13177,P28070,Q05655,P28066,P55036,P25789,Q06323,O00233,Q13616,P28074,P25786,Q9UL46,P25788,P60900,P20618,Q16401,Q99436,P25787,P48556,P28072,Q15750,O75832,Q04206,P63208,P22694,P28062,P49721,P04049,Q14997,P51665,O00487,P01116,P01111,P17612,P07948,Q92530,Q9Y6K9,P06241,Q13153,P19838,P49720,…	0.00066154	0.0224636	0.0496183
GO:0050727	regulation of inflammatory response	P	8	110	128	7281	0.0625	0.0151078	over	P01024,P01023,P28070,P02647,P05090,P04083,P60900,P02765	P01024,P13747,P01023,P13987,P09211,Q9NR48,Q8NCU7,P40189,P21580,P28070,P25786,P07203,P60033,Q9BQE4,Q99497,Q07021,P07225,P04004,P04003,P00734,P15529,P02748,P35232,P04264,Q96QK1,Q05655,P02649,P00441,Q12979,Q96KB5,P06400,P04062,P02647,Q96BN8,P19838,P00813,P17706,P11274,P78324,P84022,Q06418,Q13164,Q9H0F6,P21589,P14921,P14210,P48745,Q86UT6,P20393,Q03426,P13686,P10809,Q08211,P37840,Q53EL6,P51692,P33527,…	0.000669294	0.022531	0.0727273
GO:0031091	platelet alpha granule	C	5	41	128	7281	0.0390625	0.00563109	over	P01023,P02768,P02765,P02679,P01011	Q6YHK3,P05106,Q96JJ7,P09486,Q9UHQ9,P21926,O60245,Q06481,Q96C24,P04075,P12814,O43707,Q9UNF1,P35609,Q9NUQ9,P07996,Q9NTK5,Q9Y6I9,P01023,Q9UEU0,P02768,P02765,Q8NBF2,Q6UXV4,P07225,P02751,P12259,Q8NBX0,P01033,P05067,Q9BX10,P02679,P08697,P14210,P01011,P00747,P61764,O00186,Q9H267,P07093,P51809	0.000700572	0.0233823	0.121951
GO:0048863	stem cell differentiation	P	8	111	128	7281	0.0625	0.0152452	over	P28070,P25788,P60900,P28072,P49721,P49720,A5LHX3,P01023	P08133,P23528,Q9ULV4,P56693,O60315,Q8IZ21,Q9C0C4,Q15699,P98172,Q06330,P06276,Q13428,Q14978,O75340,Q9UBV8,Q6NXT6,Q53G59,Q8NFY9,O43623,Q13485,Q8N474,O60462,Q96DH6,Q9BYW2,Q9H2U1,P13010,Q00534,P18074,O14647,P42568,P04637,P28482,P27361,P02751,P62195,P35998,Q13200,O43242,Q99460,P17980,P62191,O00231,O14818,P43686,O00232,P62333,Q9UNM6,Q15008,P61289,P28070,P28066,P55036,P25789,Q06323,O00233,P28074,P25786,…	0.0007108	0.0235227	0.0720721
GO:0031349	positive regulation of defense response	P	12	232	128	7281	0.09375	0.0318638	over	P01024,P28070,P25788,P60900,P28072,P49721,P49720,A5LHX3,P07858,P02679,P02788,P02790	P01024,P13747,P78527,Q15233,P12956,P43243,P23246,P13010,Q16666,P09429,Q96PK6,Q96ST3,Q8N884,O94992,Q9UHD2,Q8WXF1,Q7Z434,O60828,Q9NUD5,Q86WV6,P41218,Q9C035,Q9Y239,P62195,P35998,Q13200,O43242,Q99460,P17980,P62191,O00231,O14818,P43686,O00232,P62333,Q9UNM6,Q15008,P61289,Q13177,P28070,Q05655,P28066,P55036,P25789,Q06323,O00233,Q13616,P28074,P25786,Q9UL46,P25788,P60900,P20618,Q16401,Q99436,P25787,P48556,…	0.000744369	0.0241456	0.0517241
GO:0038095	Fc-epsilon receptor signaling pathway	P	7	86	128	7281	0.0546875	0.0118116	over	P28070,P25788,P60900,P28072,P49721,P49720,A5LHX3	P0DP23,P62195,P35998,Q13200,O43242,Q99460,P17980,P62191,O00231,O14818,P43686,O00232,P62333,Q9UNM6,Q15008,P61289,P28482,Q13177,P28070,P28066,P55036,P19174,P25789,Q06323,O00233,Q13616,P28074,P25786,Q9UL46,P25788,P60900,P20618,Q16401,Q99436,P27361,P25787,P62993,P48556,P28072,Q15750,O75832,Q04206,P63208,P29353,P28062,P49721,Q08209,Q14997,P51665,O00487,P16298,P07948,Q92530,Q9Y6K9,Q13153,P19838,P49720,…	0.000747636	0.0241456	0.0813953
GO:1901564	organonitrogen compound metabolic process	P	74	3172	128	7281	0.578125	0.435654	over	P28070,P25788,P60900,P28072,P49721,P49720,P05230,A5LHX3,P46934,P05161,P45877,P01023,P02647,Q9P219,O60921,Q12923,P23142,P01024,Q9Y2S6,Q9BUN8,P08236,P09104,A8CG34,O14684,Q9BQ04,P98179,Q9Y5V0,Q9BUB5,Q9UKK3,Q86Z02,P49760,Q9H7B4,Q9H008,P41227,Q9BXJ9,Q8WXB1,Q9Y673,P07858,Q9Y4P1,Q05932,P48775,O75106,P12277,P06732,P02787,P02749,P02765,P01011,P31483,P49759,P04083,P02760,Q2PZI1,P02790,P19823,P02679,Q14764,…	P07954,P04424,Q9Y619,P31327,Q9HBL8,P60709,Q16543,Q9BZE4,Q96JB5,P32780,P54132,Q9P287,Q99640,P30281,P51948,P50613,O60563,O75909,P14635,Q9UII4,P42773,P42772,P20248,O95067,P51946,P46527,Q16667,P23526,Q99707,Q9UBK8,Q00266,Q96SZ5,P25325,Q16762,P32929,Q99757,P11586,Q01082,Q13813,P62258,P0DP23,P31946,P62195,P35998,Q13200,O43242,Q99460,P35609,P17980,P62191,O00231,O14818,P43686,O00232,P62333,P30086,Q9UNM6,…	0.000751202	0.0241456	0.0233291
GO:0050852	T cell receptor signaling pathway	P	8	112	128	7281	0.0625	0.0153825	over	P28070,P25788,P60900,P28072,P49721,P49720,O15117,A5LHX3	O95999,Q9UDY8,Q5TC82,P23396,P60033,Q04206,P00813,Q9BZL6,Q92692,P15311,P17931,P51452,Q9NRX4,P32519,P04156,P32455,P17706,Q96IZ0,Q12913,Q9NRW4,P62195,P35998,Q13200,O43242,Q99460,P17980,P62191,O00231,O14818,P43686,O00232,P62333,Q9UNM6,Q9UJZ1,P61088,Q15008,P61289,P28482,Q13177,P28070,P28066,P55036,P41240,Q9UI10,P04439,P19174,P25789,Q06323,O00233,Q14232,Q13616,P28074,P25786,Q9UL46,P25788,P60900,P20618,…	0.000754358	0.0241456	0.0714286
GO:0009605	response to external stimulus	P	28	857	128	7281	0.21875	0.117704	over	P01024,P01023,P04083,P28070,P02788,P05161,O14879,Q9Y6K5,P09914,O43504,P15407,P50549,P02647,P32456,P02768,Q8NDV7,P02787,P02749,O14684,P02679,Q9BQ04,Q29980,P60900,P02765,Q9BS40,Q9UQQ2,P05090,P05230	P06241,P22415,Q15788,Q96SB3,P01024,P13747,P01023,P46108,P05067,P51608,Q09472,P13987,P02649,Q9BZK7,O15240,Q99988,Q9H9A7,Q8NEU8,Q96E52,Q96ST3,P42224,P29590,Q8N884,Q8TDB6,Q7Z434,O95786,Q8IXQ6,O60828,O43734,Q9P2K8,Q9Y6D0,Q8IUX4,Q86WV6,Q96DX7,Q9C030,P21580,P61769,P09429,Q4KMQ2,Q12774,P04083,P39019,P17931,O00329,P09211,Q9NR48,Q8NCU7,P40189,P78536,P28070,P25786,P07203,P60033,Q9BQE4,Q99497,Q04656,P02788,…	0.00076435	0.0242666	0.0326721
GO:0051180	vitamin transport	P	3	11	128	7281	0.0234375	0.00151078	over	P98164,P02647,P02774	Q9Y289,Q9UGH3,Q9H2D1,P41440,O60779,Q9NPF0,Q9HAB3,Q8WTV0,P98164,P02647,P02774	0.000789861	0.0248743	0.272727
GO:0045088	regulation of innate immune response	P	12	234	128	7281	0.09375	0.0321384	over	P01023,P28070,P25788,P60900,P28072,P49721,P49720,A5LHX3,P07858,P02679,P02788,P02790	P01023,P78527,Q15233,P12956,P43243,P23246,P13010,Q16666,P09429,Q96PK6,Q96ST3,Q8N884,O94992,Q9UHD2,Q8WXF1,Q7Z434,O60828,Q9NUD5,Q86WV6,P41218,Q9C035,Q9Y239,P62195,P35998,Q13200,O43242,Q99460,P17980,P62191,O00231,O14818,P43686,O00232,P62333,Q9UNM6,Q15008,P61289,Q13177,P28070,Q05655,P28066,P55036,P25789,Q06323,O00233,Q13616,P28074,P25786,Q9UL46,P25788,P60900,P20618,Q16401,Q99436,P25787,P48556,P28072,…	0.000802957	0.0250844	0.0512821
GO:0045089	positive regulation of innate immune response	P	11	203	128	7281	0.0859375	0.0278808	over	P28070,P25788,P60900,P28072,P49721,P49720,A5LHX3,P07858,P02679,P02788,P02790	P78527,Q15233,P12956,P43243,P23246,P13010,Q16666,P09429,Q96PK6,Q96ST3,Q8N884,O94992,Q9UHD2,Q8WXF1,Q7Z434,O60828,Q9NUD5,Q86WV6,P41218,Q9C035,Q9Y239,P62195,P35998,Q13200,O43242,Q99460,P17980,P62191,O00231,O14818,P43686,O00232,P62333,Q9UNM6,Q15008,P61289,Q13177,P28070,Q05655,P28066,P55036,P25789,Q06323,O00233,Q13616,P28074,P25786,Q9UL46,P25788,P60900,P20618,Q16401,Q99436,P25787,P48556,P28072,Q15750,…	0.000847935	0.0262793	0.0541872
GO:0032102	negative regulation of response to external stimulus	P	8	115	128	7281	0.0625	0.0157945	over	P28070,P02749,P02788,P02679,Q29980,P02647,Q9UQQ2,P05090	P09211,Q9NR48,P21580,P28070,P25786,P07203,Q9BQE4,P02649,P00734,P14174,P30046,P07093,P04004,P02749,P32119,P02788,Q8WUQ7,Q9UBC1,P80303,Q9UMX5,Q96RK4,O43657,Q07021,Q3LXA3,O14730,Q96C10,Q8TAT6,Q92890,Q92503,Q86UT6,Q96I76,P04264,P07355,P07225,Q03405,P02679,P08697,P00750,P05120,P00747,Q9Y2H2,Q96G23,Q13332,O60259,P10451,Q9C0C4,Q13591,Q15366,O75688,O00635,Q9H6K1,Q96J02,Q15633,Q29980,Q969V5,Q96QK1,Q05655,…	0.000898092	0.0269041	0.0695652
GO:0042396	phosphagen biosynthetic process	P	2	3	128	7281	0.015625	0.000412031	over	P12277,P06732	P12277,P12532,P06732	0.000909435	0.0269041	0.666667
GO:0006599	phosphagen metabolic process	P	2	3	128	7281	0.015625	0.000412031	over	P12277,P06732	P12277,P12532,P06732	0.000909435	0.0269041	0.666667
GO:0002922	positive regulation of humoral immune response	P	2	3	128	7281	0.015625	0.000412031	over	P01024,P02790	P01024,P02790,P35232	0.000909435	0.0269041	0.666667
GO:0006603	phosphocreatine metabolic process	P	2	3	128	7281	0.015625	0.000412031	over	P12277,P06732	P12277,P12532,P06732	0.000909435	0.0269041	0.666667
GO:0046314	phosphocreatine biosynthetic process	P	2	3	128	7281	0.015625	0.000412031	over	P12277,P06732	P12277,P12532,P06732	0.000909435	0.0269041	0.666667
GO:0090263	positive regulation of canonical Wnt signaling pathway	P	7	89	128	7281	0.0546875	0.0122236	over	P28070,P25788,P60900,P28072,P49721,P49720,A5LHX3	Q06330,P55072,P62195,P35998,Q13200,O43242,Q99460,O00571,P17980,P62191,Q9Y265,O00231,O14818,P43686,O00232,P62333,Q9UNM6,Q15008,P61289,Q96QK1,P28070,P28066,P55036,Q13418,P25789,Q06323,O00233,P28074,P25786,Q9UL46,P25788,P60900,P20618,Q16401,Q99436,P25787,Q96K76,Q8N163,Q9BZK7,Q9H4A3,P48556,P28072,O75832,Q9NVX2,P40818,Q14678,Q9NWU2,P35813,O95071,Q86T65,O60907,P28062,P49721,Q14997,P51665,O00487,Q92530,…	0.000917933	0.0269513	0.0786517
GO:0010648	negative regulation of cell communication	P	21	574	128	7281	0.164062	0.0788353	over	P05090,P02647,P98164,P46934,P02788,Q14764,Q9UQQ2,P02760,P02765,O60711,P23142,P28070,P25788,P60900,P28072,P49721,P49720,Q9P219,A5LHX3,P02679,P16989	Q9NS73,P30153,P67775,Q13098,P51452,Q03135,Q99956,Q16610,P25098,P50570,P49407,Q13888,P32121,Q9UNH7,Q99816,Q8N5A5,Q9BRG1,P22681,Q13191,Q96FZ7,P51149,Q9Y5X3,P18031,Q9NWT1,P21860,O43665,Q7Z569,Q8TF42,Q9UGC6,P37840,O14745,O14964,Q12913,P05090,P07996,P23634,P09211,P02647,P17706,Q8N2W9,P35813,O43541,P07093,O95630,P49815,Q9NZM5,P31946,O60291,P09529,P21359,Q9Y6M5,Q8N490,Q9HBG6,Q05655,P04062,P17405,P63244,…	0.000954601	0.0278188	0.0365854
GO:0051246	regulation of protein metabolic process	P	37	1279	128	7281	0.289062	0.175663	over	P05230,P01023,P02647,Q9P219,O60921,Q12923,P23142,P01024,Q9BQ04,P98179,Q9Y5V0,Q9BUB5,Q9H7B4,P02787,P02765,P01011,P31483,P05161,Q9BUN8,Q14764,P54851,Q8NDV7,Q8N9A8,P02790,Q9UQQ2,O43504,Q9Y4P1,P46934,P33552,P02760,P25788,P05090,P02679,P02788,Q6ZXV5,P98164,P16989	P60709,Q16543,Q9BZE4,Q96JB5,P32780,P54132,Q9P287,Q99640,P30281,P51948,P50613,O60563,O75909,P14635,Q9UII4,P42773,P42772,P20248,O95067,P51946,P46527,Q16667,Q9NS73,Q15750,P05067,Q6Q0C0,P28482,P46108,P19525,P27361,Q9H2K8,P46109,P04049,Q7L7X3,Q9UHA4,Q13443,O95382,Q9Y2Q5,Q9UL54,Q9ULH0,P15056,Q9Y6R4,P36897,O43318,Q6UVK1,P62979,P30040,P61088,P06493,P00441,P46734,Q15121,P32119,Q15046,Q86VI3,P07996,Q13131,…	0.000969358	0.0280289	0.0289289
GO:0023057	negative regulation of signaling	P	21	575	128	7281	0.164062	0.0789727	over	P05090,P02647,P98164,P46934,P02788,Q14764,Q9UQQ2,P02760,P02765,O60711,P23142,P28070,P25788,P60900,P28072,P49721,P49720,Q9P219,A5LHX3,P02679,P16989	Q9NS73,P30153,P67775,Q13098,P51452,Q03135,Q99956,Q96CV9,Q63HQ0,Q16610,P25098,P50570,P49407,Q13888,P32121,Q9UNH7,Q99816,Q8N5A5,Q9BRG1,P22681,Q13191,Q96FZ7,P51149,Q9Y5X3,P18031,Q9NWT1,P21860,O43665,Q7Z569,Q8TF42,Q9UGC6,P37840,O14745,O14964,Q12913,P05090,P07996,P23634,P09211,P02647,P17706,Q8N2W9,P35813,O43541,P07093,O95630,P49815,Q9NZM5,P31946,O60291,P09529,P21359,Q9Y6M5,Q8N490,Q9HBG6,Q05655,P04062,…	0.000976167	0.0280289	0.0365217
GO:0065008	regulation of biological quality	P	45	1670	128	7281	0.351562	0.229364	over	O60921,P04083,Q9UQQ2,P02768,P02788,P02787,P54851,P02679,Q9H299,P35754,P07858,P02795,P00450,P02790,P02792,P04731,P01023,P02749,P02647,Q99584,O43504,P01024,Q9BXJ9,P09914,Q8NBS3,P01011,P12277,Q9BUN8,Q9P219,P46934,Q9BRY0,P28070,P25788,P60900,P28072,P49721,P49720,A5LHX3,P05161,P38571,Q99576,P16989,P23142,Q9UNW9,Q9Y2X7	O43542,Q92878,Q96MF7,Q96SB8,Q8IY18,Q99973,O43502,P51587,Q06609,P78527,P09874,P12956,P27695,P13010,P12004,Q15185,P27694,Q5UIP0,P15927,P35244,P28340,Q92889,P54132,Q13315,P49959,P23497,Q9H668,O94761,Q9NYB0,O60934,Q13535,Q14191,Q9NZ71,O60921,P54274,P51530,P49005,Q15054,P15104,P43003,P48067,P49189,Q8NCG7,P30626,P50148,P29992,Q13286,P49748,P40763,P07203,Q9C0B1,Q6IQ20,P19367,P52789,Q9H1E3,O00186,P08138,…	0.00104752	0.0298582	0.0269461
GO:0022603	regulation of anatomical structure morphogenesis	P	18	461	128	7281	0.140625	0.0633155	over	P05230,P04083,Q99584,P02749,P02647,P54851,P01024,Q86Z02,P46934,P28070,P25788,P60900,P28072,P49721,P49720,A5LHX3,P23142,P02679	P05230,Q16512,P21580,Q5TC82,P00813,Q13485,P35222,P42224,Q9ULK5,P16435,Q86X55,P35579,P04075,P35580,P26038,O75083,P04083,P15311,P35241,Q7Z406,O60610,P09493,P61586,P46108,O75400,P08134,P20073,Q12929,P60953,Q96B97,P84095,O75844,P05362,P07686,Q9Y2J2,Q99584,Q7L576,O14745,Q9NVD7,Q14344,Q9UQB8,O15031,Q6ZMZ3,Q8N392,Q12959,P11171,Q9HD67,P04271,P15153,P62745,Q9UL63,Q9UIW2,P06241,Q96PY5,Q9NRY4,Q96M96,Q96AC1,…	0.00109566	0.03087	0.0390456
GO:0042221	response to chemical	P	47	1773	128	7281	0.367188	0.243511	over	P05090,P04083,Q9BUN8,O75106,P15407,P50549,P02647,P31483,P05230,Q9UKK3,P02795,P04731,P49721,Q86Z02,O14684,P69905,O43504,P98164,P46934,P02788,Q29980,P49760,P28070,P25788,P60900,P28072,P49720,A5LHX3,P05161,O14879,P13796,Q9UQQ2,Q99584,P02765,Q8NBS3,P02679,Q9Y6K5,P32456,P02790,P09914,P02787,Q12923,P16989,Q9H7B4,P07858,P30825,P48775	Q15545,P09211,P02649,P04040,P62995,Q9NV35,P05090,P00441,P04179,P06241,Q9NNW7,P22415,Q15788,P25311,Q13951,P32519,P51617,Q01196,Q16610,Q03135,P43034,Q99943,Q96DX7,O43353,P49792,P05362,P00492,Q92769,Q08209,Q96SB3,O43665,O14717,Q9UGC6,O75915,Q15041,Q15648,P42785,P21580,P61769,P09429,Q4KMQ2,Q12774,P04083,P39019,P17931,O00329,P78536,Q7L1T6,P49281,P08238,P07900,P10809,P11142,P0DMV8,P38646,P34932,P11021,…	0.00110006	0.03087	0.0265087
GO:0002764	immune response-regulating signaling pathway	P	13	277	128	7281	0.101562	0.0380442	over	P28070,P25788,P60900,P28072,P49721,P49720,A5LHX3,P07858,P02679,Q29980,O15117,P02788,O60711	Q9Y239,P62195,P35998,Q13200,O43242,Q99460,P17980,P62191,O00231,O14818,P43686,O00232,P62333,Q9UNM6,Q15008,P61289,Q13177,P28070,Q05655,P28066,P55036,P25789,Q06323,O00233,Q13616,P28074,P25786,Q9UL46,P25788,P60900,P20618,Q16401,Q99436,P25787,P48556,P28072,Q15750,O75832,Q04206,P63208,P22694,P28062,P49721,P04049,Q14997,P51665,O00487,P01116,P01111,P17612,P07948,Q92530,Q9Y6K9,P06241,Q13153,P19838,P49720,…	0.00110928	0.03087	0.0469314
GO:0002252	immune effector process	P	21	581	128	7281	0.164062	0.0797967	over	P01024,P01023,P54851,Q29980,P13796,P02790,P02647,Q99584,Q14764,P07858,P02765,P02788,P08236,P01011,P02792,P04083,Q9BQA9,P09914,O14879,Q9Y6K5,P05161	P01024,P13747,P04264,P01023,P04439,Q13630,P00492,P53634,P09668,P54851,P16298,Q9NUQ9,O15400,P01893,Q13158,Q99572,P61769,P30511,P25311,Q29980,P13987,P43246,Q96ST3,P42224,P29590,Q8N884,Q8TDB6,Q7Z434,O95786,Q8IXQ6,O60828,O43734,Q9P2K8,Q9Y6D0,Q8IUX4,Q86WV6,Q96DX7,Q9C030,Q92538,P28799,Q07954,P05067,Q15046,Q9Y2G9,Q9NSU2,P43405,Q8IUC6,P13796,Q9P0W0,P01567,P05362,P42345,P42226,P04637,P00813,Q96BY6,Q04721,…	0.00111464	0.03087	0.0361446
GO:0080134	regulation of response to stress	P	25	751	128	7281	0.195312	0.103145	over	P01024,P01023,P28070,P25788,P60900,P28072,P49721,P49720,A5LHX3,P07858,P02679,P02787,P02749,P02788,P02760,P09914,Q29980,P04083,P02765,P02647,P02790,Q9UQQ2,P05090,A8CG34,P16989	P01024,P13747,P01023,P13987,P78527,Q15233,P12956,P43243,P23246,P13010,Q16666,P09429,Q96PK6,Q96ST3,Q8N884,O94992,Q9UHD2,Q8WXF1,Q7Z434,O60828,Q9NUD5,Q86WV6,P41218,Q9C035,Q9Y239,P62195,P35998,Q13200,O43242,Q99460,P17980,P62191,O00231,O14818,P43686,O00232,P62333,Q9UNM6,Q15008,P61289,Q13177,P28070,Q05655,P28066,P55036,P25789,Q06323,O00233,Q13616,P28074,P25786,Q9UL46,P25788,P60900,P20618,Q16401,Q99436,…	0.00118452	0.0325744	0.0332889
GO:0002429	immune response-activating cell surface receptor signaling pathway	P	10	180	128	7281	0.078125	0.0247219	over	P28070,P25788,P60900,P28072,P49721,P49720,A5LHX3,O15117,O60711,Q29980	P62195,P35998,Q13200,O43242,Q99460,P17980,P62191,O00231,O14818,P43686,O00232,P62333,Q9UNM6,Q15008,P61289,Q13177,P28070,Q05655,P28066,P55036,P25789,Q06323,O00233,Q13616,P28074,P25786,Q9UL46,P25788,P60900,P20618,Q16401,Q99436,P25787,P48556,P28072,Q15750,O75832,Q04206,P63208,P22694,P28062,P49721,P04049,Q14997,P51665,O00487,P01116,P01111,P17612,P07948,Q92530,Q9Y6K9,P06241,Q13153,P19838,P49720,P12931,…	0.00121093	0.032838	0.0555556
GO:0002218	activation of innate immune response	P	10	180	128	7281	0.078125	0.0247219	over	P28070,P25788,P60900,P28072,P49721,P49720,A5LHX3,P07858,P02679,P02788	Q9Y239,P62195,P35998,Q13200,O43242,Q99460,P17980,P62191,O00231,O14818,P43686,O00232,P62333,Q9UNM6,Q15008,P61289,Q13177,P28070,Q05655,P28066,P55036,P25789,Q06323,O00233,Q13616,P28074,P25786,Q9UL46,P25788,P60900,P20618,Q16401,Q99436,P25787,P48556,P28072,Q15750,O75832,Q04206,P63208,P22694,P28062,P49721,P04049,Q14997,P51665,O00487,P01116,P01111,P17612,P07948,Q92530,Q9Y6K9,P06241,Q13153,P19838,P49720,…	0.00121093	0.032838	0.0555556
GO:0009897	external side of plasma membrane	C	6	69	128	7281	0.046875	0.00947672	over	P04083,P02787,P07858,P98164,P02679,Q29980	P04083,P07093,P02787,P00747,Q13443,P49771,Q01650,P08183,O15439,P13987,P04156,P07237,P08758,P02786,P27797,P00390,P07858,P17655,P06756,P43121,P05556,P14735,P05362,P07996,P11279,O96005,P01893,Q14118,Q5ZPR3,O75955,Q08431,P23229,P13747,P00813,Q99572,P42892,P98164,P25942,P18827,Q13740,P21926,P08648,P51790,P01130,P61769,O75787,P78410,P30511,P25311,Q4VCS5,P06213,P26006,Q9UGM3,Q9H6X2,P02679,O75487,P17813,…	0.00127205	0.0342576	0.0869565
GO:0002920	regulation of humoral immune response	P	3	13	128	7281	0.0234375	0.00178547	over	P01023,P01024,P02790	P01023,P01024,P13987,P02790,Q07021,P60033,P07225,P04004,P04003,P00734,P15529,P02748,P35232	0.00133428	0.0356873	0.230769
GO:0038061	NIK/NF-kappaB signaling	P	7	95	128	7281	0.0546875	0.0130477	over	P28070,P25788,P60900,P28072,P49721,P49720,A5LHX3	Q12933,Q99627,Q96JP5,Q9UDY8,P51617,Q9BUZ4,O15455,Q9Y4K3,O43318,Q06830,Q9BZF9,Q04206,Q13490,Q9NQ31,P20749,O00571,Q99829,P35813,O43657,O75688,Q96A54,P48745,O43707,P23396,P27797,P61586,P09429,Q13418,P19525,Q53EL6,Q15654,O94885,O94916,P05067,P48059,Q15628,Q9BYM8,Q9NYB0,Q9Y239,Q96DX7,Q5TC82,Q09472,P62195,P35998,Q13200,O43242,Q99460,P17980,P62191,O00231,O14818,P43686,O00232,P62333,Q9UNM6,Q15008,P61289,…	0.00134961	0.0358518	0.0736842
GO:0062012	regulation of small molecule metabolic process	P	12	249	128	7281	0.09375	0.0341986	over	A8CG34,P28070,P25788,P60900,P28072,P49721,P49720,A5LHX3,P04083,P05230,P49760,P02647	P07954,P34897,P33897,O14548,Q04656,P14406,P27144,Q9BRT2,Q9BSK2,P62136,P62140,P42345,P31749,Q9BT40,O95685,P12270,P18669,Q8N1F7,P49792,Q92621,P52948,P55735,O15294,Q7Z3B4,P57740,P56537,Q9BW27,Q8WUM0,Q12769,Q99567,P35658,O75694,P78406,Q96EE3,Q5SRE5,P49790,P54619,Q8NFH4,P37198,Q8NFH3,Q9NRG9,Q9UKX7,Q9BVL2,Q9NSU2,Q8NFH5,Q9BTX1,O15504,A8CG34,Q8TEM1,Q09472,O95365,Q9BYT8,Q93009,Q9BQE4,P58004,P62195,P35998,…	0.0013779	0.036356	0.0481928
GO:0061013	regulation of mRNA catabolic process	P	9	153	128	7281	0.0703125	0.0210136	over	P28070,P25788,P60900,P28072,P49721,P49720,A5LHX3,Q8NDV7,P16989	Q9NZI8,P08670,P11142,P0DMV8,P62979,P63104,Q04637,P31946,P62195,P35998,Q92945,Q13200,P11940,O14980,P27695,Q8NC51,O43242,P04792,Q99460,P17980,Q14103,P62191,O00231,O14818,Q13310,P43686,O00232,P62333,P51114,Q9UNM6,Q15008,P61289,P28070,Q05655,Q9Y6M1,P28066,P55036,P51116,Q92973,P25789,Q06323,O00233,O00425,Q01105,P28074,P25786,Q9UL46,P25788,P60900,P20618,Q16401,Q99436,P25787,P39687,Q15717,P35658,Q9H2U1,…	0.0014322	0.0371063	0.0588235
GO:0007162	negative regulation of cell adhesion	P	7	96	128	7281	0.0546875	0.013185	over	P02647,P04083,P05090,Q9UQQ2,P02679,P23142,O60711	P07996,P21359,O95819,P42771,P35240,O14936,P27986,P20936,Q99972,Q15063,Q13444,P06576,O43623,P09382,P61586,Q9BTW9,O75084,O00255,P00747,Q9BZE4,Q05397,Q8N5P1,P04626,Q06124,Q13370,Q9BX67,Q9UH65,Q9H4A3,P35241,P02647,Q13164,P02686,Q13163,Q9Y6D9,Q12959,Q14956,Q92990,Q96IZ0,P17676,P31431,O76074,P09429,Q13951,Q13761,Q01196,O15156,P32119,Q5TC82,P04083,P10644,P42574,P04156,P51452,Q9NWQ8,Q9NRW4,Q9ULV4,Q9P258,…	0.00143484	0.0371063	0.0729167
GO:0002244	hematopoietic progenitor cell differentiation	P	7	96	128	7281	0.0546875	0.013185	over	P28070,P25788,P60900,P28072,P49721,P49720,A5LHX3	P58340,Q9BX67,Q9NSU2,P78527,P49917,P13010,Q00534,P18074,O14647,P42568,P04637,Q8N474,P19525,Q16342,Q9H2U1,P62195,P35998,Q13200,O43242,Q99460,P17980,P62191,O00231,O14818,P43686,O00232,P62333,Q9UNM6,Q15008,P61289,P28070,P28066,P55036,P25789,Q06323,O00233,P28074,P25786,Q9UL46,P25788,P60900,P20618,Q16401,Q99436,P25787,Q96PZ0,P48556,P28072,O75832,Q13951,Q9Y5A9,P28062,P49721,Q14997,P51665,O00487,Q92530,…	0.00143484	0.0371063	0.0729167
GO:0005102	signaling receptor binding	F	19	515	128	7281	0.148438	0.070732	over	Q9UQQ2,P05230,Q9P219,P13796,P05161,P23142,P54851,P46934,P01024,P02647,Q9BUN8,Q29980,Q99584,P02787,P04083,P01023,P08236,P02679,O15117	P21333,P11142,P0DMV8,P07602,P08754,P04899,P63096,Q92888,Q9UNE7,Q14344,P31689,P09471,P50148,P29992,P49407,O15085,Q9NZN5,P05067,P32121,Q8TEY7,Q9NZH0,Q03113,P21860,Q00535,P27986,P04626,P42574,Q8WXG6,Q13158,P55957,Q13546,Q969X1,Q9UK73,Q14790,Q99836,P29353,Q9UQC2,Q15628,Q9UQQ2,P09038,P05230,Q9Y639,P18031,P46108,P62993,Q92625,P16333,P07948,P06241,P12931,P22681,P20827,O43166,Q15768,P98172,Q9HD26,O00560,…	0.00154768	0.0397611	0.0368932
GO:0050710	negative regulation of cytokine secretion	P	3	14	128	7281	0.0234375	0.00192281	over	P02647,P04083,P23142	P02647,P30740,P29590,P21580,Q5TA50,P15311,P14373,P32455,P04083,P09525,O60336,P02751,P23142,O60927	0.00167647	0.0427882	0.214286
GO:0061365	positive regulation of triglyceride lipase activity	P	2	4	128	7281	0.015625	0.000549375	over	P02647,P02749	P02647,P02655,P06727,P02749	0.00179791	0.0436077	0.5
GO:0004111	creatine kinase activity	F	2	4	128	7281	0.015625	0.000549375	over	P12277,P06732	P12277,P12532,O95819,P06732	0.00179791	0.0436077	0.5
GO:0031232	extrinsic component of external side of plasma membrane	C	2	4	128	7281	0.015625	0.000549375	over	P04083,P02787	P04083,P07093,P02787,P00747	0.00179791	0.0436077	0.5
GO:0051006	positive regulation of lipoprotein lipase activity	P	2	4	128	7281	0.015625	0.000549375	over	P02647,P02749	P02647,P02655,P06727,P02749	0.00179791	0.0436077	0.5
GO:0019825	oxygen binding	F	2	4	128	7281	0.015625	0.000549375	over	P69905,P48775	Q9NWT6,P69905,P48775,P02042	0.00179791	0.0436077	0.5
GO:0036016	cellular response to interleukin-3	P	2	4	128	7281	0.015625	0.000549375	over	P02795,Q9UQQ2	P02795,P49841,P49840,Q9UQQ2	0.00179791	0.0436077	0.5
GO:0006600	creatine metabolic process	P	2	4	128	7281	0.015625	0.000549375	over	P12277,P06732	P12277,P12532,P06732,P48029	0.00179791	0.0436077	0.5
GO:0036015	response to interleukin-3	P	2	4	128	7281	0.015625	0.000549375	over	P02795,Q9UQQ2	P02795,P49841,P49840,Q9UQQ2	0.00179791	0.0436077	0.5
GO:0060337	type I interferon signaling pathway	P	5	51	128	7281	0.0390625	0.00700453	over	O14879,Q9Y6K5,P09914,P32456,P05161	P08238,Q16543,P18031,P61221,Q06124,Q05823,P55265,Q9Y3Z3,Q7Z739,Q9Y5A9,Q14166,P17706,Q86U44,Q9NSU2,Q9UIV1,Q8WUQ7,Q969V5,P61086,Q9UHD2,Q7Z434,Q8ND56,Q13158,Q92985,Q9C030,P04439,P42224,P10321,P52630,O14879,Q9Y6K5,P01893,P09914,P28062,Q15306,P32456,P13747,P23458,P23497,P29597,P30511,P05161,O14896,P80217,P51617,Q96AZ6,P09913,Q99836,Q10589,P14316,P01567,Q00978	0.00190907	0.0457356	0.0980392
GO:0071357	cellular response to type I interferon	P	5	51	128	7281	0.0390625	0.00700453	over	O14879,Q9Y6K5,P09914,P32456,P05161	P55265,Q9Y3Z3,P04439,P42224,P10321,P52630,O14879,Q9Y6K5,P01893,P09914,P28062,Q15306,P32456,Q05823,P13747,P23458,P23497,Q9NSU2,P29597,P30511,P05161,O14896,P80217,Q92985,P51617,Q96AZ6,P09913,Q99836,Q10589,P14316,P01567,Q00978,P08238,Q16543,P18031,P61221,Q06124,Q7Z739,Q9Y5A9,Q14166,P17706,Q86U44,Q9UIV1,Q8WUQ7,Q969V5,P61086,Q9UHD2,Q7Z434,Q8ND56,Q13158,Q9C030	0.00190907	0.0457356	0.0980392
GO:1901991	negative regulation of mitotic cell cycle phase transition	P	9	160	128	7281	0.0703125	0.021975	over	O43683,P28070,P25788,P60900,P28072,P49721,P49720,A5LHX3,O60921	Q96GD4,Q96K21,Q9UN37,P12004,Q9C0C2,Q99873,P06493,P24941,P29590,A5YKK6,P57723,Q07812,Q86X55,Q13315,P61254,O43715,Q92600,O75175,Q13362,O95628,P14635,Q9H9A5,O14965,Q9UIV1,Q16254,P04637,P46527,Q9NZN8,P78560,Q09472,Q08999,O96017,Q9NYZ3,P42575,Q99856,P12270,P49454,O43684,Q13123,Q13257,O43670,O43264,Q9Y6D9,P53350,Q96EA4,O15392,Q969U7,Q53GT1,Q15645,O43683,P33981,O60566,Q12834,P25054,Q9UI95,Q9H2K8,Q96JB5,…	0.00195346	0.0465137	0.05625
GO:0045055	regulated exocytosis	P	16	409	128	7281	0.125	0.0561736	over	P01023,P02647,P02768,P02765,P02679,P02787,P01011,P02749,Q99584,Q14764,P07858,P02788,P08236,P01024,P02792,Q9Y2X7	O00161,P07948,P43405,Q9BTU6,P21333,P04075,P12814,O43707,Q9Y490,P68366,P18206,P08758,O75083,P0DP23,Q9UNF1,P37802,Q6YHK3,P35609,P07602,Q08380,P61764,P05106,Q9NUQ9,P00441,Q16610,P07996,Q9BWS9,P55145,P13473,Q9NTK5,O94919,Q96JJ7,Q9Y6I9,P01023,Q15833,P02647,Q9UEU0,P02768,Q92520,P02765,Q8NBF2,P09486,Q6UXV4,P07225,Q9UHQ9,P08962,P02751,Q5JVS0,P12259,Q8NBX0,P21926,P01033,P05067,O15439,P35625,Q9BX10,Q8WZ42,…	0.00206269	0.0486671	0.0391198
GO:0090207	regulation of triglyceride metabolic process	P	3	15	128	7281	0.0234375	0.00206016	over	P01024,Q8N9A8,P02647	P01024,Q6PCB7,Q8WTV0,Q8N9A8,P01130,O95476,P02656,P02647,P02655,Q96AD5,P06727,P02649,Q9BZK7,Q9BZ23,Q6ZNE5	0.00206882	0.0486671	0.2
GO:0050777	negative regulation of immune response	P	5	52	128	7281	0.0390625	0.00714188	over	P01023,P02647,P28070,P04083,P02760	P01023,P16298,P13987,Q5TC82,Q9NRW4,P30511,Q10589,P02647,P14373,P42226,P28070,P25786,P07203,Q9BQE4,Q9H467,P09601,P16591,P04439,P13747,Q12979,P11274,P04083,Q16666,Q13287,O14545,P21580,Q06418,Q969V5,Q86UT6,Q96C10,P46108,P32121,P04003,Q96FV9,P39019,P28799,Q96EY1,Q460N5,P17706,P55265,Q9Y3Z3,Q7Z739,Q9Y5A9,Q14166,Q86U44,Q9NSU2,Q9UIV1,Q8WUQ7,O15156,P17931,P07948,P02760	0.00208285	0.0487037	0.0961538
GO:0050896	response to stimulus	P	77	3443	128	7281	0.601562	0.472875	over	O60921,P28070,P25788,P60900,P28072,P49721,P49720,P05230,A5LHX3,P05090,P01024,P01023,P54851,Q29980,P07858,P02679,P02788,P04083,P46934,P13796,O14684,P02647,P02790,Q9BUN8,P02765,P01011,P05161,O14879,Q9Y6K5,P09914,O43504,P15407,Q9UQQ2,Q8NDV7,O60711,Q13938,Q9BUB5,Q8NI35,Q9UKK3,O75106,Q9BS40,P38571,P32456,O15117,Q99576,Q9P1Z0,Q15004,Q86Z02,P02787,Q9P219,P50549,P02749,Q9Y2X7,P31483,P02768,P16989,P02795,…	P18887,P49917,Q9NUW8,Q7Z2E3,Q96EB6,Q12888,Q15121,Q06124,O75663,P16104,Q16539,Q13315,Q9NVH2,Q96RU2,Q9P2K8,Q9NYP3,Q9HAW4,O60934,O14757,O75943,Q13535,O60921,O60671,O96017,Q8TEK3,Q96T76,Q01082,Q13813,P62258,P0DP23,P31946,P62195,P35998,Q13200,O43242,Q99460,P35609,P17980,P62191,O00231,O14818,P43686,O00232,P62333,P30086,Q9UNM6,P07196,Q15008,P61289,P28482,P28070,P28066,P55036,Q13618,P25789,Q06323,O00233,…	0.00215489	0.050027	0.0223642
GO:0006520	cellular amino acid metabolic process	P	11	228	128	7281	0.0859375	0.0313144	over	P28070,P25788,P60900,P28072,P49721,P49720,A5LHX3,Q05932,P48775,P12277,P06732	P23526,Q99707,Q9UBK8,Q00266,Q96SZ5,P25325,Q16762,P32929,Q99757,P11586,P07954,P23434,P26640,P07814,P54136,P49588,P14868,P47897,P26639,Q9P2J5,O43776,P54577,P41252,P49591,P56192,P49589,Q9NSE4,P12081,P41250,P23381,Q6PI48,Q15046,Q9Y285,Q9NSD9,Q15181,Q12904,Q15031,Q9BW92,Q9NP81,Q13155,Q9Y2Z4,Q9UGM6,P49590,Q9H2U2,O95363,A2RTX5,Q5T160,Q5ST30,O43324,Q96GW9,Q5JTZ9,Q9BTE6,Q5D0E6,Q96I59,Q9HA77,Q5JPH6,P62195,…	0.00216506	0.050027	0.0482456
GO:0002768	immune response-regulating cell surface receptor signaling pathway	P	10	195	128	7281	0.078125	0.026782	over	P28070,P25788,P60900,P28072,P49721,P49720,A5LHX3,Q29980,O15117,O60711	P62195,P35998,Q13200,O43242,Q99460,P17980,P62191,O00231,O14818,P43686,O00232,P62333,Q9UNM6,Q15008,P61289,Q13177,P28070,Q05655,P28066,P55036,P25789,Q06323,O00233,Q13616,P28074,P25786,Q9UL46,P25788,P60900,P20618,Q16401,Q99436,P25787,P48556,P28072,Q15750,O75832,Q04206,P63208,P22694,P28062,P49721,P04049,Q14997,P51665,O00487,P01116,P01111,P17612,P07948,Q92530,Q9Y6K9,P06241,Q13153,P19838,P49720,P12931,…	0.00220354	0.0506167	0.0512821
GO:0005507	copper ion binding	F	4	32	128	7281	0.03125	0.004395	over	Q99584,P02768,O75106,P00450	O00244,Q14061,Q99497,Q04656,O14618,P04156,Q8NBK3,Q9NQ11,P37840,P00441,Q9H2P0,Q99584,Q5JTJ3,P00403,P02768,O43819,O60888,P12259,P35052,O75106,Q9UBF6,P14679,P06727,P04637,Q9Y6N1,Q8IV20,P40126,P00450,Q8N668,O75880,Q99571,Q9NTM9	0.00223814	0.0511107	0.125
GO:0030177	positive regulation of Wnt signaling pathway	P	7	104	128	7281	0.0546875	0.0142838	over	P28070,P25788,P60900,P28072,P49721,P49720,A5LHX3	P55072,P62195,P35998,Q13200,O43242,Q99460,O00571,P17980,P62191,Q9Y265,O00231,O14818,P43686,O00232,P62333,Q9UNM6,Q15008,P61289,Q96QK1,P28070,P28066,P55036,Q13418,P25789,Q06323,O00233,P28074,P25786,Q9UL46,P25788,P60900,P20618,Q16401,Q99436,P25787,Q96K76,Q8N163,Q9BZK7,Q9H4A3,P48556,P28072,O75832,Q9NVX2,P40818,Q14678,Q9NWU2,P35813,O95071,Q86T65,O60907,P28062,P49721,Q14997,P51665,O00487,Q92530,Q5T9L3,…	0.00227795	0.0516245	0.0673077
GO:0005788	endoplasmic reticulum lumen	C	8	133	128	7281	0.0625	0.0182667	over	P02647,P02768,P02765,P01024,P19823,P02679,P02787,P00450	P14625,O43852,P27797,Q12797,P55145,P30533,P04004,P11021,P13667,P07237,P30101,Q07065,Q9Y4L1,O60568,Q14697,Q15084,P09382,Q86UP2,P27824,Q15293,Q8NBS9,P50454,Q96AY3,Q96D15,P30040,P14314,P23284,Q9NYU2,P11047,P02649,Q14257,Q5JRA6,Q9BS26,Q9UBS4,P07942,Q8NBJ5,P13674,O15460,Q92538,P24821,P07996,Q32P28,Q96JH7,Q96HE7,Q13217,O75718,Q8IXB1,Q14118,P02647,Q02818,O76024,P02768,O14672,Q96AD5,Q16270,Q08431,Q13438,…	0.00228708	0.0516245	0.0601504
GO:0048525	negative regulation of viral process	P	5	54	128	7281	0.0390625	0.00741656	over	P02788,Q9Y6K5,P09914,P05161,P23142	P14373,Q13049,P23497,Q96F44,P19474,Q9BVG3,Q13148,Q13547,Q9BT40,P52926,P05412,Q9UID6,O95292,P02788,Q9P0L0,O75909,Q9P2K8,Q12906,Q16666,Q7Z2W4,P19525,Q96SB4,P78362,Q9Y6K5,P09914,Q13325,Q53GL7,Q7Z434,O75531,Q05823,O15162,P05161,Q9NUL5,Q8IUX4,Q15025,Q96AZ6,Q96PZ2,Q10589,Q9C030,Q13263,Q9UH17,Q15047,Q9UK61,Q9Y6X9,Q99549,P06396,Q14258,O60493,Q12899,Q9C035,P42224,P29590,Q9Y3E7,P23142	0.00246466	0.0553133	0.0925926
GO:0001776	leukocyte homeostasis	P	4	33	128	7281	0.03125	0.00453234	over	P04083,Q9UQQ2,Q9BRY0,Q99576	Q07812,P04083,Q9UQQ2,Q9BX67,P42574,Q96BY6,P07948,Q16512,Q07889,Q5JSL3,Q5TC82,P21580,P14174,P00813,O95999,P31749,Q96EY1,P78536,P27987,O00329,P42338,P51692,P16298,Q13158,Q99572,P31146,Q13488,Q8N5P1,O95067,Q9BRY0,Q92560,Q99576,P09429	0.0025126	0.0557737	0.121212
GO:0046688	response to copper ion	P	3	16	128	7281	0.0234375	0.0021975	over	P02795,P04731,Q99584	P02795,Q99497,P80297,Q04656,P04731,P37840,Q00613,P04156,P05067,Q9UER7,P06493,P00441,P05362,Q99584,Q00796,P30049	0.00251374	0.0557737	0.1875
GO:0048002	antigen processing and presentation of peptide antigen	P	8	136	128	7281	0.0625	0.0186788	over	Q29980,P28070,P25788,P60900,P28072,P49721,P49720,A5LHX3	P30101,P27824,P27797,Q15436,P55735,P51572,P04439,O95486,O94979,P53992,P10321,O95487,P01893,Q9Y6B6,Q9NZ08,Q03519,Q03518,P13747,O94855,P61769,P30511,Q6P179,O15533,P25311,Q29980,P62195,P35998,Q13200,O43242,Q99460,P17980,P62191,O00231,O14818,P43686,O00232,P62333,Q9UNM6,Q15008,P61289,P28070,O75396,P28066,P55036,P25789,P06756,Q06323,O00233,P28074,P25786,Q9UL46,P25788,P60900,P20618,Q16401,Q99436,Q15836,…	0.00262949	0.0580121	0.0588235
GO:0034340	response to type I interferon	P	5	55	128	7281	0.0390625	0.00755391	over	O14879,Q9Y6K5,P09914,P32456,P05161	P55265,Q9Y3Z3,P04439,P42224,P10321,P52630,O14879,Q9Y6K5,P01893,P09914,P28062,Q15306,P32456,Q05823,P13747,P23458,P23497,Q9NSU2,P29597,P30511,P05161,O14896,P80217,Q92985,P51617,Q96AZ6,P09913,Q99836,Q10589,P14316,P01567,Q00978,P08238,Q16543,P18031,P61221,Q06124,Q7Z739,Q9Y5A9,Q14166,P17706,Q86U44,Q9UIV1,Q8WUQ7,Q969V5,P61086,Q9UHD2,Q7Z434,Q8ND56,Q13158,Q9C030,P34897,Q9BRZ2,Q9NUL5,Q9BYW2	0.00267355	0.0586528	0.0909091
GO:1901988	negative regulation of cell cycle phase transition	P	9	168	128	7281	0.0703125	0.0230738	over	O43683,P28070,P25788,P60900,P28072,P49721,P49720,A5LHX3,O60921	Q96GD4,Q96K21,Q9UN37,P12004,Q9C0C2,Q99873,P06493,P24941,P29590,A5YKK6,P57723,Q07812,Q86X55,Q13315,P61254,O43715,Q92600,O75175,Q13362,O95628,P14635,Q9H9A5,O14965,Q9UIV1,Q16254,P04637,P46527,Q9NZN8,P78560,Q09472,Q08999,O96017,Q9NYZ3,P42575,Q99856,P12270,P49454,O43684,Q13123,Q13257,O43670,O43264,Q9Y6D9,P53350,Q96EA4,O15392,Q969U7,Q53GT1,Q15645,O43683,P33981,O60566,Q12834,P25054,Q9UI95,Q9H2K8,Q96JB5,…	0.00272449	0.0594365	0.0535714
GO:0046889	positive regulation of lipid biosynthetic process	P	4	34	128	7281	0.03125	0.00466969	over	Q8N9A8,P04083,P05230,P02647	Q6PCB7,Q8WTV0,Q8N9A8,P01130,O95476,P04083,P16435,Q13131,P05230,P02647,P02655,P06727,Q92604,Q9NYP7,Q9NPA3,P05067,Q96DR4,P20393,P63244,Q05655,O00622,Q9NTG7,O60906,Q92636,O95573,P17655,P57729,P33897,P02649,P42345,P31749,Q9BV23,Q9BX66,P16220	0.00280935	0.0599312	0.117647
GO:0071456	cellular response to hypoxia	P	7	108	128	7281	0.0546875	0.0148331	over	P28070,P25788,P60900,P28072,P49721,P49720,A5LHX3	P62979,P62195,P35998,Q13200,O43242,Q99460,P17980,P62191,O00231,O14818,P43686,O00232,P62333,Q9UNM6,Q15008,P61289,P28070,P28066,P55036,P25789,Q06323,O00233,P28074,P25786,Q9UL46,P25788,P60900,P20618,Q16401,Q99436,P25787,Q13617,Q9NWT6,P48556,P28072,O75832,Q15369,Q9Y241,P62877,Q15370,P28062,P49721,Q14997,P51665,O00487,Q92530,P49720,P28065,Q9GZT9,P40337,Q9UGP4,P27540,Q92793,P40306,O14867,Q09472,A5LHX3,…	0.00282212	0.0599312	0.0648148
GO:0060255	regulation of macromolecule metabolic process	P	61	2583	128	7281	0.476562	0.354759	over	P16989,P07305,Q9P1Z0,Q92754,P05230,Q9BQ04,Q8NDT2,P01023,P02647,Q9P219,O60921,Q12923,P23142,P01024,Q16777,Q99576,P33552,P50549,Q9HAP2,P15407,P98179,Q9Y5V0,Q9BUB5,Q9H7B4,P02787,O43504,Q8NDV7,P46934,P02765,P01011,P31483,P98164,P05161,Q9BUN8,Q14764,P54851,Q8N9A8,P02790,Q9UQQ2,P49759,P49760,P28070,P25788,P60900,P28072,P49721,P49720,A5LHX3,Q9Y4P1,Q9BXJ9,Q99729,O00488,P02760,P02788,Q9UNW9,Q9UKK3,P05090,…	P52292,Q86V81,P52294,Q96FV9,Q9H4L7,P49959,Q92878,P18074,P40692,P60709,Q16543,Q9BZE4,Q96JB5,P32780,P54132,Q9P287,Q99640,P30281,P51948,P50613,O60563,O75909,P14635,Q9UII4,P42773,P42772,P20248,O95067,P51946,P46527,Q16667,P12004,O60885,P04818,P00374,P09884,P31350,Q16254,O75419,O14867,Q14207,P06733,P22626,P12270,P09874,P10412,P16403,P16401,P16402,P62979,Q00839,Q13263,O14980,P23246,P15311,P27797,P17844,…	0.00282851	0.0599312	0.023616
GO:0045930	negative regulation of mitotic cell cycle	P	10	202	128	7281	0.078125	0.0277434	over	O43683,P28070,P25788,P60900,P28072,P49721,P49720,A5LHX3,O60921,P41227	Q96GD4,Q96K21,Q9UN37,P12004,Q9C0C2,Q99873,P06493,P24941,P29590,A5YKK6,P57723,Q07812,Q86X55,Q13315,P61254,O43715,Q92600,O75175,Q13362,O95628,P14635,Q9H9A5,O14965,Q9UIV1,Q16254,P04637,P46527,Q9NZN8,P78560,Q09472,Q08999,O96017,Q9NYZ3,P42575,Q99856,P50748,Q13257,O43264,Q9Y6D9,Q68E01,Q12959,P06400,O95229,Q9H900,O43683,Q92733,Q07817,O60934,O60566,P42772,Q15013,O75943,P01112,Q96EP1,Q7Z2Z1,P12270,P49454,…	0.00285097	0.0599312	0.049505
GO:0016032	viral process	P	21	627	128	7281	0.164062	0.0861145	over	O43504,P07858,A8CG34,P02788,P09914,Q9Y6K5,P05161,P46934,P23142,P28070,P25788,P28072,P49721,P49720,O43683,Q9BUN8,Q8NDT2,Q8WUM9,Q29980,P02760,P02790	P55072,O60684,O43719,P35659,P56545,Q13363,O43504,Q9NZI7,P25098,P62937,Q92692,Q92985,P51610,Q9H1E3,O95292,Q14118,P19793,Q7L523,Q07817,Q14974,P52292,O00629,O00505,P52294,P62979,Q8WUM4,Q96PU5,O75351,Q9BY43,Q9H444,Q9UQN3,Q99816,O43633,Q9NZZ3,Q9UK41,Q9NP79,Q96EY5,Q9UN37,Q8WUX9,Q9H9H4,P09958,Q9Y3E7,Q9NZ09,Q96FZ7,P05106,P07858,P06756,P42566,P60033,P49790,Q9P253,O15118,O00308,P63172,Q96J02,Q9P2Y5,Q9UID6,…	0.00286009	0.0599312	0.0334928
GO:0043202	lysosomal lumen	C	5	56	128	7281	0.0390625	0.00769125	over	P07858,P02774,P08236,Q9UMR5,P38571	P07858,Q99538,P07711,P13473,P07900,P11142,Q6UVK1,P07339,P07602,Q8NBS9,Q13510,P07686,Q9BWS9,P10253,P10619,Q14108,O00754,P50897,O14773,P61916,P06865,P98160,P04062,Q8NHP8,P17900,P16278,P15289,P54802,P15586,P02774,O00468,P46976,P18827,Q9UM22,Q99519,P35052,P08236,P04066,P51688,P06280,P13284,Q9UBX1,Q8IV08,O75487,P11117,P15848,P34059,Q9UMR5,P51884,Q02083,P17405,P31431,O00462,P38571,P13611,Q9NQ11	0.00289498	0.0599312	0.0892857
GO:0008199	ferric iron binding	F	2	5	128	7281	0.015625	0.000686719	over	P02787,P02792	P31350,P02794,P02787,P13686,P02792	0.00296203	0.0599312	0.4
GO:0007597	blood coagulation, intrinsic pathway	P	2	5	128	7281	0.015625	0.000686719	over	P01023,P02749	Q07021,P01023,P00734,P42785,P02749	0.00296203	0.0599312	0.4
GO:0010092	specification of animal organ identity	P	2	5	128	7281	0.015625	0.000686719	over	P05230,P98164	P05230,P98164,Q06330,Q9Y6N7,P35222	0.00296203	0.0599312	0.4
GO:0031128	developmental induction	P	2	5	128	7281	0.015625	0.000686719	over	P05230,Q86Z02	P05230,Q9Y6N7,Q96C57,Q86Z02,P35222	0.00296203	0.0599312	0.4
GO:0031415	NatA complex	C	2	5	128	7281	0.015625	0.000686719	over	Q9BXJ9,P41227	Q9BXJ9,P41227,Q9GZZ1,Q6N069,Q9BSU3	0.00296203	0.0599312	0.4
GO:0016775	phosphotransferase activity, nitrogenous group as acceptor	F	2	5	128	7281	0.015625	0.000686719	over	P12277,P06732	P12277,P12532,O95819,P06732,P22392	0.00296203	0.0599312	0.4
GO:1990169	stress response to copper ion	P	2	5	128	7281	0.015625	0.000686719	over	P02795,P04731	P02795,Q99497,P80297,Q04656,P04731	0.00296203	0.0599312	0.4
GO:0010273	detoxification of copper ion	P	2	5	128	7281	0.015625	0.000686719	over	P02795,P04731	P02795,Q99497,P80297,Q04656,P04731	0.00296203	0.0599312	0.4
GO:0071310	cellular response to organic substance	P	32	1122	128	7281	0.25	0.1541	over	P31483,P05230,Q86Z02,P02647,P04083,O43504,P98164,P46934,Q9BUN8,P02788,P28070,P25788,P60900,P28072,P49721,P49720,A5LHX3,O14879,P13796,P02795,Q9UQQ2,P02765,Q9Y6K5,P32456,P02790,P09914,P05161,Q12923,P02679,P16989,Q9H7B4,P07858	Q13951,P32519,P51617,Q01196,Q16610,Q03135,P43034,Q99943,Q96DX7,O43353,Q15648,P42785,Q15788,P02545,Q9Y490,P11021,Q06210,Q9Y4L1,Q14203,P49748,Q15084,P18031,Q8N6T3,P51858,P08240,Q9UBS4,O94979,Q9Y5M8,P61421,O14773,Q13217,O43681,P35611,O95292,P29353,P43307,O76024,Q969H8,Q9HCU5,Q86TM6,P49840,Q14999,Q14554,Q9NWM8,O14653,O43731,Q9UBS3,Q9P0U4,Q9H2G4,O14595,O43909,O75460,Q92611,Q15173,O95070,Q09472,P09874,…	0.00299771	0.0603406	0.0285205
GO:0045071	negative regulation of viral genome replication	P	4	35	128	7281	0.03125	0.00480703	over	Q9Y6K5,P09914,P02788,P05161	O95292,Q9P0L0,O75909,Q9P2K8,Q13263,Q9UH17,Q9BT40,P52926,Q15047,Q9UK61,Q9Y6X9,Q8IUX4,Q99549,Q12906,Q16666,Q7Z2W4,P19525,Q96SB4,P78362,Q9Y6K5,P09914,Q13325,Q53GL7,Q7Z434,O75531,Q05823,O15162,P02788,P05161,Q9NUL5,Q15025,Q96AZ6,Q96PZ2,Q10589,Q9C030	0.00312925	0.0626652	0.114286
GO:0060828	regulation of canonical Wnt signaling pathway	P	8	140	128	7281	0.0625	0.0192281	over	P28070,P25788,P60900,P28072,P49721,P49720,Q9P219,A5LHX3	P62195,P35998,Q13200,O43242,Q99460,P17980,P62191,O00231,O14818,Q13283,P43686,O00232,P62333,Q9Y230,Q9UNM6,Q15008,P61289,P28070,P28066,P50402,P55036,Q13618,P02649,O60716,P25789,Q06323,O00233,P28074,P25786,P56693,Q9UL46,P25788,P60900,P20618,Q16401,Q99436,P25787,O14745,Q13547,P48556,P28072,O75832,P23508,P98082,P62877,Q16539,P28062,P49721,Q14997,P51665,O00487,Q99471,Q13043,Q9UKV5,Q92530,Q8NBM4,Q9HCK8,…	0.0031471	0.0627012	0.0571429
GO:0031323	regulation of cellular metabolic process	P	61	2599	128	7281	0.476562	0.356956	over	P16989,P07305,Q9P1Z0,Q92754,P05230,Q9BQ04,Q8NDT2,P01023,P02647,Q9P219,O60921,Q12923,P23142,P01024,A8CG34,Q16777,Q99576,P33552,P50549,Q9HAP2,P15407,P98179,Q9Y5V0,Q9BUB5,Q9H7B4,P28070,P25788,P60900,P28072,P49721,P49720,A5LHX3,P02787,P46934,Q8N9A8,P02765,P01011,O43504,P31483,P98164,P04083,P05161,Q9BUN8,Q14764,P54851,Q8NDV7,P02790,Q9UQQ2,P49759,P49760,Q9BXJ9,Q99729,O00488,P02760,P02788,Q9UNW9,Q9UKK3,…	P52292,Q86V81,P52294,Q96FV9,Q9H4L7,P49959,Q92878,P18074,P40692,P60709,Q16543,Q9BZE4,Q96JB5,P32780,P54132,Q9P287,Q99640,P30281,P51948,P50613,O60563,O75909,P14635,Q9UII4,P42773,P42772,P20248,O95067,P51946,P46527,Q16667,P12004,O60885,P04818,P00374,P09884,P31350,Q16254,O75419,O14867,Q14207,P06733,P22626,P12270,P09874,P10412,P16403,P16401,P16402,P62979,Q00839,Q13263,O14980,P23246,P15311,P27797,P17844,…	0.00332903	0.0659891	0.0234706
GO:0007165	signal transduction	P	52	2124	128	7281	0.40625	0.291718	over	P28070,P25788,P60900,P28072,P49721,P49720,P05230,A5LHX3,P07858,P02679,Q29980,Q8NDV7,Q13938,Q9UQQ2,Q9BUB5,Q8NI35,P04083,P02647,P01024,Q86Z02,P05161,O15117,P02787,Q9P219,Q9Y2X7,P31483,P05090,P13796,Q12923,P46934,P98164,Q9BUN8,P02788,O43504,Q14764,P02790,Q99584,Q8WUM9,P02760,P02765,O60711,P01023,P02795,Q9Y6K5,P32456,O14879,P09914,P23142,O60921,P16989,P54851,O14684	Q96T76,Q01082,Q13813,P62258,P0DP23,P31946,P62195,P35998,Q13200,O43242,Q99460,P35609,P17980,P62191,O00231,O14818,P43686,O00232,P62333,P30086,Q9UNM6,P07196,Q15008,P61289,P28482,P28070,P28066,P55036,Q13618,P25789,Q06323,O00233,Q15121,P28074,P25786,Q9UL46,P25788,P60900,P20618,Q16401,Q99436,P27361,P25787,P53041,Q9H2K8,P62993,Q00613,P48556,P28072,O75832,P29353,Q12959,Q96S59,P62877,P21359,P28062,P49721,…	0.00339263	0.0669103	0.0244821
GO:0043488	regulation of mRNA stability	P	8	142	128	7281	0.0625	0.0195028	over	P16989,P28070,P25788,P60900,P28072,P49721,P49720,A5LHX3	Q9NZI8,Q969Z0,Q6L8Q7,Q53R41,Q14CZ7,Q00839,P11940,Q14103,P67809,P35637,Q92804,Q6PKG0,Q9Y2W1,Q14011,Q15717,P42345,Q9H074,Q8TBY0,Q9UK39,O43390,Q13464,O75116,Q6Y7W6,Q7Z739,Q14671,Q9Y5A9,Q86W50,Q9HCE5,Q9C0B1,P52758,Q86U44,Q92945,Q92900,Q13148,Q9H2U1,Q9HCE1,Q07352,P47974,Q5TC82,Q8NE35,Q08211,O60506,P07910,Q13151,P98175,P16989,Q16539,P49137,Q99836,P06748,Q5XG87,P52272,P08670,P11142,P0DMV8,P62979,P63104,…	0.00343405	0.0673867	0.056338
GO:0043901	negative regulation of multi-organism process	P	6	84	128	7281	0.046875	0.0115369	over	P02788,Q9Y6K5,P09914,P05161,Q29980,P23142	P32119,P02788,Q8WUQ7,Q9UBC1,P14373,Q13049,P23497,Q96F44,P19474,Q9BVG3,O43657,Q07021,Q3LXA3,O14730,Q96C10,Q8TAT6,Q92890,Q92503,Q86UT6,Q96I76,Q13148,Q13547,Q9BT40,P52926,P05412,Q9UID6,P07355,O95292,Q9P0L0,O75909,Q9P2K8,Q12906,Q16666,Q7Z2W4,P19525,Q96SB4,P78362,Q9Y6K5,P09914,Q13325,Q53GL7,Q7Z434,O75531,Q05823,O15162,P05161,Q9NUL5,Q8IUX4,Q15025,Q96AZ6,Q96PZ2,Q10589,Q9C030,Q13263,Q9UH17,Q15047,Q9UK61,…	0.00348302	0.068006	0.0714286
GO:0001568	blood vessel development	P	11	243	128	7281	0.0859375	0.0333745	over	Q9BXJ9,P05230,P05090,P02749,P98164,P54851,P01024,Q86Z02,P46934,P15407,P04083	P63261,P35579,P06576,P07355,P19338,Q6UVK1,P63104,Q9Y696,Q9BXJ9,P23381,P06756,P43121,Q9BUP3,Q16610,Q12904,Q63HN8,P15104,Q9UHN6,O60462,P78362,Q9Y653,Q9UII2,P29353,Q9H2J4,P98160,Q16539,P17252,Q9H488,O43447,Q9BUL8,Q9H6U6,P62745,P50281,Q08431,O75340,Q9NZ08,Q9BZL6,Q969H8,Q9NZI7,Q8N3E9,P02751,Q13685,Q03135,P51178,Q8IVF7,P09601,Q9Y6W5,P08572,Q8N302,P08648,Q15648,Q13480,Q9NS00,P54760,Q5UCC4,P43405,Q4VCS5,…	0.00354805	0.068931	0.0452675
GO:0030500	regulation of bone mineralization	P	3	18	128	7281	0.0234375	0.00247219	over	P05161,P02765,P02788	P20020,P05549,O00622,Q99572,Q4KMQ2,P05161,P84022,Q13491,Q6UW56,Q16610,P02765,Q6W2J9,P02788,O75844,Q14596,Q9NUQ3,Q9NSY1,Q9HCJ1	0.00357011	0.0690162	0.166667
GO:0016324	apical plasma membrane	C	7	113	128	7281	0.0546875	0.0155198	over	P04083,P07858,P98164,P02787,Q8NBS3,Q8NI35,P54851	Q01650,P08183,O15439,P15311,Q9NV70,P08238,P05023,P26038,Q6UVK1,P04083,P35241,P38606,P08237,P21281,P08195,Q86UE4,P16070,O95782,O43865,P07858,P51159,Q8WWI1,O75146,P14550,Q9P289,P42566,Q15836,P36543,O14745,Q13131,Q9Y250,P61421,Q9Y6M7,Q14126,Q15043,O00186,P53985,Q13796,P05026,Q12959,Q15833,Q9UEW8,P20020,O15020,P21860,P17900,P55011,Q13393,Q92887,Q13277,Q99808,Q13572,P19022,Q8N3R9,Q6XUX3,P98164,P02751,…	0.00363678	0.0697296	0.0619469
GO:0070011	peptidase activity, acting on L-amino acid peptides	F	10	209	128	7281	0.078125	0.0287048	over	P07858,Q9Y4P1,P02788,P28070,P25788,P60900,P28072,P49721,P49720,A5LHX3	P30101,P54578,P45974,Q93008,P07858,Q9UPU5,Q96K76,Q93009,Q13867,Q9Y4P1,Q86UV5,P40818,Q99538,P42574,P51784,Q9Y4E8,O94782,Q9Y5T5,P53634,Q14694,Q9P275,Q96RU2,Q14674,Q92995,Q70CQ2,P55211,Q9UDY8,Q9UBX1,P09668,Q14790,Q96DT6,P07711,Q9Y256,Q8TEY7,Q70CQ3,P49662,Q9UBR2,A6NCW7,P42575,Q8N474,P48147,P13798,P36776,P29144,Q16740,O14773,Q9H300,O43464,Q4J6C6,P02788,P09958,P00734,P00750,Q2T9J0,Q12884,P14210,Q14703,…	0.00364272	0.0697296	0.0478469
GO:0030097	hemopoiesis	P	14	355	128	7281	0.109375	0.048757	over	P02787,Q9UQQ2,A5LHX3,P04083,P05161,Q8NDV7,Q86Z02,P28070,P25788,P60900,P28072,P49721,P49720,P02788	P51692,O95251,O00329,Q02447,Q06418,P07602,O15156,Q9UDY8,P13639,P11388,P55265,Q15050,Q96ST3,Q9Y520,Q6NXE6,Q9NQW6,Q13303,Q9Y3A5,Q9H6Q4,Q8WXE9,Q9NPH0,Q9BWW4,Q96CW6,P04637,Q96HY7,O60292,Q8N999,Q6PIY7,Q9Y4E6,Q9NUQ2,Q8N474,P42345,P42226,P00813,Q96BY6,Q04721,Q5JSL3,P20749,P16885,P09382,P58340,Q9BX67,Q9NSU2,P78527,Q7Z5L9,Q8TF40,P49917,Q8IWT6,Q8NB49,Q13315,Q07812,P61586,P10301,P22392,P15531,P07948,O43251,…	0.00367025	0.0699138	0.0394366
GO:0006887	exocytosis	P	17	477	128	7281	0.132812	0.065513	over	P01023,P02647,P02768,P02765,P02679,P02787,P01011,P02749,Q99584,Q14764,P07858,P02788,P08236,P01024,P02792,P04083,Q9Y2X7	P11234,O00161,P07948,P43405,Q9BTU6,P21333,P04075,P12814,O43707,Q9Y490,P68366,P18206,P08758,O75083,P0DP23,Q9UNF1,P37802,Q6YHK3,P35609,P07602,Q08380,P61764,P05106,Q9NUQ9,P00441,Q16610,P07996,Q9BWS9,P55145,P13473,Q9NTK5,O94919,Q96JJ7,Q9Y6I9,P01023,Q15833,P02647,Q9UEU0,P02768,Q92520,P02765,Q8NBF2,P09486,Q6UXV4,P07225,Q9UHQ9,P08962,P02751,Q5JVS0,P12259,Q8NBX0,P21926,P01033,P05067,O15439,P35625,Q9BX10,…	0.00396093	0.0750846	0.0356394
GO:0048514	blood vessel morphogenesis	P	10	212	128	7281	0.078125	0.0291169	over	Q9BXJ9,P05230,P05090,P02749,P54851,P01024,Q86Z02,P98164,P04083,P46934	P63261,P35579,P06576,P07355,P19338,Q6UVK1,P63104,Q9Y696,Q9BXJ9,P23381,P06756,P43121,Q9BUP3,Q16610,Q12904,Q63HN8,P15104,Q9UHN6,O60462,P78362,Q9Y653,Q9UII2,P29353,Q9H2J4,P98160,Q16539,P17252,Q9H488,O43447,Q9BUL8,Q9H6U6,P62745,P50281,Q08431,O75340,Q9NZ08,Q9BZL6,Q969H8,Q9NZI7,Q8N3E9,P02751,Q13685,Q03135,P51178,Q8IVF7,P09601,Q9Y6W5,P08572,Q8N302,P08648,Q15648,Q13480,Q9NS00,P54760,Q5UCC4,P43405,Q4VCS5,…	0.00403153	0.0758569	0.0471698
GO:0051241	negative regulation of multicellular organismal process	P	15	398	128	7281	0.117188	0.0546628	over	P02647,P02749,P02765,P05161,Q8IVL0,P31483,P02679,P04083,P16989,P05090,Q9UQQ2,Q9UNW9,Q9Y5V0,P02788,P23142	Q14956,P20020,Q9Y639,Q9UN36,O75582,Q9GZX9,O75676,P30511,Q10589,P02647,P22392,P15531,P07948,P21964,P25098,P35222,P42224,P35221,P21359,P04637,P08758,Q9UNN8,P30626,P68106,P02649,P00734,P07996,P23497,P57105,O00522,P02749,P24468,O76003,Q13485,Q92833,Q969Q1,Q99571,P56693,Q9UPY3,Q8N5U6,P12755,Q9ULV4,Q9H3S7,Q9Y3F4,P35080,P23508,Q96A54,P23470,P67775,P20827,Q9NX18,Q9UI95,Q6EMK4,Q9BVG3,Q8N474,P02656,P30533,…	0.00405887	0.0758569	0.0376884
GO:0065007	biological regulation	P	96	4639	128	7281	0.75	0.637138	over	O60921,P16989,P07305,Q9P1Z0,Q92754,P28070,P25788,P60900,P28072,P49721,P49720,P05230,A5LHX3,Q9BQ04,Q8NDT2,P04083,Q9UQQ2,P01024,P02788,P01023,P02768,P02787,Q29980,P02647,Q9P219,Q12923,P23142,P02749,P54851,P07858,P02679,P02790,Q15004,Q8NDV7,O60711,O14684,Q13938,Q9BUB5,Q8NI35,A8CG34,Q9H299,P35754,Q16777,Q99576,P33552,P50549,Q9HAP2,P15407,P98179,Q9Y5V0,Q9H7B4,P02795,P00450,P02792,P04731,Q8IVL0,O43504,…	P52292,Q86V81,P52294,Q96FV9,Q9H4L7,P49959,Q92878,P18074,P40692,Q9UNS1,Q9HAW4,Q9BVW5,O75943,O75419,P51530,Q12888,Q15121,Q06124,O75663,P16104,Q16539,Q13315,Q9NVH2,Q96RU2,Q9P2K8,Q9NYP3,O60934,O14757,Q13535,O60921,O60671,O96017,Q8TEK3,Q96GD4,Q96K21,Q9UN37,P60709,Q16543,Q9BZE4,Q96JB5,P32780,P54132,Q9P287,Q99640,P30281,P51948,P50613,O60563,O75909,P14635,Q9UII4,P42773,P42772,P20248,O95067,P51946,P46527,…	0.00405995	0.0758569	0.0206941
GO:0070887	cellular response to chemical stimulus	P	36	1336	128	7281	0.28125	0.183491	over	P04083,O75106,P31483,P05230,Q86Z02,P02647,O43504,P98164,P46934,Q9BUN8,P02788,P28070,P25788,P60900,P28072,P49721,P49720,A5LHX3,O14879,P02795,P13796,Q9UQQ2,P02765,Q9Y6K5,P32456,P02790,P09914,P05161,P04731,P02787,Q12923,P02679,P16989,Q9H7B4,P07858,P69905	P22415,Q15788,Q13951,P32519,P51617,Q01196,Q16610,Q03135,P43034,Q99943,Q96DX7,O43353,Q15648,P42785,P09429,Q4KMQ2,Q12774,P04083,P39019,P17931,O00329,P78536,P08238,P09211,P15559,O75828,P16435,P00387,O00170,Q15185,Q03154,P07099,O43488,O43169,Q16774,Q96DG6,O14880,O75106,P18440,Q9HBZ2,P16083,P27540,P10620,O00748,P35869,Q86WA6,P30838,O60656,P02545,Q9Y490,P11021,Q06210,Q9Y4L1,Q14203,P49748,Q15084,P18031,…	0.00411189	0.0763983	0.0269461
GO:0007154	cell communication	P	55	2300	128	7281	0.429688	0.315891	over	P28070,P25788,P60900,P28072,P49721,P49720,P05230,A5LHX3,P07858,P02679,Q29980,Q92754,Q8NDV7,P04083,O60711,P01024,O14684,Q13938,Q9UQQ2,Q9BUB5,Q8NI35,P02647,Q86Z02,P05161,O15117,P02787,Q9P219,Q9Y2X7,P31483,P02768,P05090,P13796,Q12923,P46934,P98164,Q9BUN8,P02788,P15407,O43504,Q14764,P02790,Q99584,Q8WUM9,P02760,P02765,P01023,P02795,Q9Y6K5,P32456,O14879,P09914,P23142,O60921,P16989,P54851	Q96T76,Q01082,Q13813,P62258,P0DP23,P31946,P62195,P35998,Q13200,O43242,Q99460,P35609,P17980,P62191,O00231,O14818,P43686,O00232,P62333,P30086,Q9UNM6,P07196,Q15008,P61289,P28482,P28070,P28066,P55036,Q13618,P25789,Q06323,O00233,Q15121,P28074,P25786,Q9UL46,P25788,P60900,P20618,Q16401,Q99436,P27361,P25787,P53041,Q9H2K8,P62993,Q00613,P48556,P28072,O75832,P29353,Q12959,Q96S59,P62877,P21359,P28062,P49721,…	0.00412805	0.0763983	0.023913
GO:0031982	vesicle	C	48	1937	128	7281	0.375	0.266035	over	Q8NBS3,P02647,P32456,P02787,P54851,P04083,Q14764,P09104,P12277,P28070,P07858,P25788,P60900,Q9H299,P13796,P28072,P01023,P49721,Q16777,P02768,P02765,Q9UKK3,P02774,P49720,P98164,P02788,P35754,P45877,P08236,P46934,P01024,P19823,P02679,P69905,Q9UMR5,Q12923,P00450,P02760,P02790,P01011,P02749,Q8NI35,P02792,P05090,P23142,Q9BUN8,O43504,Q13938	P16615,P09525,Q9P289,O14908,P62993,Q9UL25,Q6ZS17,Q9UKG1,P16333,Q12933,Q9Y2H6,P32455,O43639,Q9BXS9,P51790,Q9BZE9,O43426,Q9Y2I7,Q8NBS3,Q9NQ11,Q9Y289,Q13367,P17643,P14618,Q00610,P68371,Q13813,P05023,Q13885,P18206,P02786,Q8WUM4,P16152,P22061,P62873,P02649,P04899,Q13217,P20336,P05026,P07093,P02647,Q08431,P55011,O00560,P12259,P21926,Q9UKM7,P26572,Q9UBX1,Q99715,Q9UG01,P49281,Q8N5I2,P62195,O60313,P54578,…	0.00420041	0.0770056	0.0247806
GO:0036294	cellular response to decreased oxygen levels	P	7	116	128	7281	0.0546875	0.0159319	over	P28070,P25788,P60900,P28072,P49721,P49720,A5LHX3	P62979,P62195,P35998,Q13200,O43242,Q99460,P17980,P62191,O00231,O14818,P43686,O00232,P62333,Q9UNM6,Q15008,P61289,P28070,P28066,P55036,P25789,Q06323,O00233,P28074,P25786,Q9UL46,P25788,P60900,P20618,Q16401,Q99436,P25787,Q13617,Q9NWT6,P48556,P28072,O75832,Q15369,Q9Y241,P62877,Q15370,P28062,P49721,Q14997,P51665,O00487,Q92530,P49720,P28065,Q9GZT9,P40337,Q9UGP4,P27540,Q92793,P40306,O14867,Q09472,A5LHX3,…	0.00420494	0.0770056	0.0603448
GO:0008201	heparin binding	F	4	38	128	7281	0.03125	0.00521906	over	Q9BS40,P02788,P02749,P05230	Q02539,P51858,P43034,P02649,P30533,P35268,P07996,Q53GQ0,O60462,O43670,Q9Y653,O14737,P47914,Q14956,P07093,Q8IVL1,P10586,Q9BS40,O00622,P02751,Q13685,P02788,P04004,P05067,P00734,Q13332,Q06481,Q12841,Q15072,Q9UKZ9,P48745,Q15063,P09038,P02749,O75093,P05230,Q14993,Q8N474	0.00423629	0.0770056	0.105263
GO:0016310	phosphorylation	P	30	1053	128	7281	0.234375	0.144623	over	P28070,P25788,P60900,P28072,P49721,P49720,P05230,A5LHX3,P02647,Q9P219,O60921,Q12923,P23142,P01024,P09104,A8CG34,Q9BUB5,Q86Z02,P49760,Q9H7B4,P02787,P49759,Q14764,P54851,P02790,Q9UQQ2,P33552,P02760,P02679,P02788	P60709,Q16543,Q9BZE4,Q96JB5,P32780,P54132,Q9P287,Q99640,P30281,P51948,P50613,O60563,O75909,P14635,Q9UII4,P42773,P42772,P20248,O95067,P51946,P46527,Q16667,Q01082,Q13813,P62258,P0DP23,P31946,P62195,P35998,Q13200,O43242,Q99460,P35609,P17980,P62191,O00231,O14818,P43686,O00232,P62333,P30086,Q9UNM6,P07196,Q15008,P61289,P28482,P28070,P28066,P55036,Q13618,P25789,Q06323,O00233,Q15121,P28074,P25786,Q9UL46,…	0.00423974	0.0770056	0.02849
GO:1903025	regulation of RNA polymerase II regulatory region sequence-specific DNA binding	P	2	6	128	7281	0.015625	0.000824063	over	O00488,O43504	O00488,P21675,Q96HY6,O43504,Q09472,O75844	0.00439198	0.0786728	0.333333
GO:0010866	regulation of triglyceride biosynthetic process	P	2	6	128	7281	0.015625	0.000824063	over	Q8N9A8,P01024	Q6PCB7,Q8WTV0,Q8N9A8,P01130,O95476,P01024	0.00439198	0.0786728	0.333333
GO:0090331	negative regulation of platelet aggregation	P	2	6	128	7281	0.015625	0.000824063	over	Q9UQQ2,P02679	Q05655,P07093,P21926,Q9UQQ2,Q8TF42,P02679	0.00439198	0.0786728	0.333333
GO:0050663	cytokine secretion	P	5	62	128	7281	0.0390625	0.00851531	over	P02647,Q99584,P05161,P04083,P23142	Q9H1Y0,P02647,P19367,Q15046,P27361,Q16539,Q9C030,Q08211,Q7Z434,O95786,Q9BYX4,P06756,Q99584,P07948,O60927,P30740,P29590,P21580,Q5TA50,P04406,P14174,Q92990,P12931,P43405,P09429,Q99572,Q96RD7,P57764,O95361,Q9NX02,O43353,P00491,Q9NPH3,Q04721,Q06330,P62820,P05161,O15156,P14373,Q13488,P78410,O00481,Q9Y6D0,P15311,P32455,Q01082,P05067,Q9H2U1,O15111,Q07954,Q15063,P02686,P10809,Q02952,Q9BZ67,P04083,P09525,…	0.00451087	0.0804335	0.0806452
GO:0044403	symbiont process	P	21	652	128	7281	0.164062	0.0895481	over	O43504,P28070,P25788,P28072,P09914,P49721,P49720,O43683,Q9BUN8,Q8NDT2,P05161,Q8WUM9,Q29980,A8CG34,P02760,P02790,P23142,P07858,P46934,P02788,Q9Y6K5	P55072,O60684,O43719,P35659,P56545,Q13363,O43504,Q9NZI7,P25098,P08670,P07900,P10809,P11142,Q9Y490,P46940,Q7KZF4,P60842,P07355,P22626,P26038,P12270,P06748,P62258,P49411,P09651,P21796,P61978,Q04637,P0DP23,P31946,O60506,Q00839,O95373,Q13263,O00410,P63244,O14980,P04792,Q14240,P27824,O00571,P05141,Q9Y5B9,P17980,Q8N1F7,Q5T4S7,O14818,P49792,Q13283,Q92621,P53618,Q92499,P62826,P12004,P35222,Q07021,O75179,…	0.00453624	0.0805183	0.0322086
GO:0043487	regulation of RNA stability	P	8	149	128	7281	0.0625	0.0204642	over	P28070,P25788,P60900,P28072,P49721,P49720,A5LHX3,P16989	Q9NZI8,Q08J23,O14717,P08670,P11142,P0DMV8,P62979,P63104,Q04637,P31946,P62195,P35998,Q92945,Q13200,P11940,O14980,P27695,Q8NC51,O43242,P04792,Q99460,P17980,Q14103,P62191,O00231,O14818,Q13310,P43686,O00232,P62333,P51114,Q9UNM6,Q15008,P61289,P28070,Q05655,Q9Y6M1,P28066,P55036,P51116,Q92973,P25789,Q06323,O00233,O00425,Q01105,P28074,P25786,Q9UL46,P25788,P60900,P20618,Q16401,Q99436,P25787,P39687,Q15717,…	0.00460141	0.0813054	0.0536913
GO:0006641	triglyceride metabolic process	P	4	39	128	7281	0.03125	0.00535641	over	P01024,Q8N9A8,P02647,P02749	Q14693,Q96EB6,P01024,Q6PCB7,Q8WTV0,Q8N9A8,P01130,O95476,P02656,P02647,P02655,Q96AD5,P06727,P33121,O60488,Q86UL3,Q53EU6,Q92539,Q9BQK8,O75907,Q01469,P31327,O94830,Q16822,Q9BZK7,Q9BZ23,Q6ZNE5,P02649,P04040,P50416,Q06124,P07203,Q14409,Q9UBV2,Q03135,P02749,Q6ZS86,Q9Y5U4,P02654	0.00465718	0.0819202	0.102564
GO:0010948	negative regulation of cell cycle process	P	10	218	128	7281	0.078125	0.0299409	over	O43683,P28070,P25788,P60900,P28072,P49721,P49720,A5LHX3,O60921,P41227	Q96GD4,Q96K21,Q9UN37,P12004,Q9C0C2,Q99873,P06493,P24941,P29590,A5YKK6,P57723,Q07812,Q86X55,Q13315,P61254,O43715,Q92600,O75175,Q13362,O95628,P14635,Q9H9A5,O14965,Q9UIV1,Q16254,P04637,P46527,Q9NZN8,P78560,Q09472,Q08999,O96017,Q9NYZ3,P42575,Q99856,P12270,P49454,O43684,Q13123,Q13257,O43670,O43264,Q9Y6D9,P53350,Q96EA4,O15392,Q969U7,Q53GT1,Q15645,O43683,P33981,O60566,Q12834,P25054,Q9UI95,Q9H2K8,Q96JB5,…	0.00490763	0.0859386	0.0458716
GO:0032268	regulation of cellular protein metabolic process	P	33	1206	128	7281	0.257812	0.165637	over	P05230,P01023,P02647,Q9P219,O60921,Q12923,P23142,P01024,Q9BQ04,P98179,Q9Y5V0,Q9BUB5,Q9H7B4,P02787,P02765,P01011,P31483,P05161,Q9BUN8,Q14764,P54851,Q8NDV7,Q8N9A8,P02790,Q9UQQ2,O43504,P33552,P02760,P02679,P02788,Q6ZXV5,P98164,P16989	P60709,Q16543,Q9BZE4,Q96JB5,P32780,P54132,Q9P287,Q99640,P30281,P51948,P50613,O60563,O75909,P14635,Q9UII4,P42773,P42772,P20248,O95067,P51946,P46527,Q16667,Q9NS73,Q15750,P05067,Q6Q0C0,P28482,P46108,P19525,P27361,Q9H2K8,P46109,P04049,Q7L7X3,Q9UHA4,Q13443,O95382,Q9Y2Q5,Q9UL54,Q9ULH0,P15056,Q9Y6R4,P36897,O43318,Q6UVK1,P62979,P30040,P61088,P06493,P00441,P46734,Q15121,P32119,Q15046,Q86VI3,P07996,Q13131,…	0.00494212	0.0860156	0.0273632
GO:0001944	vasculature development	P	11	254	128	7281	0.0859375	0.0348853	over	Q9BXJ9,P05230,P05090,P02749,P98164,P54851,P01024,Q86Z02,P46934,P15407,P04083	P63261,P35579,P06576,P07355,P19338,Q6UVK1,P63104,Q9Y696,Q9BXJ9,P23381,P06756,P43121,Q9BUP3,Q16610,Q12904,Q63HN8,P15104,Q9UHN6,O60462,P78362,Q9Y653,Q9UII2,P29353,Q9H2J4,P98160,Q16539,P17252,Q9H488,O43447,Q9BUL8,Q9H6U6,P62745,P50281,Q08431,O75340,Q9NZ08,Q9BZL6,Q969H8,Q9NZI7,Q8N3E9,P02751,Q13685,Q03135,P51178,Q8IVF7,P09601,Q9Y6W5,P08572,Q8N302,P08648,Q15648,Q13480,Q9NS00,P54760,Q5UCC4,P43405,Q4VCS5,…	0.00495608	0.0860156	0.0433071
GO:0010389	regulation of G2/M transition of mitotic cell cycle	P	8	151	128	7281	0.0625	0.0207389	over	P28070,P25788,P60900,P28072,P49721,P49720,A5LHX3,O60921	Q96GD4,Q96K21,Q9UN37,P06493,Q9H2K8,Q96JB5,P54132,P49959,P52926,Q7L7X3,O95926,Q9UL54,Q9NYP3,Q9HAW4,O60934,Q92547,Q9NZM5,P54652,Q9P258,Q96ST3,O60885,O75351,P11802,P51608,Q9BTC8,P14635,P05067,O43502,P62195,P35998,Q13200,O43242,Q99460,P17980,P62191,O00231,O14818,P43686,O00232,P62333,Q9UNM6,Q15008,P61289,P28070,P28066,P55036,O60216,P25789,Q06323,O00233,Q13616,P28074,P25786,Q9UL46,P25788,P60900,P20618,…	0.00498536	0.0861408	0.0529801
GO:0008233	peptidase activity	F	10	219	128	7281	0.078125	0.0300783	over	P07858,Q9Y4P1,P02788,P28070,P25788,P60900,P28072,P49721,P49720,A5LHX3	P30101,P54578,P45974,Q93008,P07858,Q9UPU5,Q96K76,Q93009,Q13867,Q9Y4P1,Q86UV5,P40818,Q99538,P42574,P51784,Q9Y4E8,O94782,Q9Y5T5,P53634,Q14694,Q9P275,Q96RU2,Q14674,Q92995,Q70CQ2,P55211,Q9UDY8,Q9UBX1,P09668,Q14790,Q96DT6,P07711,Q9Y256,Q8TEY7,Q70CQ3,P49662,Q9UBR2,A6NCW7,P42575,Q8N474,P48147,P13798,P36776,P29144,Q16740,O14773,Q9H300,O43464,Q4J6C6,P02788,P09958,P00734,P00750,Q2T9J0,Q12884,P14210,Q14703,…	0.00506721	0.0871694	0.0456621
GO:0002824	positive regulation of adaptive immune response based on somatic recombination of immune receptors built from immunoglobulin superfamily domains	P	4	40	128	7281	0.03125	0.00549375	over	P01024,Q29980,P02790,P04083	P01024,P13747,Q9NUQ9,P04439,O15400,P01893,Q13158,Q99572,P61769,P30511,P25311,Q29980,P00813,Q12933,Q9UDY8,Q9Y4K3,O43318,P47712,P10809,Q92692,P02790,P04083,O43353,P02786,Q12888,Q5UIP0,Q5RKV6,Q9NQT5,Q96FZ2,Q6ZW49,Q9UI95,Q86Y97,P42226,P43246,P40692,O96028,P25942,Q96QE3,P15151,P60033	0.00510533	0.0874108	0.1
GO:0044419	interspecies interaction between organisms	P	21	659	128	7281	0.164062	0.0905095	over	O43504,P28070,P25788,P28072,P09914,P49721,P49720,O43683,Q9BUN8,Q8NDT2,P05161,Q8WUM9,Q29980,A8CG34,P02760,P02790,P23142,P07858,P02788,P46934,Q9Y6K5	P55072,O60684,O43719,P35659,P56545,Q13363,O43504,Q9NZI7,P25098,P51608,P08670,P07900,P10809,P11142,Q9Y490,P46940,Q7KZF4,P60842,P07355,P22626,P26038,P12270,P06748,P62258,P49411,P09651,P21796,P61978,Q04637,P0DP23,P31946,O60506,Q00839,O95373,Q13263,O00410,P63244,O14980,P04792,Q14240,P27824,O00571,P05141,Q9Y5B9,P17980,Q8N1F7,Q5T4S7,O14818,P49792,Q13283,Q92621,P53618,Q92499,P62826,P12004,P35222,Q07021,…	0.00513125	0.0874108	0.0318665
GO:0048534	hematopoietic or lymphoid organ development	P	14	369	128	7281	0.109375	0.0506799	over	P02787,Q9UQQ2,A5LHX3,P04083,P05161,Q8NDV7,Q86Z02,P28070,P25788,P60900,P28072,P49721,P49720,P02788	P51692,O95251,O00329,Q02447,Q06418,P07602,O15156,Q9UDY8,P13639,P11388,P55265,Q15050,Q96ST3,Q9Y520,Q6NXE6,Q9NQW6,Q13303,Q9Y3A5,Q9H6Q4,Q8WXE9,Q9NPH0,Q9BWW4,Q96CW6,P04637,Q96HY7,O60292,Q8N999,Q6PIY7,Q9Y4E6,Q9NUQ2,Q8N474,P42345,P42226,P00813,Q96BY6,Q04721,Q5JSL3,P20749,P16885,P09382,P58340,Q9BX67,Q9NSU2,P78527,Q7Z5L9,Q8TF40,P49917,Q8IWT6,Q8NB49,Q13315,Q07812,P61586,P10301,P22392,P15531,P07948,Q13158,…	0.00517073	0.0874108	0.0379404
GO:0043542	endothelial cell migration	P	6	91	128	7281	0.046875	0.0124983	over	P54851,P05230,P02749,P02647,P04083,P29034	Q5JRA6,P05556,P31749,Q9Y6N7,P54760,P22736,P09038,P15104,Q05397,P54851,P27797,P05106,O75116,P06744,P28799,Q13630,P07996,P56945,O60462,P17252,Q9H6U6,P62745,Q8WTV0,P10301,O75340,P09486,O94885,Q9BZL6,Q13685,Q5UCC4,Q15139,P14921,Q96PE1,Q8WYP3,P05230,P02649,P23497,P57105,O00522,P02749,P24468,P51153,Q9BR76,P48745,P04792,P35579,P07203,P02647,Q4VCS5,Q9Y3L3,P21359,P42785,P20827,P29317,P06576,P25705,P09429,…	0.00517078	0.0874108	0.0659341
GO:0010033	response to organic substance	P	37	1404	128	7281	0.289062	0.192831	over	Q9BUN8,P31483,P05230,P49721,Q86Z02,P02647,O14684,P04083,O43504,P98164,P46934,P02788,Q29980,P49760,P15407,P28070,P25788,P60900,P28072,P49720,A5LHX3,P05161,O14879,P13796,P02795,Q9UQQ2,P02765,Q9Y6K5,P32456,P02790,P09914,Q12923,P02679,P16989,Q9H7B4,P07858,P48775	Q13951,P32519,P51617,Q01196,Q16610,Q03135,P43034,Q99943,Q96DX7,O43353,P49792,P00441,P05362,P00492,Q92769,Q08209,Q96SB3,O43665,O14717,Q9UGC6,Q15648,P42785,Q15788,P21580,P61769,P08238,P07900,P10809,P11142,P0DMV8,P38646,P34932,P11021,P34931,Q92598,P54652,P04792,P50454,P25685,Q9BS26,Q9UDY4,O95140,Q96CS3,P07996,P61604,Q8TCJ2,O95757,P55145,Q0VDF9,P31689,P25686,Q9BUN8,Q16082,Q92575,Q15011,O14657,Q9BV94,…	0.00522371	0.0879249	0.0263533
GO:0060070	canonical Wnt signaling pathway	P	8	153	128	7281	0.0625	0.0210136	over	P28070,P25788,P60900,P28072,P49721,P49720,Q9P219,A5LHX3	O14495,P35222,O75030,P36402,O14641,P62136,P50402,Q86T65,Q96BN8,P50148,O94921,Q9Y297,O75084,P22223,P62195,P35998,Q13200,O43242,Q99460,P17980,P62191,O00231,O14818,Q13283,P43686,O00232,P62333,Q9Y230,Q9UNM6,Q15008,P61289,P28070,P28066,P55036,Q13618,P02649,O60716,P25789,Q06323,O00233,P28074,P25786,P56693,Q9UL46,P25788,P60900,P20618,Q16401,Q99436,P25787,O14745,Q13547,P48556,P28072,O75832,P23508,P98082,…	0.00539345	0.0903923	0.0522876
GO:0005178	integrin binding	F	5	65	128	7281	0.0390625	0.00892735	over	P13796,P05161,P05230,P23142,P54851	Q9Y6C2,P35579,P12814,O43707,Q9Y490,P07237,P35609,P27797,P09429,P05106,P46939,Q13418,P20073,P06756,P05556,P07942,P05362,P07996,P13796,P60033,Q14956,P98160,P17252,P16035,P49023,Q03001,P50281,O14672,P07948,Q08431,P55268,O00622,P02751,P12931,Q13443,P17706,P21926,P04004,P08648,Q7Z6J6,O14817,P05067,P48509,Q9Y624,Q9Y2I1,P05161,P43405,P78310,P26006,Q05397,Q12884,P78536,P48745,Q9UMF0,P18084,P09038,P26012,…	0.00552252	0.0911116	0.0769231
GO:0072358	cardiovascular system development	P	11	258	128	7281	0.0859375	0.0354347	over	Q9BXJ9,P05230,P05090,P02749,P98164,P54851,P01024,Q86Z02,P46934,P15407,P04083	P63261,P35579,P06576,P07355,P19338,Q6UVK1,P63104,Q9Y696,Q9BXJ9,P23381,P06756,P43121,Q9BUP3,Q16610,Q12904,Q63HN8,P15104,Q9UHN6,O60462,P78362,Q9Y653,Q9UII2,P29353,Q9H2J4,P98160,Q16539,P17252,Q9H488,O43447,Q9BUL8,Q9H6U6,P62745,P50281,Q08431,O75340,Q9NZ08,Q9BZL6,Q969H8,Q9NZI7,Q8N3E9,P02751,Q13685,Q03135,P51178,Q8IVF7,P09601,Q9Y6W5,P08572,Q8N302,P08648,Q15648,Q13480,Q9NS00,P54760,Q5UCC4,P43405,Q4VCS5,…	0.00556641	0.0911116	0.0426357
GO:1900047	negative regulation of hemostasis	P	3	21	128	7281	0.0234375	0.00288422	over	P02749,P02679,Q9UQQ2	P02649,P00734,P07093,P04004,P02749,P04264,P07355,P07225,Q03405,P02679,P08697,P00750,P05120,P00747,Q12884,P07996,P22415,Q05655,P21926,Q9UQQ2,Q8TF42	0.00559969	0.0911116	0.142857
GO:2000677	regulation of transcription regulatory region DNA binding	P	3	21	128	7281	0.0234375	0.00288422	over	O00488,O43504,P07305	O75844,O00488,P21675,P35222,Q00403,Q96HY6,O43504,Q09472,Q96ST3,P30626,Q9UI95,P09874,Q99497,Q96TA1,P06400,P52926,P07305,Q9C030,Q9Y4K3,O95365,Q8TEK3	0.00559969	0.0911116	0.142857
GO:0070167	regulation of biomineral tissue development	P	3	21	128	7281	0.0234375	0.00288422	over	P02765,P05161,P02788	O75844,P02765,Q14596,Q9NUQ3,Q9NSY1,Q9HCJ1,P20020,P05549,O00622,Q99572,Q4KMQ2,P05161,P84022,Q13491,Q6UW56,Q16610,Q6W2J9,Q13464,O75116,P17676,P02788	0.00559969	0.0911116	0.142857
GO:0001895	retina homeostasis	P	3	21	128	7281	0.0234375	0.00288422	over	P02768,P02788,P02787	Q5TZA2,Q96RK4,Q8NFJ9,Q7Z494,O75161,P63261,P60709,P04264,P0CG39,Q06830,P04792,P00441,Q8NI36,P02768,P02788,P61769,P25311,P61626,P02787,Q8TC44,P22223	0.00559969	0.0911116	0.142857
GO:0030195	negative regulation of blood coagulation	P	3	21	128	7281	0.0234375	0.00288422	over	P02679,P02749,Q9UQQ2	P02649,P00734,P04264,P07355,P07225,Q03405,P02679,P08697,P00750,P05120,P00747,Q12884,P02749,P07996,P22415,Q05655,P07093,P21926,Q9UQQ2,Q8TF42,P04004	0.00559969	0.0911116	0.142857
GO:0048584	positive regulation of response to stimulus	P	27	937	128	7281	0.210938	0.128691	over	P05230,P01024,P01023,Q29980,P28070,P25788,P60900,P28072,P49721,P49720,A5LHX3,P07858,P02679,P02790,P02787,P46934,O15117,P02749,O43504,P02788,P02647,Q99584,Q8WUM9,P04083,O60711,P98164,P54851	Q15750,P05067,Q6Q0C0,P28482,P46108,P19525,P27361,Q9H2K8,P46109,P04049,Q7L7X3,Q9UHA4,Q13443,O95382,Q9Y2Q5,Q9UL54,Q9ULH0,P15056,Q9Y6R4,P36897,O43318,Q6UVK1,P62979,P30040,P61088,P06493,P00441,P46734,Q15121,P32119,Q15046,Q86VI3,P07996,Q13131,Q06124,P52564,P60033,P29353,Q13404,Q16539,Q9UEW8,P49137,Q8WXG6,Q9Y6K9,Q02750,Q99572,P49407,P36507,Q16644,Q99988,Q9Y2U5,P42338,P06213,P51617,Q99956,Q9Y239,P45985,…	0.00589864	0.0943166	0.0288154
GO:0050794	regulation of cellular process	P	87	4136	128	7281	0.679688	0.568054	over	O60921,P16989,P07305,Q9P1Z0,Q92754,P28070,P25788,P60900,P28072,P49721,P49720,P05230,A5LHX3,Q9BQ04,Q8NDT2,P01023,P02647,Q9P219,Q12923,P23142,P01024,P02749,P07858,P02679,Q29980,P04083,Q15004,Q8NDV7,O60711,O14684,Q13938,Q9UQQ2,Q9BUB5,Q8NI35,A8CG34,Q9H299,P35754,Q16777,Q99576,P33552,P50549,Q9HAP2,P15407,P98179,Q9Y5V0,Q9H7B4,Q8IVL0,O43504,O43683,Q86Z02,P05161,O15117,P02787,Q9BXJ9,O14879,P02768,P98164,…	P52292,Q86V81,P52294,Q96FV9,Q9H4L7,P49959,Q92878,P18074,P40692,Q9UNS1,Q9HAW4,Q9BVW5,O75943,O75419,P51530,Q12888,Q15121,Q06124,O75663,P16104,Q16539,Q13315,Q9NVH2,Q96RU2,Q9P2K8,Q9NYP3,O60934,O14757,Q13535,O60921,O60671,O96017,Q8TEK3,Q96GD4,Q96K21,Q9UN37,P60709,Q16543,Q9BZE4,Q96JB5,P32780,P54132,Q9P287,Q99640,P30281,P51948,P50613,O60563,O75909,P14635,Q9UII4,P42773,P42772,P20248,O95067,P51946,P46527,…	0.00600081	0.0943166	0.0210348
GO:0014012	peripheral nervous system axon regeneration	P	2	7	128	7281	0.015625	0.000961406	over	P02647,P05090	Q96G23,P46821,P07196,P24821,P02647,P30536,P05090	0.0060782	0.0943166	0.285714
GO:0001780	neutrophil homeostasis	P	2	7	128	7281	0.015625	0.000961406	over	P04083,Q9UQQ2	P27987,P04083,O00329,P42338,P09429,Q9UQQ2,Q9BX67	0.0060782	0.0943166	0.285714
GO:0019773	proteasome core complex, alpha-subunit complex	C	2	7	128	7281	0.015625	0.000961406	over	P25788,P60900	O14818,P28066,P25789,P25786,P25788,P60900,P25787	0.0060782	0.0943166	0.285714
GO:0061687	detoxification of inorganic compound	P	2	7	128	7281	0.015625	0.000961406	over	P02795,P04731	P02795,Q99497,P80297,Q04656,P04731,Q92887,Q9Y6M5	0.0060782	0.0943166	0.285714
GO:0042629	mast cell granule	C	2	7	128	7281	0.015625	0.000961406	over	P04083,Q99584	P04083,Q99584,P15121,O00161,P07948,O00329,P22681	0.0060782	0.0943166	0.285714
GO:0042627	chylomicron	C	2	7	128	7281	0.015625	0.000961406	over	P02647,P02749	P02649,P02647,P02655,P06727,P02656,P02749,P02654	0.0060782	0.0943166	0.285714
GO:0060192	negative regulation of lipase activity	P	2	7	128	7281	0.015625	0.000961406	over	P04083,P02647	Q99523,P02656,P02654,P04083,Q96G01,P16435,P02647	0.0060782	0.0943166	0.285714
GO:0034111	negative regulation of homotypic cell-cell adhesion	P	2	7	128	7281	0.015625	0.000961406	over	Q9UQQ2,P02679	Q05655,P07093,P21926,Q9UQQ2,Q8TF42,P02679,P35241	0.0060782	0.0943166	0.285714
GO:0097501	stress response to metal ion	P	2	7	128	7281	0.015625	0.000961406	over	P02795,P04731	P02795,Q99497,P80297,Q04656,P04731,Q9Y6M5,P11021	0.0060782	0.0943166	0.285714
GO:0031214	biomineral tissue development	P	4	42	128	7281	0.03125	0.00576844	over	P02765,P05161,P02788,Q8WUM9	O75844,Q9Y3A5,Q14956,Q9UNW1,Q9Y2G9,P18074,Q9NVV0,Q9NNX1,Q9Y5X0,Q9NUA8,Q03431,Q9NZJ5,P45452,P02765,Q14596,Q9NUQ3,Q9NSY1,Q9HCJ1,P20020,P05549,O00622,Q99572,Q4KMQ2,P05161,P84022,Q13491,Q6UW56,Q16610,Q6W2J9,Q13586,Q13488,Q6P4Q7,Q15223,Q13464,O75116,P17676,B0YJ81,P02788,Q9UBB9,Q6ZRV2,Q8WUM9,P10451	0.0060865	0.0943166	0.0952381
GO:0071453	cellular response to oxygen levels	P	7	125	128	7281	0.0546875	0.017168	over	P28070,P25788,P60900,P28072,P49721,P49720,A5LHX3	Q17RY0,P38606,P61421,Q8N511,O75348,Q9Y487,Q96NT0,Q15904,P62979,P62195,P35998,Q13200,O43242,Q99460,P17980,P62191,O00231,O14818,P43686,O00232,P62333,Q9UNM6,Q15008,P61289,P28070,P28066,P55036,P25789,Q06323,O00233,P28074,P25786,Q9UL46,P25788,P60900,P20618,Q16401,Q99436,P25787,Q13617,Q9NWT6,P48556,P28072,O75832,Q15369,Q9Y241,P62877,Q15370,P28062,P49721,Q14997,P51665,O00487,Q92530,P49720,P28065,Q9GZT9,…	0.00631711	0.0975032	0.056
GO:0050766	positive regulation of phagocytosis	P	3	22	128	7281	0.0234375	0.00302156	over	P01024,P02647,P02765	Q13636,Q8NEU8,Q4KMQ2,P01024,P17301,Q92614,P62834,Q12913,P27797,P50570,P00441,P51159,Q12979,Q07954,Q12907,P02647,Q9NX58,Q08431,P02765,Q08722,P11274,P78324	0.00640151	0.0984169	0.136364
GO:0019882	antigen processing and presentation	P	8	158	128	7281	0.0625	0.0217003	over	Q29980,P28070,P25788,P60900,P28072,P49721,P49720,A5LHX3	P05362,Q14699,Q9NSU2,P30101,P27824,P27797,Q15436,P55735,P51572,P04439,O95486,O94979,P53992,P10321,O95487,P01893,Q9Y6B6,Q9NZ08,Q03519,Q03518,P13747,O94855,P61769,P30511,Q6P179,O15533,P25311,Q29980,P62195,P35998,Q13200,O43242,Q99460,P17980,P62191,O00231,O14818,P43686,O00232,P62333,Q9UNM6,Q15008,P61289,P28070,O75396,P28066,P55036,P25789,P06756,Q06323,O00233,P28074,P25786,Q9UL46,P25788,P60900,P20618,…	0.00652565	0.099932	0.0506329
GO:0002821	positive regulation of adaptive immune response	P	4	43	128	7281	0.03125	0.00590578	over	P01024,Q29980,P02790,P04083	P01024,P13747,Q9NUQ9,P04439,O15400,P01893,Q13158,Q99572,P61769,P30511,P25311,Q29980,P00813,Q12933,Q9UDY8,Q9Y4K3,O43318,P47712,P10809,Q92692,P02790,P04083,O43353,P02786,Q12888,Q5UIP0,Q5RKV6,Q9NQT5,Q96FZ2,Q6ZW49,Q9UI95,Q86Y97,P42226,P43246,P40692,O96028,P25942,Q96QE3,P15151,P60033,Q9P2K8,Q96EB6,P40189	0.00662101	0.100996	0.0930233
GO:0009887	animal organ morphogenesis	P	13	341	128	7281	0.101562	0.0468342	over	P05230,P98164,P46934,Q86Z02,Q9BRY0,P28070,P25788,P60900,P28072,P49721,P49720,A5LHX3,P02788	Q16539,Q15699,P35222,Q13418,Q12959,Q13485,Q9NSA3,Q13563,P01106,P09038,P40763,Q9UPW5,Q06190,P05230,Q15363,Q86YT6,Q04721,P84022,Q9ULK5,Q96RK4,P17813,Q9NWB7,Q9UG01,Q7Z494,Q8IWZ6,Q15468,O15119,Q3SXY8,P50281,O15357,Q15742,Q13506,Q9NX62,Q8TDX6,Q14814,P45452,P47895,Q13796,Q8NHU6,O75815,Q15223,P12755,P62942,O75844,P10253,Q9Y5P4,Q15750,P42345,Q9P2D1,Q6KC79,Q68CP9,Q9NSU2,P54760,P06213,Q05397,Q9ULJ6,Q9H987,…	0.00673544	0.101941	0.0381232
GO:0042592	homeostatic process	P	23	764	128	7281	0.179688	0.104931	over	O60921,P04083,Q9UQQ2,P02768,P02788,P02787,Q9H299,P35754,P02795,P00450,P02790,P02792,P04731,P09914,Q8NBS3,P01011,P12277,P02647,Q9BRY0,P05161,P38571,Q99576,Q9UNW9	O43542,Q92878,Q96MF7,Q96SB8,Q8IY18,Q99973,O43502,P51587,Q06609,P78527,P09874,P12956,P27695,P13010,P12004,Q15185,P27694,Q5UIP0,P15927,P35244,P28340,Q92889,P54132,Q13315,P49959,P23497,Q9H668,O94761,Q9NYB0,O60934,Q13535,Q14191,Q9NZ71,O60921,P54274,P51530,P49005,Q15054,P49748,P40763,P07203,Q9C0B1,Q6IQ20,P19367,P52789,Q9H1E3,O00186,P08138,P27986,O00459,P85037,Q01167,P20393,Q96EB6,Q07812,P04083,Q9UQQ2,…	0.00675551	0.101941	0.0301047
GO:0048513	animal organ development	P	34	1279	128	7281	0.265625	0.175663	over	Q86Z02,P05230,Q99729,Q05932,P98164,P46934,P05090,P53814,P50549,P16989,Q92754,P12277,Q96FK6,P04083,P02787,P38571,P02647,P02765,P05161,P13796,Q8WUM9,Q9UQQ2,A5LHX3,Q8NDV7,P07858,Q9BRY0,P28070,P25788,P60900,P28072,P49721,P49720,P02788,P15407	Q16539,Q15699,P35221,Q9UI10,P00441,P05362,Q13144,P49770,Q07812,Q13315,P50281,Q05086,Q13485,Q07817,O15240,Q96NB3,P17676,O00268,P09529,Q96EB6,P12931,P51692,O95470,Q9HB21,P11021,P42574,P42575,A1X283,Q9NP72,O43819,Q6QNY0,Q9H0W8,P18850,P01034,O60292,Q8IWZ6,Q86Z02,P21359,Q96BI3,Q6KC79,P09668,P04040,P18827,Q15796,Q99717,P84022,P31431,O43541,Q8N474,P35222,Q13418,Q12959,Q9NSA3,Q13563,P01106,P09038,P40763,…	0.00676124	0.101941	0.0265833
GO:0019752	carboxylic acid metabolic process	P	19	589	128	7281	0.148438	0.0808955	over	O14684,P09104,A8CG34,P28070,P25788,P60900,P28072,P49721,P49720,A5LHX3,Q05932,P48775,P12277,P06732,P01024,P08236,P19823,P04083,P02647	P51659,P33121,P09110,Q15067,P28328,Q86TX2,P23526,Q99707,Q9UBK8,Q00266,Q96SZ5,P25325,Q16762,P32929,Q99757,P11586,P07954,P14174,Q15185,P47712,Q8TBF2,O14684,A1L0T0,P51648,Q9UJ83,O14832,Q9BY49,O95573,Q5K4L6,P50416,O60488,Q9H845,Q6P1M0,P47895,P23434,Q8NFW8,Q9Y223,P15907,Q16851,O60701,P11177,P10515,P08559,P00338,O60825,Q9HD23,P07195,P21796,P09622,P23368,P48163,Q16822,P35613,P53985,Q04760,O00330,O15427,…	0.00685778	0.102999	0.0322581
GO:0009966	regulation of signal transduction	P	34	1281	128	7281	0.265625	0.175937	over	P05230,P02787,Q9Y2X7,P05090,Q86Z02,P02647,Q12923,P46934,P98164,P02788,O43504,Q14764,P02790,Q9UQQ2,Q99584,Q8WUM9,P01024,P02760,P02765,O60711,P01023,P23142,P02679,P28070,P25788,P60900,P28072,P49721,P49720,Q9P219,A5LHX3,O60921,P16989,P54851	Q9NS73,Q15750,P05067,Q6Q0C0,P28482,P46108,P19525,P27361,Q9H2K8,P46109,P04049,Q7L7X3,Q9UHA4,Q13443,O95382,Q9Y2Q5,Q9UL54,Q9ULH0,P15056,Q9Y6R4,P36897,O43318,Q6UVK1,P62979,P30040,P61088,P06493,P00441,P46734,Q15121,P32119,Q15046,Q86VI3,P07996,Q13131,Q06124,P52564,P60033,P29353,Q13404,Q16539,Q9UEW8,P49137,Q8WXG6,Q9Y6K9,Q02750,Q99572,P49407,P36507,Q16644,Q99988,Q9Y2U5,P42338,P06213,P51617,Q99956,Q9Y239,…	0.00692817	0.103657	0.0265418
GO:0015893	drug transport	P	4	44	128	7281	0.03125	0.00604313	over	P69905,Q8NBS3,P30825,P98164	Q15545,O75915,Q15041,P53007,Q9UJS0,O75746,Q9H936,O60831,O95278,P43003,Q9NV96,P37840,P20336,P69905,P01106,Q9BXS9,Q70HW3,Q6NUK1,Q9Y289,P48029,Q9H2D1,P41440,O60779,Q9NPF0,Q9HAB3,Q9H9B4,O00221,Q8NBS3,Q06124,Q99497,O14656,P05556,P48067,Q9UBX3,Q8N8R3,P30825,Q15311,Q15758,P98164,Q01650,Q9Y619,Q92887,Q96BI1,P08183	0.00718577	0.106694	0.0909091
GO:0006959	humoral immune response	P	4	44	128	7281	0.03125	0.00604313	over	P01023,P01024,P02790,P02788	P04264,P01023,P01024,P13987,P60033,Q9UQ84,P20749,P02790,Q04656,P02788,P81605,P61626,Q5EBL8,P02748,Q07021,P04003,P15529,O60814,P04439,P13747,P05067,P61769,P62861,P07225,P04004,P00734,Q9UGM3,P35232,P04406,P39019,P17931,P62888,P05204,P60602,P06744,Q9Y5A9,O43734,Q04721,P19484,P40306,Q06330,P15907,Q9P0W0,P01567	0.00718577	0.106694	0.0909091
GO:0050819	negative regulation of coagulation	P	3	23	128	7281	0.0234375	0.00315891	over	P02749,P02679,Q9UQQ2	P02649,P00734,P07093,P04004,P02749,P04264,P07355,P07225,Q03405,P02679,P08697,P00750,P05120,P00747,Q12884,P07996,P22415,Q05655,P21926,Q9UQQ2,Q8TF42,P08758,Q9UNN8	0.00726833	0.107511	0.130435
GO:0060333	interferon-gamma-mediated signaling pathway	P	4	45	128	7281	0.03125	0.00618047	over	P02790,P02795,Q9Y6K5,P32456	P08238,Q16543,P42224,P23458,P17706,P63165,O75925,Q8IXQ6,Q15648,P02790,Q96EY1,Q460N5,P02795,P16070,Q05655,Q14258,P04439,P05362,P29590,P10321,Q9Y6K5,P01893,Q13557,Q15306,P32456,Q13287,P13747,P08631,P23497,P32455,Q12899,O15344,P19474,O00635,P61769,P30511,O14896,P04637,Q92985,P13284,Q6AZZ1,Q9BVG3,Q9C035,P14316,Q00978	0.00778147	0.112534	0.0888889
GO:0002698	negative regulation of immune effector process	P	4	45	128	7281	0.03125	0.00618047	over	P01023,P02647,P04083,Q29980	P01023,P16298,P13987,P78527,Q9NRW4,P30511,Q10589,P02647,Q9H467,P09601,P16591,O43657,Q07021,Q3LXA3,O14730,Q96C10,Q8TAT6,Q92890,Q92503,Q86UT6,Q96I76,P04439,P13747,Q12979,P11274,Q5TC82,P04083,P46108,P32121,P04003,Q96FV9,Q15366,O75688,O00635,Q9H6K1,Q96J02,Q15633,Q29980,Q969V5,P39019,P28799,Q9UKG1,Q08722,O15156,P17931	0.00778147	0.112534	0.0888889
GO:0002478	antigen processing and presentation of exogenous peptide antigen	P	7	130	128	7281	0.0546875	0.0178547	over	P28070,P25788,P60900,P28072,P49721,P49720,A5LHX3	P13747,P30511,P30101,P62195,P35998,Q13200,O43242,Q99460,P27797,P17980,P62191,O00231,O14818,P43686,O00232,P62333,Q9UNM6,Q15008,P61289,P28070,O75396,P28066,P55036,P04439,P25789,P06756,Q06323,O00233,P28074,P25786,Q9UL46,P25788,P60900,P20618,Q16401,Q99436,Q15836,P25787,P10321,P48556,P28072,O75832,P01893,P28062,P49721,Q14997,P51665,O00487,O00161,Q92530,Q9Y6K9,Q03519,Q03518,P49720,O14920,P28065,P61769,…	0.00778823	0.112534	0.0538462
GO:0038093	Fc receptor signaling pathway	P	7	130	128	7281	0.0546875	0.0178547	over	P28070,P25788,P60900,P28072,P49721,P49720,A5LHX3	P0DP23,P62195,P35998,Q13200,O43242,Q99460,P17980,P62191,O00231,O14818,P43686,O00232,P62333,Q9UNM6,Q15008,P61289,P28482,Q13177,P28070,P28066,P55036,P19174,P25789,Q06323,O00233,Q13616,P28074,P25786,Q9UL46,P25788,P60900,P20618,Q16401,Q99436,P27361,P25787,P62993,P48556,P28072,Q15750,O75832,Q04206,P63208,P29353,P28062,P49721,Q08209,Q14997,P51665,O00487,P16298,P07948,Q92530,Q9Y6K9,Q13153,P19838,P49720,…	0.00778823	0.112534	0.0538462
GO:1902749	regulation of cell cycle G2/M phase transition	P	8	163	128	7281	0.0625	0.022387	over	P28070,P25788,P60900,P28072,P49721,P49720,A5LHX3,O60921	Q96GD4,Q96K21,Q9UN37,P06493,Q9H2K8,Q96JB5,P54132,P49959,P52926,Q7L7X3,O95926,Q9UL54,Q9NYP3,Q9HAW4,O60934,Q92547,Q9NZM5,P07900,Q14204,P68371,P07437,P04350,P68366,P62258,P61981,Q14203,Q14008,P30153,Q13561,Q15691,Q9UPN4,P63167,P61163,P43034,Q13409,Q9ULW0,P24941,Q7Z460,P49454,O75330,Q15154,Q99996,P53350,Q9H6D7,Q9BT25,P49674,P17612,O95613,Q15058,P23258,O94927,Q7Z4H7,O43805,Q96CS2,Q5TBB1,Q9BV73,Q8TAP6,…	0.00783004	0.112534	0.0490798
GO:0007565	female pregnancy	P	5	71	128	7281	0.0390625	0.00975141	over	P23142,P54851,P07858,P02760,P15407	Q96EP5,P30048,P31749,Q15363,P19793,O75626,P24468,Q13263,Q02790,P00441,P84243,P35613,O14497,P47914,Q16270,Q9H9Y6,Q7Z7E8,P01034,Q08345,P10451,P23142,P54851,P28482,P07858,P27361,P11473,O00255,P17275,Q9NR48,Q9BQE5,O60684,Q14126,P42345,P15121,Q06203,P26006,P49459,O60488,Q00613,Q02447,Q15648,P27797,P01033,Q07021,Q9UKV8,Q9HAU4,Q6ZW31,Q9UNF1,P27708,P43490,P00505,P17655,P21964,P51692,P01116,Q92887,P11172,…	0.00800909	0.112534	0.0704225
GO:0002861	regulation of inflammatory response to antigenic stimulus	P	2	8	128	7281	0.015625	0.00109875	over	P01024,P28070	P01024,P13747,P28070,P25786,P07203,P60033,Q9BQE4,Q99497	0.00801138	0.112534	0.25
GO:0051004	regulation of lipoprotein lipase activity	P	2	8	128	7281	0.015625	0.00109875	over	P02647,P02749	Q99523,P02656,P02654,P02647,P02655,P06727,P02749,P09958	0.00801138	0.112534	0.25
GO:0010544	negative regulation of platelet activation	P	2	8	128	7281	0.015625	0.00109875	over	Q9UQQ2,P02679	Q05655,P07093,P21926,Q9UQQ2,Q8TF42,P02679,P02649,P00734	0.00801138	0.112534	0.25
GO:0042359	vitamin D metabolic process	P	2	8	128	7281	0.015625	0.00109875	over	P02774,P98164	P19838,O43623,Q02318,P11473,Q99538,P02774,P98164,Q8N2W9	0.00801138	0.112534	0.25
GO:0070601	centromeric sister chromatid cohesion	P	2	8	128	7281	0.015625	0.00109875	over	O43683,P41227	P30153,O43683,O60566,P35222,P49711,Q9GZZ1,Q96IK1,P41227	0.00801138	0.112534	0.25
GO:0071294	cellular response to zinc ion	P	2	8	128	7281	0.015625	0.00109875	over	P02795,P04731	P09874,P02795,P80297,P04731,P30536,P16220,Q99571,Q9NQ11	0.00801138	0.112534	0.25
GO:0034114	regulation of heterotypic cell-cell adhesion	P	2	8	128	7281	0.015625	0.00109875	over	P02647,P02679	Q9H4A3,P02647,Q13164,P02686,Q13163,P16070,O75955,P02679	0.00801138	0.112534	0.25
GO:0045723	positive regulation of fatty acid biosynthetic process	P	2	8	128	7281	0.015625	0.00109875	over	P04083,P02647	P04083,P33897,P02647,P02655,P06727,Q92604,Q9NYP7,Q9NPA3	0.00801138	0.112534	0.25
GO:0001816	cytokine production	P	12	311	128	7281	0.09375	0.0427139	over	P02788,P02647,P01024,P05161,P04083,Q8IVL0,P31483,O43504,Q99584,P05090,P23142,P38571	P46940,Q5ZPR3,P07948,P32519,Q13114,P02788,Q9Y624,P78410,Q7KYR7,O00481,Q14956,P20020,Q9Y639,Q9UN36,O75582,Q9GZX9,O75676,Q16666,P00441,P19525,P82094,O75955,Q99943,Q96LR2,P10809,Q12959,P24390,Q96EE3,P30511,P04439,Q12933,P61769,Q9UDY8,Q9Y4K3,O43318,P13747,O15455,Q92499,Q9NR30,Q9H2U1,Q7Z434,O95786,Q8IUC6,Q10589,Q9H1Y0,P02647,P19367,Q15046,P27361,Q16539,Q9C030,Q9Y653,P01024,P27540,Q9NZJ5,P40189,Q96EB6,…	0.00834829	0.116846	0.0385852
GO:1903901	negative regulation of viral life cycle	P	4	46	128	7281	0.03125	0.00631781	over	Q9Y6K5,P09914,P02788,P05161	O95292,Q9P0L0,O75909,Q9P2K8,Q12906,Q16666,Q7Z2W4,P19525,Q96SB4,P78362,Q9Y6K5,P09914,Q13325,Q53GL7,Q7Z434,O75531,Q05823,O15162,P02788,P05161,Q9NUL5,Q8IUX4,Q15025,Q96AZ6,Q96PZ2,Q10589,Q9C030,Q13263,Q9UH17,Q9BT40,P52926,Q15047,Q9UK61,Q9Y6X9,Q99549,P06396,Q14258,O60493,Q12899,Q96F44,Q9C035,P29590,P14373,Q13049,P19474,Q9Y3E7	0.00840878	0.117272	0.0869565
GO:0019884	antigen processing and presentation of exogenous antigen	P	7	132	128	7281	0.0546875	0.0181294	over	P28070,P25788,P60900,P28072,P49721,P49720,A5LHX3	P13747,P30511,P30101,P62195,P35998,Q13200,O43242,Q99460,P27797,P17980,P62191,O00231,O14818,P43686,O00232,P62333,Q9UNM6,Q15008,P61289,P28070,O75396,P28066,P55036,P04439,P25789,P06756,Q06323,O00233,P28074,P25786,Q9UL46,P25788,P60900,P20618,Q16401,Q99436,Q15836,P25787,P10321,P48556,P28072,O75832,P01893,P28062,P49721,Q14997,P51665,O00487,O00161,Q92530,Q9Y6K9,Q03519,Q03518,P49720,O14920,P28065,P61769,…	0.00844257	0.117325	0.0530303
GO:0005506	iron ion binding	F	4	47	128	7281	0.03125	0.00645516	over	P02787,P02792,P02788,P69905	P37840,P22830,Q9C0B1,Q6NS38,P02794,Q9H1K1,O14832,Q9GZT9,Q96Q83,P02787,P13686,P02792,P31350,O60568,Q99798,P27797,Q02809,P61221,P13674,O15460,Q32P28,O00469,Q9NWT6,Q9BU89,O95571,Q6NYC1,Q8IVL6,Q02318,Q9H6W3,Q8N543,Q9BV57,Q6N063,Q16850,P02788,Q9Y4C1,Q8IVL5,Q86SK9,Q9UMS0,Q86U28,P69905,O00767,Q6UW02,P10109,Q9UPP1,Q6PK18,O75151,P19099	0.00906835	0.125574	0.0851064
GO:0023052	signaling	P	53	2277	128	7281	0.414062	0.312732	over	P28070,P25788,P60900,P28072,P49721,P49720,P05230,A5LHX3,P07858,P02679,Q29980,Q92754,Q8NDV7,P04083,O60711,P01024,O14684,Q13938,Q9UQQ2,Q9BUB5,Q8NI35,P02647,Q86Z02,P05161,O15117,P02787,Q9P219,Q9Y2X7,P31483,P05090,P13796,Q12923,P46934,Q14764,P98164,Q9BUN8,P02788,O43504,P02790,Q99584,Q8WUM9,P02760,P02765,P01023,P02795,Q9Y6K5,P32456,O14879,P09914,P23142,O60921,P16989,P54851	Q96T76,Q01082,Q13813,P62258,P0DP23,P31946,P62195,P35998,Q13200,O43242,Q99460,P35609,P17980,P62191,O00231,O14818,P43686,O00232,P62333,P30086,Q9UNM6,P07196,Q15008,P61289,P28482,P28070,P28066,P55036,Q13618,P25789,Q06323,O00233,Q15121,P28074,P25786,Q9UL46,P25788,P60900,P20618,Q16401,Q99436,P27361,P25787,P53041,Q9H2K8,P62993,Q00613,P48556,P28072,O75832,P29353,Q12959,Q96S59,P62877,P21359,P28062,P49721,…	0.00929317	0.128233	0.0232762
GO:0045765	regulation of angiogenesis	P	6	103	128	7281	0.046875	0.0141464	over	P02749,P01024,Q86Z02,P05230,P04083,P54851	P00558,P49591,P35222,Q13464,O75116,P78347,Q96TA1,P42224,P29590,P07996,O14964,P29353,P98160,P21359,P51608,P23634,P09486,P08572,P57105,Q9Y6C2,Q4VCS5,P29317,P15336,Q13370,O00522,P02749,P04792,Q86UE4,P52789,P19174,P05556,Q9NQC3,Q13586,Q16610,P28799,P40763,Q9H2J4,P17252,P62745,P52926,P10301,O75340,Q9NZ08,Q9UKV8,O94885,Q9BZL6,Q969H8,P25942,P09601,Q8N302,P08047,P01024,Q13480,Q5UCC4,O96013,Q15139,P17813,…	0.00935718	0.128661	0.0582524
GO:0000165	MAPK cascade	P	13	357	128	7281	0.101562	0.0490317	over	P05230,P02787,Q9UQQ2,P02760,P23142,P02679,P28070,P25788,P60900,P28072,P49721,P49720,A5LHX3	Q9NS73,Q15750,P05067,Q6Q0C0,P28482,P46108,P19525,P27361,Q9H2K8,P46109,P04049,Q7L7X3,Q9UHA4,Q13443,O95382,Q9Y2Q5,Q9UL54,Q9ULH0,P15056,Q9Y6R4,P36897,O43318,Q6UVK1,P62979,P30040,P61088,P06493,P00441,P46734,Q15121,P32119,Q15046,Q86VI3,P07996,Q13131,Q06124,P52564,P60033,P29353,Q13404,Q16539,Q9UEW8,P49137,Q8WXG6,Q9Y6K9,Q02750,Q99572,P49407,P36507,Q16644,Q99988,Q9Y2U5,P42338,P06213,P51617,Q99956,Q9Y239,…	0.00973798	0.132985	0.0364146
GO:0010608	posttranscriptional regulation of gene expression	P	15	439	128	7281	0.117188	0.0602939	over	Q9BQ04,P98179,Q9Y5V0,Q9BUB5,P31483,Q8NDV7,P28070,P25788,P60900,P28072,P49721,P49720,A5LHX3,A8CG34,P16989	P57772,Q9HD40,Q93073,Q9NX07,P62341,Q9UQ80,P14866,P43243,Q13428,P26599,P27635,P05386,Q9UI10,Q8TEQ6,Q8NEJ9,Q7L576,P58546,Q96EY7,P53582,Q9BY44,Q14978,Q9Y5S9,O95758,P06730,Q9BQ04,P61326,P31749,Q15397,P21399,P82979,Q99700,P31751,Q8ND56,P98179,Q8TB72,P63173,Q96KC8,Q96PU8,Q8WVV9,Q9BX40,Q92574,P05067,O15234,Q9Y5V0,Q9UKA9,Q9BUB5,Q8NFY9,Q04637,P23588,P04792,Q14240,P78344,P55884,Q92499,P60228,P55010,O15372,…	0.00982532	0.132985	0.0341686
GO:0044706	multi-multicellular organism process	P	5	75	128	7281	0.0390625	0.0103008	over	P02760,P15407,P23142,P54851,P07858	Q96EP5,P30048,P31749,Q15363,P19793,O75626,P24468,P07686,Q9UNF1,P27708,P43490,P00505,P17655,P21964,P51692,P01116,Q92887,P11172,Q96QD8,Q9UIQ6,P08648,P18065,Q9Y6I3,Q9NZA1,Q02127,P02760,P14921,P11166,P17301,P15428,P41440,P15407,Q13263,Q02790,P00441,P84243,P35613,O14497,P47914,Q16270,Q9H9Y6,Q7Z7E8,P01034,Q08345,P10451,P23142,P54851,Q9ULX9,P07093,P28482,P07858,P27361,P11473,O00255,P17275,Q9NR48,Q9BQE5,…	0.0100444	0.132985	0.0666667
GO:0051252	regulation of RNA metabolic process	P	37	1462	128	7281	0.289062	0.200797	over	P16989,P07305,Q9P1Z0,Q92754,Q9BQ04,Q8NDT2,Q16777,Q99576,P33552,P50549,Q9HAP2,P15407,P46934,Q9Y5V0,P98164,P49759,P49760,P28070,P25788,P60900,P28072,P49721,P49720,A5LHX3,Q9BXJ9,Q99729,P02787,O00488,Q9H7B4,P05230,P31483,P98179,O43504,P02788,Q8NDV7,Q9Y6K5,Q9UNW9	P12004,O60885,P04818,P00374,P09884,P31350,Q16254,O75419,O14867,Q14207,P06733,P22626,P12270,P09874,P10412,P16403,P16401,P16402,P62979,Q00839,Q13263,O14980,P23246,P15311,P27797,P17844,Q16666,Q32MZ4,P49591,P26358,P51532,Q86UE4,P27635,P62829,P35222,Q07021,P67809,P35232,P62633,Q93008,P37840,P09429,Q9UFW8,P62263,P51858,Q13618,P39880,P98175,P10599,O94776,P24941,Q96ST3,Q9Y3F4,O00267,Q16576,Q8N7H5,O14776,…	0.0101804	0.132985	0.0253078
GO:0006953	acute-phase response	P	2	9	128	7281	0.015625	0.00123609	over	P02765,P01011	Q9BQE5,P40763,P02765,O15162,P02751,P00734,P08697,P17676,P01011	0.0101825	0.132985	0.222222
GO:0071280	cellular response to copper ion	P	2	9	128	7281	0.015625	0.00123609	over	P02795,P04731	P02795,P37840,P80297,Q00613,Q04656,P04156,P05067,P04731,Q9UER7	0.0101825	0.132985	0.222222
GO:0034368	protein-lipid complex remodeling	P	2	9	128	7281	0.015625	0.00123609	over	P02647,P02768	P02655,P02647,P02656,P02654,P02649,P06727,P02768,Q8WTV0,P55058	0.0101825	0.132985	0.222222
GO:0055102	lipase inhibitor activity	F	2	9	128	7281	0.015625	0.00123609	over	P04083,P02647	P08758,P09525,P02654,P07355,P04083,Q96CS3,P02647,P02655,P02656	0.0101825	0.132985	0.222222
GO:0035268	protein mannosylation	P	2	9	128	7281	0.015625	0.00123609	over	Q2PZI1,Q6ZXV5	Q9P2X0,Q2PZI1,Q6ZPD9,Q9HCN8,O60762,Q6ZXV5,O43505,Q9Y2B1,Q9H9S5	0.0101825	0.132985	0.222222
GO:0048645	animal organ formation	P	2	9	128	7281	0.015625	0.00123609	over	P05230,P98164	P05230,P98164,Q06330,P35222,Q9Y6N7,P28482,P27361,Q02750,Q8NC56	0.0101825	0.132985	0.222222
GO:0034375	high-density lipoprotein particle remodeling	P	2	9	128	7281	0.015625	0.00123609	over	P02647,P02768	P02649,P02647,P02768,P02655,Q8WTV0,P55058,P06727,P02656,P02654	0.0101825	0.132985	0.222222
GO:0090208	positive regulation of triglyceride metabolic process	P	2	9	128	7281	0.015625	0.00123609	over	Q8N9A8,P02647	Q6PCB7,Q8WTV0,Q8N9A8,P01130,O95476,P02647,P02655,Q96AD5,P06727	0.0101825	0.132985	0.222222
GO:0034369	plasma lipoprotein particle remodeling	P	2	9	128	7281	0.015625	0.00123609	over	P02647,P02768	P02655,P02647,P02656,P02649,P06727,P02768,Q8WTV0,P55058,P02654	0.0101825	0.132985	0.222222
GO:0031414	N-terminal protein acetyltransferase complex	C	2	9	128	7281	0.015625	0.00123609	over	Q9BXJ9,P41227	Q9BXJ9,P41227,Q9GZZ1,Q6N069,Q9BSU3,Q14CX7,P61599,Q147X3,Q5VZE5	0.0101825	0.132985	0.222222
GO:0002455	humoral immune response mediated by circulating immunoglobulin	P	2	9	128	7281	0.015625	0.00123609	over	P02790,P01024	P02790,Q07021,P01024,P04003,P15529,P02748,P60033,Q9UQ84,P20749	0.0101825	0.132985	0.222222
GO:0007229	integrin-mediated signaling pathway	P	4	49	128	7281	0.03125	0.00672984	over	P54851,P02647,P05161,O15117	P01033,Q15139,P35221,Q8IZ21,P21333,P08962,P48059,P54851,P35579,Q9Y490,Q9P258,P05106,Q13618,Q13418,P06756,P60953,P05556,P22392,P56945,Q06124,P60201,Q15942,P02647,Q14185,Q03001,O14672,Q96RT1,P23229,Q96AC1,P08631,Q08722,P12931,Q13443,P08648,P05161,Q9BYC5,P43405,P26006,Q14511,Q05397,P13612,O15117,P18084,Q9BSQ5,P26012,P56199,P17301,Q13444,O14495	0.0104868	0.13605	0.0816327
GO:0001906	cell killing	P	4	49	128	7281	0.03125	0.00672984	over	P54851,Q29980,P02788,P01024	P13747,Q15833,P05362,P04439,Q13630,P00492,P53634,P09668,P54851,P16298,Q9NUQ9,O15400,P01893,Q13158,Q99572,P61769,P30511,P25311,Q29980,Q92692,P15151,P68371,P07437,Q06830,Q99698,P04406,O60814,P39019,P17931,P62888,P05204,P02788,P81605,P60602,P61626,P51159,P31146,P51809,O43747,P11279,P46108,P32121,P51692,P43405,P00734,P01024,P13987,P08238,P02748	0.0104868	0.13605	0.0816327
GO:0002520	immune system development	P	14	403	128	7281	0.109375	0.0553495	over	P02787,Q9UQQ2,A5LHX3,P04083,P05161,Q8NDV7,Q86Z02,P28070,P25788,P60900,P28072,P49721,P49720,P02788	P51692,O95251,O00329,Q02447,Q06418,P07602,O15156,Q9UDY8,P43246,P13639,P11388,P55265,Q15050,Q96ST3,Q9Y520,Q6NXE6,Q9NQW6,Q13303,Q9Y3A5,Q9H6Q4,Q8WXE9,Q9NPH0,Q9BWW4,Q96CW6,P04637,Q96HY7,O60292,Q8N999,Q6PIY7,Q9Y4E6,Q9NUQ2,Q8N474,P42345,P42226,P00813,Q96BY6,Q04721,Q5JSL3,P20749,P16885,P09382,P58340,Q9BX67,Q9NSU2,P78527,Q7Z5L9,Q8TF40,P49917,Q8IWT6,Q8NB49,Q13315,Q07812,P61586,P07948,P13747,P10301,P09429,…	0.0109312	0.140879	0.0347395
GO:0030141	secretory granule	C	14	403	128	7281	0.109375	0.0553495	over	P02679,Q14764,P02647,P02765,P01024,P02787,P01011,P02788,P01023,P02768,P08236,P02792,P02749,P07858	P17987,P35221,P45880,P27797,O60271,Q9UPN4,P07686,P19784,Q9H0H5,Q9GZT3,P20336,P17612,O75145,Q9Y2H6,P36639,Q9Y487,P49761,P78310,Q9HBM0,Q8NG31,Q92805,Q9ULL0,P56199,Q13444,O75575,P46940,P51149,Q01469,P11717,P53618,O60610,P16070,P17931,Q5T9A4,P61586,Q14573,P51159,O75165,P20340,P61026,P49755,P84095,Q9Y6G9,O94973,P35237,Q9NP72,P10321,Q93050,P61020,Q14643,Q14571,P61018,P48960,O60645,Q7Z7N9,Q13636,P11169,…	0.0109312	0.140879	0.0347395
GO:0043484	regulation of RNA splicing	P	6	107	128	7281	0.046875	0.0146958	over	Q9BQ04,Q8NDT2,P31483,P98179,P49759,P49760	P09651,Q00839,P14866,Q92841,P17844,P26599,Q07955,P51114,Q01130,P38159,P51116,P98175,Q9Y2W1,Q15020,P49756,Q13243,Q9BWF3,Q9Y4C8,Q13123,P62995,Q2TAY7,Q15287,Q16629,Q9Y5S9,Q13242,O00422,Q13247,Q9BQ04,P61326,Q07666,Q08170,Q96I25,Q15007,Q92879,Q9NR56,P84103,O75494,Q96T37,O43251,Q9H0G5,Q9Y580,Q13627,Q06787,P52756,Q8WXA9,Q8NDT2,O95319,Q96K80,O95365,P62277,P62854,O95758,Q9UKA9,P0DMV8,P24928,P26368,Q9NW64,…	0.0111767	0.143058	0.0560748
GO:0001894	tissue homeostasis	P	5	77	128	7281	0.0390625	0.0105755	over	P02768,P02788,P02787,P01011,P38571	P63261,P60709,P04264,P0CG39,Q06830,P04792,P00441,Q8NI36,P02768,P02788,P61769,P25311,P61626,Q96RK4,P02787,Q8TC44,P22223,Q5TZA2,Q6ZU35,P78310,O43679,Q9Y3F4,P01011,Q9H444,Q9UEW8,Q96D15,Q8NF37,P09668,P05106,P21359,P12931,Q9UHF4,P35222,Q9UBB6,O14773,P15153,Q13488,Q9Y5X0,Q03431,P13686,Q9Y4K3,Q8NFJ9,Q7Z494,O75161,P41240,Q99572,P21580,Q8TF42,P02786,P17252,P43405,Q9Y4G2,Q15904,Q6ZN54,P10451,P07954,Q6Y7W6,…	0.0111844	0.143058	0.0649351
GO:0022408	negative regulation of cell-cell adhesion	P	4	50	128	7281	0.03125	0.00686719	over	P02647,P04083,Q9UQQ2,P02679	Q8N5P1,P04626,Q9UH65,Q9H4A3,P35241,P02647,Q13164,P02686,Q13163,Q9Y6D9,Q12959,Q14956,Q92990,Q96IZ0,P17676,P31431,O76074,P09429,Q13951,Q13761,Q01196,O15156,P32119,Q5TC82,P04083,P10644,P42574,P04156,P51452,Q9NWQ8,Q9NRW4,Q05655,P07093,P21926,Q9UQQ2,Q8TF42,P02679,Q9Y5A9,Q86U44,P17706,Q5JRA6,P31749,P49593,P00747,Q9UI95,Q9GZX9,P17931,Q9BZE4,P35240,Q05397	0.0112468	0.143058	0.08
GO:0002822	regulation of adaptive immune response based on somatic recombination of immune receptors built from immunoglobulin superfamily domains	P	4	50	128	7281	0.03125	0.00686719	over	P01024,Q29980,P02790,P04083	P01024,P13747,P16298,Q9NUQ9,P04439,O15400,P01893,Q13158,Q99572,P61769,P30511,P25311,Q29980,Q16512,P21580,Q5TC82,P00813,Q9NRW4,Q12933,Q9UDY8,Q9Y4K3,O43318,P47712,P09429,P10809,Q92692,P02790,Q7KZ85,P04083,O43353,P02786,Q12888,Q5UIP0,Q5RKV6,Q9NQT5,Q96FZ2,Q6ZW49,Q9UI95,Q86Y97,P04003,P42226,Q96FV9,P43246,P40692,O96028,P25942,Q96QE3,P15151,O15156,P60033	0.0112468	0.143058	0.08
GO:0009967	positive regulation of signal transduction	P	20	663	128	7281	0.15625	0.0910589	over	P05230,P02787,P46934,O43504,P02788,P02647,P02790,Q99584,Q8WUM9,P01024,P98164,P02679,P28070,P25788,P60900,P28072,P49721,P49720,A5LHX3,P54851	Q15750,P05067,Q6Q0C0,P28482,P46108,P19525,P27361,Q9H2K8,P46109,P04049,Q7L7X3,Q9UHA4,Q13443,O95382,Q9Y2Q5,Q9UL54,Q9ULH0,P15056,Q9Y6R4,P36897,O43318,Q6UVK1,P62979,P30040,P61088,P06493,P00441,P46734,Q15121,P32119,Q15046,Q86VI3,P07996,Q13131,Q06124,P52564,P60033,P29353,Q13404,Q16539,Q9UEW8,P49137,Q8WXG6,Q9Y6K9,Q02750,Q99572,P49407,P36507,Q16644,Q99988,Q9Y2U5,P42338,P06213,P51617,Q99956,Q9Y239,P45985,…	0.0113472	0.143795	0.0301659
GO:0030111	regulation of Wnt signaling pathway	P	8	174	128	7281	0.0625	0.0238978	over	P28070,P25788,P60900,P28072,P49721,P49720,Q9P219,A5LHX3	Q9UPN3,P51532,Q6P1J9,P68400,Q14678,Q5T9L3,O60315,P21580,O75787,Q9UBB5,P27449,Q9NRI5,P12755,Q9Y657,Q8N474,P63244,Q07954,Q04724,Q9NSA3,O14907,Q13322,P49815,Q6DKJ4,Q96C57,Q9UGU5,O95644,Q969F2,P35222,P62136,P50402,Q86T65,Q96BN8,P50148,O94921,Q9Y297,O75084,P62195,P35998,Q13200,O43242,Q99460,P17980,P62191,O00231,O14818,Q13283,P43686,O00232,P62333,Q9Y230,Q9UNM6,Q15008,P61289,P28070,P28066,P55036,Q13618,…	0.0113822	0.143795	0.045977
GO:0043436	oxoacid metabolic process	P	19	619	128	7281	0.148438	0.0850158	over	O14684,P09104,A8CG34,P28070,P25788,P60900,P28072,P49721,P49720,A5LHX3,Q05932,P48775,P12277,P06732,P01024,P08236,P19823,P04083,P02647	P51659,P33121,P09110,Q15067,P28328,Q86TX2,P23526,Q99707,Q9UBK8,Q00266,Q96SZ5,P25325,Q16762,P32929,Q99757,P11586,P07954,P14174,Q15185,P47712,Q8TBF2,O14684,A1L0T0,P51648,Q9UJ83,O14832,Q9BY49,O95573,Q5K4L6,P50416,O60488,Q9H845,Q6P1M0,P47895,P23434,Q8NFW8,Q9Y223,P15907,Q16851,O60701,P11177,P10515,P08559,P00338,O60825,Q9HD23,P07195,P21796,P09622,P23368,P48163,Q16822,P35613,P53985,Q04760,O00330,O15427,…	0.0114152	0.143795	0.0306947
GO:0048872	homeostasis of number of cells	P	6	108	128	7281	0.046875	0.0148331	over	P04083,Q9UQQ2,Q9BRY0,P05161,P38571,Q99576	Q07812,P04083,Q9UQQ2,Q9BX67,P42574,Q96BY6,P07948,Q16512,Q07889,Q5JSL3,Q5TC82,P21580,P00441,Q92542,P27987,Q00597,P14174,P00813,O95999,P31749,Q96EY1,O43251,Q9P0U3,P38646,P55265,P39019,Q9UKV3,P62263,Q9H9B4,Q9UII2,P35611,O00115,P17706,Q86XI2,Q99717,P55347,P78536,O00329,P42338,Q06830,P62847,P08708,P09601,P48200,Q15910,P51692,P16298,Q13158,Q99572,P31146,Q13488,Q8N5P1,O95067,Q9BRY0,P11413,O95758,Q7L5Y9,…	0.0116682	0.146064	0.0555556
GO:0001525	angiogenesis	P	8	175	128	7281	0.0625	0.0240352	over	P02749,P54851,P01024,Q86Z02,P05230,P04083,Q9BXJ9,P05090	P35222,Q14344,Q13043,Q96T37,P02462,P17813,P60953,Q63HN8,P07996,Q9NVD7,Q6NYC1,Q96BN8,Q96PE1,O00622,Q5JRA6,P05556,P31749,Q9Y6N7,P54760,P22736,P09038,P29317,Q13591,P00558,P49591,Q13464,O75116,P78347,Q96TA1,P42224,P29590,O14964,P29353,P98160,P21359,P51608,P23634,P09486,P08572,P57105,Q9Y6C2,Q4VCS5,P15336,Q13370,O00522,P02749,P04264,P13489,P23381,Q9BUP3,Q14956,P23497,P09601,Q9GZT9,Q13164,P20827,P04626,…	0.0117559	0.146064	0.0457143
GO:0048519	negative regulation of biological process	P	55	2410	128	7281	0.429688	0.330998	over	O60921,P16989,P07305,Q9P1Z0,Q92754,P01023,Q12923,P23142,P02749,P02647,P28070,Q16777,Q9H7B4,Q8IVL0,O43504,O43683,O60711,P04083,Q9BXJ9,O14879,P02768,P98164,P02788,Q9UQQ2,O14684,P15407,A6NFQ2,Q8NDV7,P05090,P46934,P02765,P01011,P25788,P60900,P28072,P49721,P49720,A5LHX3,Q9Y5V0,P31483,P05161,Q14764,P02679,Q9Y6K5,P09914,P49760,P02795,P04731,P02760,Q29980,A8CG34,Q99576,Q9P219,Q9UNW9,P41227	P40692,Q9UNS1,Q9HAW4,Q9BVW5,O75943,O75419,P51530,Q12888,Q15121,Q06124,O75663,P16104,Q16539,Q13315,Q9NVH2,Q96RU2,Q9P2K8,Q9NYP3,O60934,O14757,Q13535,O60921,O60671,O96017,Q8TEK3,Q96GD4,Q96K21,Q9UN37,P06733,P22626,P12270,P09874,P10412,P16403,P16401,P16402,P62979,Q00839,Q13263,O14980,P23246,P15311,P27797,P17844,Q16666,Q32MZ4,P49591,P26358,P51532,Q86UE4,P12004,P27635,P62829,P35222,Q07021,P67809,P35232,…	0.0118131	0.146064	0.0228216
GO:0006820	anion transport	P	8	176	128	7281	0.0625	0.0241725	over	P30825,A6NFQ2,P69905,Q8NBS3,P02647,Q8WUM9,P04083,P98164	Q6PCB7,Q6P1M0,O75915,Q15041,Q96QD8,Q9HBR0,Q9NVC3,Q99572,Q9UBH6,O00299,Q9Y696,Q9NW15,Q4KMQ2,Q9BXS9,P54105,Q9NZA1,P30536,Q9C0H2,Q9UBX3,P53007,Q9UJS0,O75746,Q9H936,Q8TDW0,Q8IWT6,Q7L1W4,O60831,O95278,P43003,O95563,Q13085,P50416,O00763,P23786,O43772,Q9NPA3,P08195,Q15758,P43007,Q9H2J7,P30825,Q6P4A7,Q96NB2,O75387,P31641,Q9NRA2,Q8N8R3,Q9H0H5,Q9Y4C2,A6NFQ2,Q9HD26,P07996,P31749,Q9Y4H2,P31751,Q13136,P61764,…	0.0121386	0.146064	0.0454545
GO:0031326	regulation of cellular biosynthetic process	P	41	1682	128	7281	0.320312	0.231012	over	P16989,P07305,Q9P1Z0,Q92754,A8CG34,Q16777,Q99576,P33552,P50549,Q9HAP2,P15407,Q9BQ04,P98179,Q9Y5V0,Q9BUB5,O60921,P46934,P01024,Q8N9A8,P31483,P98164,P04083,Q8NDV7,O43504,P49760,P02647,Q9BXJ9,Q99729,P02787,O00488,Q9H7B4,P05230,P60900,P02788,Q9UKK3,P28070,P25788,P28072,P49721,P49720,A5LHX3	P12004,O60885,P04818,P00374,P09884,P31350,Q16254,O75419,O14867,Q14207,P06733,P22626,P12270,P09874,P10412,P16403,P16401,P16402,P62979,Q00839,Q13263,O14980,P23246,P15311,P27797,P17844,Q16666,Q32MZ4,P49591,P26358,P51532,Q86UE4,P27635,P62829,P35222,Q07021,P67809,P35232,P62633,Q93008,P37840,P09429,Q9UFW8,P62263,P51858,Q13618,P39880,P98175,P10599,O94776,P24941,Q96ST3,Q9Y3F4,O00267,Q16576,Q8N7H5,O14776,…	0.0123353	0.146064	0.0243757
GO:0006082	organic acid metabolic process	P	19	624	128	7281	0.148438	0.0857025	over	O14684,P09104,A8CG34,P28070,P25788,P60900,P28072,P49721,P49720,A5LHX3,Q05932,P48775,P12277,P06732,P01024,P08236,P19823,P04083,P02647	P51659,P33121,P09110,Q15067,P28328,Q86TX2,P23526,Q99707,Q9UBK8,Q00266,Q96SZ5,P25325,Q16762,P32929,Q99757,P11586,P07954,P14174,Q15185,P47712,Q8TBF2,O14684,A1L0T0,P51648,Q9UJ83,O14832,Q9BY49,O95573,Q5K4L6,P50416,O60488,Q9H845,Q6P1M0,P47895,P23434,Q8NFW8,Q9Y223,P15907,Q16851,O60701,P11177,P10515,P08559,P00338,O60825,Q9HD23,P07195,P21796,P09622,P23368,P48163,Q16822,P35613,P53985,Q04760,O00330,O15427,…	0.0123697	0.146064	0.0304487
GO:0097502	mannosylation	P	2	10	128	7281	0.015625	0.00137344	over	Q2PZI1,Q6ZXV5	Q9P2X0,Q2PZI1,Q6ZPD9,O60762,Q9HCN8,Q6ZXV5,O43505,Q9Y2B1,Q9H9S5,Q92521	0.0125826	0.146064	0.2
GO:0090330	regulation of platelet aggregation	P	2	10	128	7281	0.015625	0.00137344	over	Q9UQQ2,P02679	Q05655,P07093,P21926,Q9UQQ2,Q8TF42,P02679,Q9Y624,P17252,P07948,P43405	0.0125826	0.146064	0.2
GO:0034367	protein-containing complex remodeling	P	2	10	128	7281	0.015625	0.00137344	over	P02647,P02768	P29083,P02655,P02647,P02656,P02654,P02649,P06727,P02768,Q8WTV0,P55058	0.0125826	0.146064	0.2
GO:0001530	lipopolysaccharide binding	F	2	10	128	7281	0.015625	0.00137344	over	P28070,P02788	P10809,P09429,P28070,P25786,O95218,Q8WTV0,Q99572,P02788,P00734,Q9UGM3	0.0125826	0.146064	0.2
GO:0018206	peptidyl-methionine modification	P	2	10	128	7281	0.015625	0.00137344	over	Q9BXJ9,P02647	Q9BXJ9,Q14CX7,Q6N069,P61599,Q147X3,Q5VZE5,P50579,P53582,P02647,Q9HBH1	0.0125826	0.146064	0.2
GO:0015701	bicarbonate transport	P	2	10	128	7281	0.015625	0.00137344	over	P69905,Q8NBS3	Q9Y6M7,Q9UHQ9,Q9BXS9,Q6BCY4,Q7L1T6,P04920,P69905,Q8N1Q1,Q8NBS3,Q9ULX7	0.0125826	0.146064	0.2
GO:0030501	positive regulation of bone mineralization	P	2	10	128	7281	0.015625	0.00137344	over	P02788,P05161	P02788,P20020,P05549,O00622,Q99572,Q4KMQ2,P05161,P84022,Q13491,Q6UW56	0.0125826	0.146064	0.2
GO:0048471	perinuclear region of cytoplasm	C	14	410	128	7281	0.109375	0.0563109	over	Q14764,P02795,P07858,Q99584,P16989,O60711,P32456,P46934,P04731,Q15004,P02787,Q8NI35,P05090,O14684	P51572,P17655,O14672,P06241,P07108,Q8N5K1,Q9H4L5,Q9BZF3,Q8WTR4,P49792,P46060,P27986,Q15149,P08238,P07900,P21333,P02545,O43707,P11142,P04406,P0DMV8,P14625,P42704,P55072,P07355,P06396,P26038,P08133,P16615,P46821,O00299,O00429,P33176,P31946,P02786,Q07065,P14866,P63244,Q14764,Q9UHD8,P27695,Q8NC51,Q02790,P15311,O95573,Q14240,P27797,P11717,Q9NZI8,P25205,Q9H3U1,O95831,P02795,Q86UE4,Q99497,Q9H0U4,O60763,…	0.0125836	0.146064	0.0341463
GO:0051716	cellular response to stimulus	P	63	2852	128	7281	0.492188	0.391704	over	O60921,P28070,P25788,P60900,P28072,P49721,P49720,P05230,A5LHX3,P07858,P02679,Q29980,P04083,Q8NDV7,O60711,P01024,O14684,Q13938,Q9UQQ2,Q9BUB5,Q8NI35,Q9UKK3,O75106,Q9P1Z0,Q15004,P02647,Q86Z02,P05161,O15117,P02787,Q9P219,Q9Y2X7,P31483,P02768,P05090,P13796,P46934,Q12923,O43504,Q9BUN8,P98164,P02788,P15407,Q6ZXV5,O14879,P02795,Q14764,P02790,Q99584,Q8WUM9,P02760,P02765,P01023,Q9Y6K5,P32456,P09914,P23142,…	P18887,P49917,Q9NUW8,Q7Z2E3,Q96EB6,Q12888,Q15121,Q06124,O75663,P16104,Q16539,Q13315,Q9NVH2,Q96RU2,Q9P2K8,Q9NYP3,Q9HAW4,O60934,O14757,O75943,Q13535,O60921,O60671,O96017,Q8TEK3,Q96T76,Q01082,Q13813,P62258,P0DP23,P31946,P62195,P35998,Q13200,O43242,Q99460,P35609,P17980,P62191,O00231,O14818,P43686,O00232,P62333,P30086,Q9UNM6,P07196,Q15008,P61289,P28482,P28070,P28066,P55036,Q13618,P25789,Q06323,O00233,…	0.0125888	0.146064	0.0220898
GO:0023014	signal transduction by protein phosphorylation	P	13	369	128	7281	0.101562	0.0506799	over	P28070,P25788,P60900,P28072,P49721,P49720,P05230,A5LHX3,P02787,Q9UQQ2,P02760,P23142,P02679	Q01082,Q13813,P62258,P0DP23,P31946,P62195,P35998,Q13200,O43242,Q99460,P35609,P17980,P62191,O00231,O14818,P43686,O00232,P62333,P30086,Q9UNM6,P07196,Q15008,P61289,P28482,P28070,P28066,P55036,Q13618,P25789,Q06323,O00233,Q15121,P28074,P25786,Q9UL46,P25788,P60900,P20618,Q16401,Q99436,P27361,P25787,P53041,Q9H2K8,P62993,Q00613,P48556,P28072,O75832,P29353,Q12959,Q96S59,P62877,P21359,P28062,P49721,O15020,…	0.0126132	0.146064	0.0352304
GO:0060191	regulation of lipase activity	P	3	28	128	7281	0.0234375	0.00384563	over	P02647,P02749,P04083	P19174,P50148,Q9H244,P37840,P02655,O00622,O15530,P01112,P09038,P42684,P18085,Q14344,P40616,P50897,Q07954,Q9Y263,P09958,Q99523,P02656,P02654,P02647,P06727,P02749,P16435,P61586,P08134,P04083,Q96G01	0.0126154	0.146064	0.107143
GO:0032612	interleukin-1 production	P	3	28	128	7281	0.0234375	0.00384563	over	P04083,Q99584,P02647	P78324,P04083,P09211,P32121,P13686,P04792,Q16666,P84022,Q9UDY8,Q9Y239,P41218,Q14790,Q92769,Q99584,P30740,P29590,P02647,P21580,Q5TA50,P09429,Q99572,Q96RD7,P19367,P57764,O95361,Q9NX02,O43353,P05067	0.0126154	0.146064	0.107143
GO:0042398	cellular modified amino acid biosynthetic process	P	3	28	128	7281	0.0234375	0.00384563	over	Q05932,P12277,P06732	Q6PCB7,O15162,P48651,Q96KP4,P48637,P48506,O14841,P48507,O75223,Q16775,Q9UJ14,P11586,Q6UB35,P49914,Q05932,P49419,P49189,P11310,P34896,P12277,P12532,P06732,P31939,P22102,P00374,O60568,O00469,Q99497	0.0126154	0.146064	0.107143
GO:0019079	viral genome replication	P	5	80	128	7281	0.0390625	0.0109875	over	P09914,Q9Y6K5,P02788,P05161,O43504	Q676U5,Q9H1Y0,Q12824,Q15075,Q15365,Q15366,O75116,P60953,P20339,P42356,O95292,Q9P0L0,O75909,Q9P2K8,P11142,P23284,Q9H1E3,P27105,Q9H6S0,Q06787,P62937,P17844,P11940,O00571,P55265,Q16531,Q16513,Q6PKG0,O95793,Q9P035,Q08752,Q96SB4,P78362,P54725,P09914,Q9UNP9,O43447,Q6L8Q7,Q9UIV1,O00635,Q15633,Q12906,Q16666,Q7Z2W4,P19525,Q9Y6K5,Q13325,Q53GL7,Q7Z434,O75531,Q05823,O15162,P02788,P05161,Q9NUL5,Q8IUX4,Q15025,…	0.0130555	0.146064	0.0625
GO:0006873	cellular ion homeostasis	P	9	215	128	7281	0.0703125	0.0295289	over	P02795,P02787,P00450,P02790,P02792,P04731,Q8NBS3,P12277,P02788	P14625,P27797,P16615,Q9UJZ1,P02649,P20073,Q13586,P07686,P13693,P05026,Q8IWX8,O95292,P20020,P23634,Q9Y639,Q9HD20,Q7L0J3,P25942,Q01484,Q03135,Q9Y6M5,Q13488,Q8NHX9,Q96TC7,P11473,P98194,Q9HC07,Q9P246,Q03431,Q9H7F0,Q71RS6,Q9NQ11,O95202,P02795,O00244,O60826,O43819,Q04656,P04156,P05067,O75880,O15431,Q49B96,P02786,Q86VP6,P38606,P30519,O76003,P00441,Q13616,P61421,P53384,Q8N511,P63208,P21399,O75348,Q13485,…	0.0132297	0.146064	0.0418605
GO:0006639	acylglycerol metabolic process	P	4	53	128	7281	0.03125	0.00727922	over	P02749,P01024,Q8N9A8,P02647	P47712,P02649,P04040,P50416,Q06124,P07203,Q14409,Q9UBV2,Q03135,P02656,P02749,Q6ZS86,O75907,Q9Y5U4,P02654,Q14693,Q96EB6,Q8NCC3,P01024,Q6PCB7,Q8WTV0,Q8N9A8,P01130,O95476,P02647,P02655,Q96AD5,P06727,P33121,O60488,Q86UL3,Q53EU6,Q92539,Q9BQK8,Q01469,P31327,O94830,Q16822,Q13574,P23743,P49619,Q86XP1,Q5KSL6,Q32NB8,Q8NCG7,O95372,Q9BV23,Q8N2K0,O95870,Q9BZK7,Q9BZ23,Q6ZNE5,Q9NUQ2	0.013737	0.146064	0.0754717
GO:0006638	neutral lipid metabolic process	P	4	53	128	7281	0.03125	0.00727922	over	P02749,P01024,Q8N9A8,P02647	Q9NUQ2,P47712,P02649,P04040,P50416,Q06124,P07203,Q14409,Q9UBV2,Q03135,P02656,P02749,Q6ZS86,O75907,Q9Y5U4,P02654,Q14693,Q96EB6,Q8NCC3,P01024,Q6PCB7,Q8WTV0,Q8N9A8,P01130,O95476,P02647,P02655,Q96AD5,P06727,P33121,O60488,Q86UL3,Q53EU6,Q92539,Q9BQK8,Q01469,P31327,O94830,Q16822,Q13574,P23743,P49619,Q86XP1,Q5KSL6,Q32NB8,Q8NCG7,O95372,Q9BV23,Q8N2K0,O95870,Q9BZK7,Q9BZ23,Q6ZNE5	0.013737	0.146064	0.0754717
GO:0051239	regulation of multicellular organismal process	P	31	1193	128	7281	0.242188	0.163851	over	P05230,P02788,P02647,P54851,P01024,P02749,P02765,P05161,P04083,Q8IVL0,P31483,P02679,O43504,Q8NDV7,Q86Z02,P02787,P16989,P46934,P98164,P28070,P25788,P60900,P28072,P49721,P49720,A5LHX3,P05090,Q9UQQ2,Q9UNW9,Q9Y5V0,P23142	P05230,P46940,Q5ZPR3,P07948,P32519,Q13114,P02788,Q9Y624,P78410,Q7KYR7,O00481,Q14956,P20020,Q9Y639,Q9UN36,O75582,Q9GZX9,O75676,Q16666,P00441,P19525,P82094,O75955,Q99943,Q96LR2,P05023,P16615,O76003,P10253,Q13557,P0DP23,P17612,Q8N335,Q01484,P11532,Q9HD47,Q13424,Q08499,Q9Y5Y9,P35222,P56693,O60341,P40126,Q9NRI5,O94925,P51608,Q4KMQ2,P09429,O60346,P07766,P30511,P04439,Q12933,P61769,Q9UDY8,Q9Y4K3,O43318,…	0.0137412	0.146064	0.0259849
GO:0050789	regulation of biological process	P	90	4414	128	7281	0.703125	0.606235	over	O60921,P16989,P07305,Q9P1Z0,Q92754,P28070,P25788,P60900,P28072,P49721,P49720,P05230,A5LHX3,Q9BQ04,Q8NDT2,P01024,P02788,P01023,Q29980,P02647,Q9P219,Q12923,P23142,P02749,P54851,P07858,P02679,P02790,P04083,Q15004,Q8NDV7,O60711,O14684,Q13938,Q9UQQ2,Q9BUB5,Q8NI35,A8CG34,Q9H299,P35754,Q16777,Q99576,P33552,P50549,Q9HAP2,P15407,P98179,Q9Y5V0,Q9H7B4,Q8IVL0,O43504,O43683,Q86Z02,P05161,O15117,P02787,Q9BXJ9,…	P52292,Q86V81,P52294,Q96FV9,Q9H4L7,P49959,Q92878,P18074,P40692,Q9UNS1,Q9HAW4,Q9BVW5,O75943,O75419,P51530,Q12888,Q15121,Q06124,O75663,P16104,Q16539,Q13315,Q9NVH2,Q96RU2,Q9P2K8,Q9NYP3,O60934,O14757,Q13535,O60921,O60671,O96017,Q8TEK3,Q96GD4,Q96K21,Q9UN37,P60709,Q16543,Q9BZE4,Q96JB5,P32780,P54132,Q9P287,Q99640,P30281,P51948,P50613,O60563,O75909,P14635,Q9UII4,P42773,P42772,P20248,O95067,P51946,P46527,…	0.013828	0.146064	0.0203897
GO:0098754	detoxification	P	3	29	128	7281	0.0234375	0.00398297	over	P02795,P04731,P69905	P09110,P02795,Q99497,P80297,Q04656,P04731,Q92887,Q06830,P00441,P32119,O14618,P06727,P04179,Q00597,P11766,P10768,P21266,Q9Y6M5,Q13423,P30041,P69905,P02042,P58004,P62341,P14550,Q8TC12,Q5T011,Q9NTG7,P00374	0.0138934	0.146064	0.103448
GO:0002009	morphogenesis of an epithelium	P	9	217	128	7281	0.0703125	0.0298036	over	P98164,P28070,P25788,P60900,P28072,P49721,P49720,A5LHX3,P05230	P35222,Q14344,Q13043,Q96T37,P02462,P17813,Q13418,Q12959,Q13485,Q9NSA3,Q13563,P01106,P09038,O00471,Q13308,Q9ULK5,P63261,P60709,Q86YT6,Q13188,P23528,P07737,P11586,P62081,Q6UB35,P50552,O15031,O14497,O95487,P22694,P11233,Q15363,Q92990,P17612,O14727,Q93074,Q9NRY4,O14641,P25440,O60315,P98164,P49815,Q96Q89,Q92574,Q8IZ21,O95999,P42898,Q9C0C4,Q92830,Q96RK4,Q9BYW2,Q9NWB7,Q9P2K1,Q9UG01,P31431,Q15468,O43766,…	0.013988	0.146064	0.0414747
GO:0048583	regulation of response to stimulus	P	41	1696	128	7281	0.320312	0.232935	over	P05230,P01024,P01023,Q29980,P28070,P25788,P60900,P28072,P49721,P49720,A5LHX3,P07858,P02679,P02647,P02790,P02787,Q9Y2X7,P05090,Q86Z02,Q12923,P46934,O15117,P02749,P98164,P02788,O43504,Q14764,Q9UQQ2,Q99584,Q8WUM9,P04083,P02760,P02765,P09914,O60711,P23142,Q9P219,A8CG34,O60921,P16989,P54851	Q9NS73,Q15750,P05067,Q6Q0C0,P28482,P46108,P19525,P27361,Q9H2K8,P46109,P04049,Q7L7X3,Q9UHA4,Q13443,O95382,Q9Y2Q5,Q9UL54,Q9ULH0,P15056,Q9Y6R4,P36897,O43318,Q6UVK1,P62979,P30040,P61088,P06493,P00441,P46734,Q15121,P32119,Q15046,Q86VI3,P07996,Q13131,Q06124,P52564,P60033,P29353,Q13404,Q16539,Q9UEW8,P49137,Q8WXG6,Q9Y6K9,Q02750,Q99572,P49407,P36507,Q16644,Q99988,Q9Y2U5,P42338,P06213,P51617,Q99956,Q9Y239,…	0.0141759	0.146064	0.0241745
GO:0043207	response to external biotic stimulus	P	12	334	128	7281	0.09375	0.0458728	over	P02788,P05161,O14879,Q9Y6K5,P09914,O43504,P15407,P32456,P01024,P02787,O14684,Q29980	P46108,P05067,Q96ST3,P42224,P29590,Q8N884,Q8TDB6,Q7Z434,O95786,Q8IXQ6,O60828,O43734,Q9P2K8,Q9Y6D0,Q8IUX4,Q86WV6,Q96DX7,Q9C030,P21580,P61769,Q04656,P02788,P81605,P61626,Q5EBL8,P20749,P62820,O75179,Q05655,P61106,P82094,P57764,P29353,Q04721,P05161,P60602,P43405,O15240,Q9Y239,Q99698,P17676,Q99836,Q06330,O15455,P04406,Q14019,Q8N5M9,Q96F46,P06733,P48643,P23528,P04792,O00571,P16949,P55265,P26641,P62244,…	0.0141868	0.146064	0.0359281
GO:0051707	response to other organism	P	12	334	128	7281	0.09375	0.0458728	over	P02788,P05161,O14879,Q9Y6K5,P09914,O43504,P15407,P32456,P01024,P02787,O14684,Q29980	P46108,P05067,Q96ST3,P42224,P29590,Q8N884,Q8TDB6,Q7Z434,O95786,Q8IXQ6,O60828,O43734,Q9P2K8,Q9Y6D0,Q8IUX4,Q86WV6,Q96DX7,Q9C030,P21580,P61769,Q04656,P02788,P81605,P61626,Q5EBL8,P20749,P62820,O75179,Q05655,P61106,P82094,P57764,P29353,Q04721,P05161,P60602,P43405,O15240,Q9Y239,Q99698,P17676,Q99836,Q06330,O15455,P04406,Q14019,Q8N5M9,Q96F46,P06733,P48643,P23528,P04792,O00571,P16949,P55265,P26641,P62244,…	0.0141868	0.146064	0.0359281
GO:1901342	regulation of vasculature development	P	6	113	128	7281	0.046875	0.0155198	over	P02749,P54851,P01024,Q86Z02,P05230,P04083	P00558,P49591,P35222,Q13464,O75116,P78347,Q96TA1,P42224,P29590,P07996,O14964,P29353,P98160,P21359,P51608,P23634,P09486,P08572,P57105,Q9Y6C2,Q4VCS5,P29317,P15336,Q13370,O00522,P02749,P04264,P13489,P23381,Q9BUP3,Q14956,P23497,P09601,Q9GZT9,Q13164,P20827,P04626,P14921,Q96PE1,P09038,P54851,Q8N474,P04792,Q86UE4,P52789,P19174,P05556,Q9NQC3,Q13586,Q16610,P28799,P40763,Q9H2J4,P17252,P62745,P52926,P10301,…	0.0143563	0.146064	0.0530973
GO:0019058	viral life cycle	P	8	182	128	7281	0.0625	0.0249966	over	O43504,P07858,P09914,Q9Y6K5,P02788,P05161,P46934,A8CG34	P55072,O60684,O43719,P35659,P56545,Q13363,O43504,Q9NZI7,P25098,P62937,Q92692,P05106,P07858,P06756,P42566,O00505,P60033,P49790,Q9P253,O15118,O00308,P63172,Q96J02,Q9P2Y5,Q9UID6,Q15223,P08238,Q03135,P51636,P62979,P62820,Q9H0U4,P02649,Q86YS6,Q9Y6A9,Q92738,P26196,P11498,Q96EY5,P51149,Q08752,O75351,P53990,Q9UN37,Q676U5,Q9H1Y0,Q12824,Q15075,Q15365,Q15366,O75116,P60953,P20339,P42356,Q8WUM4,Q9BY43,Q9H444,…	0.0146304	0.146064	0.043956
GO:0000041	transition metal ion transport	P	4	54	128	7281	0.03125	0.00741656	over	P00450,P02792,P02787,Q9BRY0	Q8TAD4,P49281,Q02790,O00244,O43819,Q04656,Q14061,P00450,O75880,Q9NTM9,O15431,Q8N4V1,P02786,Q9H9B4,P02794,P61769,P48200,P02792,Q15223,P98194,Q8NEW0,Q9Y6M5,Q6PML9,Q92887,Q00610,P38606,P21281,Q15907,P21283,P50570,Q9UI12,P36543,P61421,Q93050,Q07960,Q9Y5K8,O75348,Q13488,Q16864,Q9GZU1,Q9Y487,P27449,P02787,Q15904,Q8IWU2,Q15043,Q9HC07,Q9NY26,Q13433,Q9BRY0,Q92504,Q9ULF5,Q8TC26,Q9H1K1	0.0146388	0.146064	0.0740741
GO:0045177	apical part of cell	C	7	147	128	7281	0.0546875	0.0201895	over	P04083,P07858,P98164,P02787,Q8NBS3,Q8NI35,P54851	P08238,P05023,P26038,Q6UVK1,P04083,P15311,P35241,P38606,P08237,P21281,P08195,Q86UE4,P16070,O95782,O43865,P07858,P51159,Q8WWI1,O75146,P14550,Q9P289,P42566,Q15836,P36543,O14745,Q13131,Q9Y250,P61421,Q9Y6M7,Q14126,Q15043,O00186,P53985,Q13796,P05026,Q12959,Q15833,Q9UEW8,P20020,O15020,P21860,P08183,P17900,P55011,Q13393,Q92887,Q13277,Q99808,Q13572,P19022,Q8N3R9,Q6XUX3,P98164,P02751,Q04656,Q01484,Q03135,…	0.0147082	0.146064	0.047619
GO:0000209	protein polyubiquitination	P	8	183	128	7281	0.0625	0.0251339	over	P46934,P28070,P25788,P60900,P28072,P49721,P49720,A5LHX3	Q16763,Q9NPD8,Q96J02,Q96DX7,P61088,Q9C0C9,Q9UNE7,Q9BRZ2,Q9ULT8,Q15819,Q13404,Q9UMS4,P62253,Q9Y4L5,O95376,Q96LR5,Q12933,P14373,Q13114,P46934,O00308,Q9BV68,Q96JP5,O76064,Q99942,Q8IYW5,Q9BUZ4,Q13077,Q8IUD6,Q9C035,Q9Y4K3,Q96PU5,P61086,O95071,Q8TDB6,P51965,P49427,Q05086,Q9UKV5,P62256,Q86TM6,P21580,O00762,O00635,P60604,O60337,P49459,P53804,Q712K3,Q13309,Q9NWF9,P68036,P30260,Q13042,Q9UJX3,Q9UJX4,Q9UJX2,…	0.0150795	0.146064	0.0437158
GO:0046457	prostanoid biosynthetic process	P	2	11	128	7281	0.015625	0.00151078	over	O14684,P04083	P14174,Q15185,P47712,Q8TBF2,O14684,P16152,Q9H7Z7,Q01469,Q8WXW3,Q96EB6,P04083	0.0152032	0.146064	0.181818
GO:0034364	high-density lipoprotein particle	C	2	11	128	7281	0.015625	0.00151078	over	P02647,P02749	P02649,P02647,P02655,P02656,Q00341,Q9BUR5,P05067,P55058,P06727,P02749,P02654	0.0152032	0.146064	0.181818
GO:0070169	positive regulation of biomineral tissue development	P	2	11	128	7281	0.015625	0.00151078	over	P05161,P02788	P20020,P05549,O00622,Q99572,Q4KMQ2,P05161,P84022,Q13491,Q6UW56,P02788,P17676	0.0152032	0.146064	0.181818
GO:0001516	prostaglandin biosynthetic process	P	2	11	128	7281	0.015625	0.00151078	over	O14684,P04083	P16152,Q15185,Q9H7Z7,O14684,Q01469,Q8WXW3,Q96EB6,P04083,P14174,P47712,Q8TBF2	0.0152032	0.146064	0.181818
GO:0031639	plasminogen activation	P	2	11	128	7281	0.015625	0.00151078	over	P02679,P02749	P06733,Q9HBL7,P07996,P07093,P08697,Q9UBR2,P00558,Q15392,P02679,P00750,P02749	0.0152032	0.146064	0.181818
GO:0045940	positive regulation of steroid metabolic process	P	2	11	128	7281	0.015625	0.00151078	over	P02647,P05230	P02649,P02647,P06727,Q96DR4,P02654,P16435,Q13131,P05230,P20393,Q5SW96,P22307	0.0152032	0.146064	0.181818
GO:0034361	very-low-density lipoprotein particle	C	2	11	128	7281	0.015625	0.00151078	over	P02647,P02749	P02649,P02647,P02655,Q9UHG3,Q9BUR5,P06727,P02656,Q9BQE4,P02749,P98155,P02654	0.0152032	0.146064	0.181818
GO:0030282	bone mineralization	P	3	30	128	7281	0.0234375	0.00412031	over	P02765,P05161,P02788	O75844,P02765,Q14596,Q9NUQ3,Q9NSY1,Q9HCJ1,P20020,P05549,O00622,Q99572,Q4KMQ2,P05161,P84022,Q13491,Q6UW56,Q16610,Q6W2J9,P02788,Q9Y3A5,Q14956,Q9UNW1,Q9Y2G9,P18074,Q9NVV0,Q9NNX1,Q9Y5X0,Q9NUA8,Q03431,Q9NZJ5,P45452	0.0152423	0.146064	0.1
GO:0020037	heme binding	F	3	30	128	7281	0.0234375	0.00412031	over	P69905,P02760,P48775	P30519,P04040,Q9H7Z7,O00264,P08574,P99999,O43169,Q9Y5Z4,Q02318,O15173,P0DN79,Q9NP58,Q9NRV9,Q16850,P12931,P09601,Q8WY91,P00167,O14569,Q7L1T6,Q7KZN9,P69905,Q6UW02,P02760,P20393,O14867,P48775,P02042,P19099,Q99643	0.0152423	0.146064	0.1
GO:0030193	regulation of blood coagulation	P	3	30	128	7281	0.0234375	0.00412031	over	P02749,P02679,Q9UQQ2	Q4KMQ2,P43405,P02649,P00734,P47712,P32119,P07996,P02749,P07093,P04004,P04264,P07355,P07225,Q03405,P02679,P08697,P00750,P05120,P00747,Q12884,P22415,P17252,P07948,Q05655,P21926,Q9UQQ2,Q8TF42,Q9Y624,Q9BQB6,Q03135	0.0152423	0.146064	0.1
GO:1900046	regulation of hemostasis	P	3	30	128	7281	0.0234375	0.00412031	over	P02749,P02679,Q9UQQ2	Q4KMQ2,P43405,P02649,P00734,P47712,Q9BQB6,Q03135,P32119,P07996,P02749,P07093,P04004,P04264,P07355,P07225,Q03405,P02679,P08697,P00750,P05120,P00747,Q12884,P22415,P17252,P07948,Q05655,P21926,Q9UQQ2,Q8TF42,Q9Y624	0.0152423	0.146064	0.1
GO:0050801	ion homeostasis	P	10	259	128	7281	0.078125	0.035572	over	P02795,P02787,P00450,P02790,P02792,P04731,Q8NBS3,P12277,P02788,P02647	P04899,Q9Y5X3,P21964,Q96PU5,Q13557,Q13642,P61769,Q9HD47,P14625,P27797,P16615,Q9UJZ1,P02649,P20073,Q13586,P07686,P13693,P05026,Q8IWX8,O95292,P20020,P23634,Q9Y639,Q9HD20,Q7L0J3,P25942,Q01484,Q03135,Q9Y6M5,Q13488,Q8NHX9,Q96TC7,P11473,P98194,Q9HC07,Q9P246,Q03431,Q9H7F0,Q71RS6,Q9NQ11,O95202,P02795,O00244,O60826,O43819,Q04656,P04156,P05067,O75880,O15431,Q49B96,P02786,Q86VP6,P38606,P30519,O76003,P00441,…	0.0155588	0.146064	0.03861
GO:0010035	response to inorganic substance	P	10	259	128	7281	0.078125	0.035572	over	P02795,P04731,P69905,P15407,Q99584,P46934,P02679,O14684,P04083,P02787	P00441,P04179,P06241,Q9NNW7,P0DP23,Q12797,Q13586,P02795,Q96PU5,P80297,Q92597,O60888,Q9NQX3,P04731,P15121,P21926,P15336,P36551,O00213,P13716,Q53TN4,P49281,P37840,P21399,P11413,Q04656,Q13443,P30536,Q8N465,P02533,Q99572,Q92820,P31327,Q8TAD4,P50053,P36776,P09417,P04040,Q13144,P30613,P18065,Q3SXY8,P07203,P63302,Q8WWX9,Q13488,Q99497,P67775,P62136,P62714,P53041,P11802,P22830,P10636,P09486,P05067,Q9Y6K1,…	0.0155588	0.146064	0.03861
GO:0005539	glycosaminoglycan binding	F	4	55	128	7281	0.03125	0.00755391	over	Q9BS40,P02788,P02749,P05230	Q07021,P16070,O75330,O60279,P13611,Q02539,P51858,P43034,P02649,P30533,P35268,P07996,Q53GQ0,O60462,O43670,Q9Y653,O14737,P47914,Q14956,P07093,Q8IVL1,P10586,Q9BS40,O00622,P02751,Q13685,P02788,P04004,P05067,P00734,Q13332,Q06481,Q12841,Q15072,Q9UKZ9,P48745,Q15063,P09038,P02749,O75093,P05230,Q14993,Q8N474,Q13591,P08133,O00468,Q14195,P19367,Q9Y239,Q9UGM3,P15586,P04156,P51688,Q9NZ53,P17813	0.0155773	0.146064	0.0727273
GO:0002819	regulation of adaptive immune response	P	4	55	128	7281	0.03125	0.00755391	over	P01024,Q29980,P02790,P04083	P01024,P13747,P16298,Q9NUQ9,P04439,O15400,P01893,Q13158,Q99572,P61769,P30511,P25311,Q29980,Q16512,P21580,Q5TC82,P00813,Q9NRW4,Q12933,Q9UDY8,Q9Y4K3,O43318,P14373,Q9P2K8,Q96EB6,P40189,P47712,P09429,P10809,Q92692,P02790,Q7KZ85,P04083,O43353,P02786,Q12888,Q5UIP0,Q5RKV6,Q9NQT5,Q96FZ2,Q6ZW49,Q9UI95,Q86Y97,P04003,P42226,Q96FV9,P43246,P40692,O96028,P25942,Q96QE3,P15151,P60033,O15156,Q92985	0.0155773	0.146064	0.0727273
GO:0045766	positive regulation of angiogenesis	P	4	55	128	7281	0.03125	0.00755391	over	P04083,P05230,P01024,Q86Z02	P04083,O00443,Q9Y243,Q99759,P09601,P09038,Q99828,P14618,P23297,Q07157,P23458,P08648,O15530,P05230,Q8N6T7,P04792,Q86UE4,P52789,P19174,P05556,Q9NQC3,Q13586,Q16610,P28799,P40763,P07996,Q9H2J4,P17252,P62745,P52926,P10301,O75340,Q9NZ08,Q9UKV8,O94885,Q9BZL6,Q969H8,P25942,Q8N302,P08047,P01024,Q13480,Q5UCC4,O96013,Q15139,P17813,P09668,P14921,P14210,Q01196,O15455,P26012,Q86Z02,Q96EB6,Q13591	0.0155773	0.146064	0.0727273
GO:0019219	regulation of nucleobase-containing compound metabolic process	P	40	1655	128	7281	0.3125	0.227304	over	P16989,P07305,Q9P1Z0,Q92754,Q9BQ04,Q8NDT2,A8CG34,Q16777,Q99576,P33552,P50549,Q9HAP2,P15407,O60921,P46934,Q9Y5V0,P98164,P49759,P49760,P28070,P25788,P60900,P28072,P49721,P49720,A5LHX3,Q9BXJ9,Q99729,P02787,O00488,Q9H7B4,P05230,P31483,P98179,O43504,P02788,Q9UNW9,Q9UKK3,Q8NDV7,Q9Y6K5	P52292,Q86V81,P52294,Q96FV9,Q9H4L7,P49959,Q92878,P18074,P40692,P12004,O60885,P04818,P00374,P09884,P31350,Q16254,O75419,O14867,Q14207,P06733,P22626,P12270,P09874,P10412,P16403,P16401,P16402,P62979,Q00839,Q13263,O14980,P23246,P15311,P27797,P17844,Q16666,Q32MZ4,P49591,P26358,P51532,Q86UE4,P27635,P62829,P35222,Q07021,P67809,P35232,P62633,Q93008,P37840,P09429,Q9UFW8,P62263,P51858,Q13618,P39880,P98175,…	0.0156503	0.146064	0.0241692
GO:0031099	regeneration	P	5	84	128	7281	0.0390625	0.0115369	over	P02647,P05090,P04083,P13796,Q05932	P46821,P07196,P24821,P02647,P30536,P05090,P20807,Q15910,O75084,P04083,Q9NQY0,Q9H9L7,Q9P2B2,P60033,P21926,O00512,P14618,P31939,P09211,P27708,P11717,P06493,P13796,P11802,Q14693,Q06203,Q15648,Q9HAU5,P20248,P14210,Q05932,P10586,P35221,P00374,Q14118,Q99707,P05412,Q9BX67,P06396,Q05209,P14635,P48230,Q9Y646,P00747,Q13444,P13929,Q13765,P58546,P07203,Q08209,O00458,Q15633,P55268,Q9Y6E0,Q02750,P28799,P68106,…	0.0158648	0.146064	0.0595238
GO:0031348	negative regulation of defense response	P	5	84	128	7281	0.0390625	0.0115369	over	P01023,P28070,Q29980,P02647,P05090	P01023,P09211,Q9NR48,P21580,P30511,P28070,P25786,P07203,Q9BQE4,O43657,Q07021,Q3LXA3,O14730,Q96C10,Q8TAT6,Q92890,Q92503,Q86UT6,Q96I76,P04439,P13747,Q16666,Q13287,O14545,Q06418,Q969V5,P46108,P32121,Q15366,O75688,O00635,Q9H6K1,Q96J02,Q15633,Q29980,P04264,Q96QK1,Q05655,P02649,P00441,Q12979,Q96KB5,P06400,P04062,P02647,Q96BN8,P19838,P00813,P17706,P11274,P78324,P84022,Q13164,Q9H0F6,P21589,P14921,P14210,…	0.0158648	0.146064	0.0595238
GO:0000086	G2/M transition of mitotic cell cycle	P	8	185	128	7281	0.0625	0.0254086	over	P28070,P25788,P60900,P28072,P49721,P49720,A5LHX3,O60921	Q96GD4,Q96K21,Q9UN37,O14867,P06493,Q9H2K8,Q96JB5,P54132,P49959,P52926,Q7L7X3,O95926,Q9UL54,Q9NYP3,Q9HAW4,O60934,Q92547,Q9NZM5,P07900,Q14204,P68371,P07437,P04350,P68366,P62258,P61981,Q14203,Q14008,P30153,Q13561,Q15691,Q9UPN4,P63167,P61163,P43034,Q13409,Q9ULW0,P24941,Q7Z460,P49454,O75330,Q15154,Q99996,P53350,Q9H6D7,Q9BT25,P49674,P17612,O95613,Q15058,P23258,O94927,Q7Z4H7,O43805,Q96CS2,Q5TBB1,Q9BV73,…	0.0160077	0.146064	0.0432432
GO:0061045	negative regulation of wound healing	P	3	31	128	7281	0.0234375	0.00425766	over	P02749,P02679,Q9UQQ2	P02649,P00734,P07093,P04004,P02749,P04264,P07355,P07225,Q03405,P02679,P08697,P00750,P05120,P00747,Q12884,P07996,P22415,P55011,Q05655,P21926,Q9UQQ2,Q8TF42,O75122,Q7Z460,Q86SQ0,P46527,Q6YHK3,P46108,O14936,P84022,P09038	0.0166628	0.146064	0.0967742
GO:0010646	regulation of cell communication	P	35	1409	128	7281	0.273438	0.193517	over	P05230,P02787,Q9Y2X7,P05090,Q86Z02,P02647,Q12923,P46934,P98164,P02788,O43504,Q14764,P02790,Q9UQQ2,Q99584,Q8WUM9,P01024,P02760,P02765,P04083,O60711,P01023,P23142,P02679,P28070,P25788,P60900,P28072,P49721,P49720,Q9P219,A5LHX3,O60921,P16989,P54851	Q9NS73,Q15750,P05067,Q6Q0C0,P28482,P46108,P19525,P27361,Q9H2K8,P46109,P04049,Q7L7X3,Q9UHA4,Q13443,O95382,Q9Y2Q5,Q9UL54,Q9ULH0,P15056,Q9Y6R4,P36897,O43318,Q6UVK1,P62979,P30040,P61088,P06493,P00441,P46734,Q15121,P32119,Q15046,Q86VI3,P07996,Q13131,Q06124,P52564,P60033,P29353,Q13404,Q16539,Q9UEW8,P49137,Q8WXG6,Q9Y6K9,Q02750,Q99572,P49407,P36507,Q16644,Q99988,Q9Y2U5,P42338,P06213,P51617,Q99956,Q9Y239,…	0.0167636	0.146064	0.0248403
GO:0051346	negative regulation of hydrolase activity	P	7	151	128	7281	0.0546875	0.0207389	over	P02765,P01011,P02788,O43504,P09914,P02647,P04083	P04080,Q16610,P01034,Q14684,O94832,Q9H4A3,Q5T8P6,Q99653,O00566,Q5T1M5,Q9HBF4,Q562E7,Q9Y4F1,Q99640,O95400,Q8N567,Q9H4Z3,Q6PJW8,Q9HCH5,O95278,Q8NG31,Q9Y4F3,O75864,O94763,P55199,A8K8P3,Q8TAP8,Q8TEP8,P04406,P50454,P30740,P35237,P31749,P07093,P16035,P02765,P50452,P04004,P01033,P35625,P08697,P05120,P01011,P35241,Q9P258,Q9Y6D6,P36404,Q9H6U6,Q15363,Q9P0V3,P49407,Q92574,Q9Y624,Q86YR5,Q4VCS5,P32121,Q96RK4,…	0.0168275	0.146064	0.0463576
GO:1905114	cell surface receptor signaling pathway involved in cell-cell signaling	P	10	263	128	7281	0.078125	0.0361214	over	Q8NDV7,Q9P219,P28070,P25788,P60900,P28072,P49721,P49720,A5LHX3,P01024	Q9ULK5,Q9UPN3,P62979,O00571,P35222,Q16531,Q96QK1,Q13618,Q9GZS3,O60716,Q13616,Q8N7H5,Q6P1J9,P68400,P67870,O14745,Q13131,Q92541,Q8N163,Q14696,Q9Y608,P19784,O75436,P63208,P23508,Q9NWU2,P98082,O43815,O60493,Q86T65,P62877,Q96BN8,P49674,Q9UKV5,Q8NBM4,Q9HCK8,Q5T9L3,Q04724,Q96AC1,Q9NSA3,P43250,Q9P1Z2,Q9UN36,Q6PD62,Q9UBQ0,Q7KZI7,O14907,P49841,Q99986,O94921,Q13563,Q9UKE5,P49840,Q9Y297,Q6DKJ4,Q9BRK4,P48729,…	0.0171484	0.146064	0.0380228
GO:0045834	positive regulation of lipid metabolic process	P	4	57	128	7281	0.03125	0.00782859	over	Q8N9A8,P02647,P04083,P05230	Q6PCB7,Q8WTV0,Q8N9A8,P01130,O95476,P02649,P02647,P06727,Q96DR4,P02654,P02655,Q96AD5,P42345,P31749,Q9BV23,Q9BX66,P16220,P04083,P33897,P50416,Q9Y4H2,P31751,P60033,P60953,Q99570,P07948,P12931,Q15139,P52735,Q6ZNE5,Q05397,Q9C0C7,P09038,Q9H244,P16435,Q13131,P05230,Q92604,Q9NYP7,Q9NPA3,P22307,O95822,P05067,P20393,Q5SW96,Q13574,P00734,Q9UJZ1,P63244,Q05655,O00622,Q9NTG7,O60906,Q92636,O95573,P17655,P57729	0.0175659	0.146064	0.0701754
GO:1902118	calcidiol binding	F	1	1	128	7281	0.0078125	0.000137344	over	P02774	P02774	0.01758	0.146064	1
GO:1900191	negative regulation of single-species biofilm formation	P	1	1	128	7281	0.0078125	0.000137344	over	P02788	P02788	0.01758	0.146064	1
GO:0042710	biofilm formation	P	1	1	128	7281	0.0078125	0.000137344	over	P02788	P02788	0.01758	0.146064	1
GO:1900228	regulation of single-species biofilm formation in or on host organism	P	1	1	128	7281	0.0078125	0.000137344	over	P02788	P02788	0.01758	0.146064	1
GO:0031394	positive regulation of prostaglandin biosynthetic process	P	1	1	128	7281	0.0078125	0.000137344	over	P04083	P04083	0.01758	0.146064	1
GO:1900190	regulation of single-species biofilm formation	P	1	1	128	7281	0.0078125	0.000137344	over	P02788	P02788	0.01758	0.146064	1
GO:0097545	axonemal outer doublet	C	1	1	128	7281	0.0078125	0.000137344	over	Q494V2	Q494V2	0.01758	0.146064	1
GO:0018298	protein-chromophore linkage	P	1	1	128	7281	0.0078125	0.000137344	over	P02760	P02760	0.01758	0.146064	1
GO:0001730	2'-5'-oligoadenylate synthetase activity	F	1	1	128	7281	0.0078125	0.000137344	over	Q9Y6K5	Q9Y6K5	0.01758	0.146064	1
GO:2001205	negative regulation of osteoclast development	P	1	1	128	7281	0.0078125	0.000137344	over	P02788	P02788	0.01758	0.146064	1
GO:0060354	negative regulation of cell adhesion molecule production	P	1	1	128	7281	0.0078125	0.000137344	over	P02647	P02647	0.01758	0.146064	1
GO:1903011	negative regulation of bone development	P	1	1	128	7281	0.0078125	0.000137344	over	P02788	P02788	0.01758	0.146064	1
GO:0005173	stem cell factor receptor binding	F	1	1	128	7281	0.0078125	0.000137344	over	Q9UQQ2	Q9UQQ2	0.01758	0.146064	1
GO:2000098	negative regulation of smooth muscle cell-matrix adhesion	P	1	1	128	7281	0.0078125	0.000137344	over	P05090	P05090	0.01758	0.146064	1
GO:0072608	interleukin-10 secretion	P	1	1	128	7281	0.0078125	0.000137344	over	P05161	P05161	0.01758	0.146064	1
GO:0002925	positive regulation of humoral immune response mediated by circulating immunoglobulin	P	1	1	128	7281	0.0078125	0.000137344	over	P02790	P02790	0.01758	0.146064	1
GO:0001970	positive regulation of activation of membrane attack complex	P	1	1	128	7281	0.0078125	0.000137344	over	P01024	P01024	0.01758	0.146064	1
GO:1900235	negative regulation of Kit signaling pathway	P	1	1	128	7281	0.0078125	0.000137344	over	Q9UQQ2	Q9UQQ2	0.01758	0.146064	1
GO:0052596	phenethylamine:oxygen oxidoreductase (deaminating) activity	F	1	1	128	7281	0.0078125	0.000137344	over	O75106	O75106	0.01758	0.146064	1
GO:0060681	branch elongation involved in ureteric bud branching	P	1	1	128	7281	0.0078125	0.000137344	over	P05230	P05230	0.01758	0.146064	1
GO:0060587	regulation of lipoprotein lipid oxidation	P	1	1	128	7281	0.0078125	0.000137344	over	P05090	P05090	0.01758	0.146064	1
GO:0046904	calcium oxalate binding	F	1	1	128	7281	0.0078125	0.000137344	over	P02760	P02760	0.01758	0.146064	1
GO:0097163	sulfur carrier activity	F	1	1	128	7281	0.0078125	0.000137344	over	Q9BTM9	Q9BTM9	0.01758	0.146064	1
GO:0150064	vertebrate eye-specific patterning	P	1	1	128	7281	0.0078125	0.000137344	over	P01024	P01024	0.01758	0.146064	1
GO:2000427	positive regulation of apoptotic cell clearance	P	1	1	128	7281	0.0078125	0.000137344	over	P01024	P01024	0.01758	0.146064	1
GO:1990814	DNA/DNA annealing activity	F	1	1	128	7281	0.0078125	0.000137344	over	P04083	P04083	0.01758	0.146064	1
GO:0052594	aminoacetone:oxygen oxidoreductase(deaminating) activity	F	1	1	128	7281	0.0078125	0.000137344	over	O75106	O75106	0.01758	0.146064	1
GO:0044010	single-species biofilm formation	P	1	1	128	7281	0.0078125	0.000137344	over	P02788	P02788	0.01758	0.146064	1
GO:0033214	iron assimilation by chelation and transport	P	1	1	128	7281	0.0078125	0.000137344	over	P02788	P02788	0.01758	0.146064	1
GO:0046901	tetrahydrofolylpolyglutamate biosynthetic process	P	1	1	128	7281	0.0078125	0.000137344	over	Q05932	Q05932	0.01758	0.146064	1
GO:0005316	high-affinity inorganic phosphate:sodium symporter activity	F	1	1	128	7281	0.0078125	0.000137344	over	Q8WUM9	Q8WUM9	0.01758	0.146064	1
GO:0001868	regulation of complement activation, lectin pathway	P	1	1	128	7281	0.0078125	0.000137344	over	P01023	P01023	0.01758	0.146064	1
GO:0042161	lipoprotein oxidation	P	1	1	128	7281	0.0078125	0.000137344	over	P05090	P05090	0.01758	0.146064	1
GO:0044407	single-species biofilm formation in or on host organism	P	1	1	128	7281	0.0078125	0.000137344	over	P02788	P02788	0.01758	0.146064	1
GO:1900234	regulation of Kit signaling pathway	P	1	1	128	7281	0.0078125	0.000137344	over	Q9UQQ2	Q9UQQ2	0.01758	0.146064	1
GO:0042160	lipoprotein modification	P	1	1	128	7281	0.0078125	0.000137344	over	P05090	P05090	0.01758	0.146064	1
GO:0044778	meiotic DNA integrity checkpoint	P	1	1	128	7281	0.0078125	0.000137344	over	O60921	O60921	0.01758	0.146064	1
GO:0061072	iris morphogenesis	P	1	1	128	7281	0.0078125	0.000137344	over	Q86Z02	Q86Z02	0.01758	0.146064	1
GO:1905863	invadopodium organization	P	1	1	128	7281	0.0078125	0.000137344	over	Q8IVL0	Q8IVL0	0.01758	0.146064	1
GO:0005436	sodium:phosphate symporter activity	F	1	1	128	7281	0.0078125	0.000137344	over	Q8WUM9	Q8WUM9	0.01758	0.146064	1
GO:1905878	invadopodium disassembly	P	1	1	128	7281	0.0078125	0.000137344	over	Q8IVL0	Q8IVL0	0.01758	0.146064	1
GO:0034442	regulation of lipoprotein oxidation	P	1	1	128	7281	0.0078125	0.000137344	over	P05090	P05090	0.01758	0.146064	1
GO:0004326	tetrahydrofolylpolyglutamate synthase activity	F	1	1	128	7281	0.0078125	0.000137344	over	Q05932	Q05932	0.01758	0.146064	1
GO:0004581	dolichyl-phosphate beta-glucosyltransferase activity	F	1	1	128	7281	0.0078125	0.000137344	over	Q9Y673	Q9Y673	0.01758	0.146064	1
GO:1900157	regulation of bone mineralization involved in bone maturation	P	1	1	128	7281	0.0078125	0.000137344	over	P02788	P02788	0.01758	0.146064	1
GO:0046713	borate transport	P	1	1	128	7281	0.0078125	0.000137344	over	Q8NBS3	Q8NBS3	0.01758	0.146064	1
GO:0015319	sodium:inorganic phosphate symporter activity	F	1	1	128	7281	0.0078125	0.000137344	over	Q8WUM9	Q8WUM9	0.01758	0.146064	1
GO:1904188	negative regulation of transformation of host cell by virus	P	1	1	128	7281	0.0078125	0.000137344	over	P23142	P23142	0.01758	0.146064	1
GO:0051659	maintenance of mitochondrion location	P	1	1	128	7281	0.0078125	0.000137344	over	P02768	P02768	0.01758	0.146064	1
GO:0046715	active borate transmembrane transporter activity	F	1	1	128	7281	0.0078125	0.000137344	over	Q8NBS3	Q8NBS3	0.01758	0.146064	1
GO:0060235	lens induction in camera-type eye	P	1	1	128	7281	0.0078125	0.000137344	over	Q86Z02	Q86Z02	0.01758	0.146064	1
GO:2000097	regulation of smooth muscle cell-matrix adhesion	P	1	1	128	7281	0.0078125	0.000137344	over	P05090	P05090	0.01758	0.146064	1
GO:0071960	maintenance of mitotic sister chromatid cohesion, centromeric	P	1	1	128	7281	0.0078125	0.000137344	over	P41227	P41227	0.01758	0.146064	1
GO:1900229	negative regulation of single-species biofilm formation in or on host organism	P	1	1	128	7281	0.0078125	0.000137344	over	P02788	P02788	0.01758	0.146064	1
GO:0004833	tryptophan 2,3-dioxygenase activity	F	1	1	128	7281	0.0078125	0.000137344	over	P48775	P48775	0.01758	0.146064	1
GO:0065010	extracellular membrane-bounded organelle	C	1	1	128	7281	0.0078125	0.000137344	over	P32456	P32456	0.01758	0.146064	1
GO:1900159	positive regulation of bone mineralization involved in bone maturation	P	1	1	128	7281	0.0078125	0.000137344	over	P02788	P02788	0.01758	0.146064	1
GO:0150062	complement-mediated synapse pruning	P	1	1	128	7281	0.0078125	0.000137344	over	P01024	P01024	0.01758	0.146064	1
GO:0050859	negative regulation of B cell receptor signaling pathway	P	1	1	128	7281	0.0078125	0.000137344	over	O60711	O60711	0.01758	0.146064	1
GO:1900138	negative regulation of phospholipase A2 activity	P	1	1	128	7281	0.0078125	0.000137344	over	P04083	P04083	0.01758	0.146064	1
GO:0004667	prostaglandin-D synthase activity	F	1	1	128	7281	0.0078125	0.000137344	over	O14684	O14684	0.01758	0.146064	1
GO:0020003	symbiont-containing vacuole	C	1	1	128	7281	0.0078125	0.000137344	over	P32456	P32456	0.01758	0.146064	1
GO:0015252	proton channel activity	F	1	1	128	7281	0.0078125	0.000137344	over	Q8NBS3	Q8NBS3	0.01758	0.146064	1
GO:1903981	enterobactin binding	F	1	1	128	7281	0.0078125	0.000137344	over	P02768	P02768	0.01758	0.146064	1
GO:1905927	regulation of invadopodium disassembly	P	1	1	128	7281	0.0078125	0.000137344	over	Q8IVL0	Q8IVL0	0.01758	0.146064	1
GO:0071953	elastic fiber	C	1	1	128	7281	0.0078125	0.000137344	over	P23142	P23142	0.01758	0.146064	1
GO:0034439	lipoprotein lipid oxidation	P	1	1	128	7281	0.0078125	0.000137344	over	P05090	P05090	0.01758	0.146064	1
GO:2000307	regulation of tumor necrosis factor (ligand) superfamily member 11 production	P	1	1	128	7281	0.0078125	0.000137344	over	P02788	P02788	0.01758	0.146064	1
GO:1902455	negative regulation of stem cell population maintenance	P	1	1	128	7281	0.0078125	0.000137344	over	Q9Y5V0	Q9Y5V0	0.01758	0.146064	1
GO:0010428	methyl-CpNpG binding	F	1	1	128	7281	0.0078125	0.000137344	over	Q9P1Z0	Q9P1Z0	0.01758	0.146064	1
GO:0004566	beta-glucuronidase activity	F	1	1	128	7281	0.0078125	0.000137344	over	P08236	P08236	0.01758	0.146064	1
GO:0097573	glutathione oxidoreductase activity	F	1	1	128	7281	0.0078125	0.000137344	over	P35754	P35754	0.01758	0.146064	1
GO:1904187	regulation of transformation of host cell by virus	P	1	1	128	7281	0.0078125	0.000137344	over	P23142	P23142	0.01758	0.146064	1
GO:0031715	C5L2 anaphylatoxin chemotactic receptor binding	F	1	1	128	7281	0.0078125	0.000137344	over	P01024	P01024	0.01758	0.146064	1
GO:0020005	symbiont-containing vacuole membrane	C	1	1	128	7281	0.0078125	0.000137344	over	P32456	P32456	0.01758	0.146064	1
GO:0003093	regulation of glomerular filtration	P	1	1	128	7281	0.0078125	0.000137344	over	P54851	P54851	0.01758	0.146064	1
GO:0035702	monocyte homeostasis	P	1	1	128	7281	0.0078125	0.000137344	over	Q9UQQ2	Q9UQQ2	0.01758	0.146064	1
GO:2000718	regulation of maintenance of mitotic sister chromatid cohesion, centromeric	P	1	1	128	7281	0.0078125	0.000137344	over	P41227	P41227	0.01758	0.146064	1
GO:0060059	embryonic retina morphogenesis in camera-type eye	P	1	1	128	7281	0.0078125	0.000137344	over	Q86Z02	Q86Z02	0.01758	0.146064	1
GO:0019862	IgA binding	F	1	1	128	7281	0.0078125	0.000137344	over	P02760	P02760	0.01758	0.146064	1
GO:0072535	tumor necrosis factor (ligand) superfamily member 11 production	P	1	1	128	7281	0.0078125	0.000137344	over	P02788	P02788	0.01758	0.146064	1
GO:0097638	L-arginine import across plasma membrane	P	1	1	128	7281	0.0078125	0.000137344	over	P30825	P30825	0.01758	0.146064	1
GO:0052593	tryptamine:oxygen oxidoreductase (deaminating) activity	F	1	1	128	7281	0.0078125	0.000137344	over	O75106	O75106	0.01758	0.146064	1
GO:0045628	regulation of T-helper 2 cell differentiation	P	1	1	128	7281	0.0078125	0.000137344	over	P04083	P04083	0.01758	0.146064	1
GO:0031714	C5a anaphylatoxin chemotactic receptor binding	F	1	1	128	7281	0.0078125	0.000137344	over	P01024	P01024	0.01758	0.146064	1
GO:0019959	interleukin-8 binding	F	1	1	128	7281	0.0078125	0.000137344	over	P01023	P01023	0.01758	0.146064	1
GO:0060588	negative regulation of lipoprotein lipid oxidation	P	1	1	128	7281	0.0078125	0.000137344	over	P05090	P05090	0.01758	0.146064	1
GO:0080058	protein deglutathionylation	P	1	1	128	7281	0.0078125	0.000137344	over	P35754	P35754	0.01758	0.146064	1
GO:1901509	regulation of endothelial tube morphogenesis	P	1	1	128	7281	0.0078125	0.000137344	over	P05230	P05230	0.01758	0.146064	1
GO:2000719	negative regulation of maintenance of mitotic sister chromatid cohesion, centromeric	P	1	1	128	7281	0.0078125	0.000137344	over	P41227	P41227	0.01758	0.146064	1
GO:0002740	negative regulation of cytokine secretion involved in immune response	P	1	1	128	7281	0.0078125	0.000137344	over	P02647	P02647	0.01758	0.146064	1
GO:0045629	negative regulation of T-helper 2 cell differentiation	P	1	1	128	7281	0.0078125	0.000137344	over	P04083	P04083	0.01758	0.146064	1
GO:2000308	negative regulation of tumor necrosis factor (ligand) superfamily member 11 production	P	1	1	128	7281	0.0078125	0.000137344	over	P02788	P02788	0.01758	0.146064	1
GO:0034443	negative regulation of lipoprotein oxidation	P	1	1	128	7281	0.0078125	0.000137344	over	P05090	P05090	0.01758	0.146064	1
GO:0051697	protein delipidation	P	1	1	128	7281	0.0078125	0.000137344	over	Q9Y4P1	Q9Y4P1	0.01758	0.146064	1
GO:0034986	iron chaperone activity	F	1	1	128	7281	0.0078125	0.000137344	over	P02787	P02787	0.01758	0.146064	1
GO:1905929	positive regulation of invadopodium disassembly	P	1	1	128	7281	0.0078125	0.000137344	over	Q8IVL0	Q8IVL0	0.01758	0.146064	1
GO:0097013	phagocytic vesicle lumen	C	1	1	128	7281	0.0078125	0.000137344	over	P02788	P02788	0.01758	0.146064	1
GO:0001869	negative regulation of complement activation, lectin pathway	P	1	1	128	7281	0.0078125	0.000137344	over	P01023	P01023	0.01758	0.146064	1
GO:0052595	aliphatic-amine oxidase activity	F	1	1	128	7281	0.0078125	0.000137344	over	O75106	O75106	0.01758	0.146064	1
GO:0009889	regulation of biosynthetic process	P	41	1720	128	7281	0.320312	0.236231	over	P16989,P07305,Q9P1Z0,Q92754,A8CG34,Q16777,Q99576,P33552,P50549,Q9HAP2,P15407,Q9BQ04,P98179,Q9Y5V0,Q9BUB5,O60921,P46934,P01024,Q8N9A8,P02647,P31483,P98164,P04083,Q8NDV7,O43504,P05230,P49760,Q9BXJ9,Q99729,P02787,O00488,Q9H7B4,P60900,P02788,Q9UKK3,P28070,P25788,P28072,P49721,P49720,A5LHX3	P12004,O60885,P04818,P00374,P09884,P31350,Q16254,O75419,O14867,Q14207,P06733,P22626,P12270,P09874,P10412,P16403,P16401,P16402,P62979,Q00839,Q13263,O14980,P23246,P15311,P27797,P17844,Q16666,Q32MZ4,P49591,P26358,P51532,Q86UE4,P27635,P62829,P35222,Q07021,P67809,P35232,P62633,Q93008,P37840,P09429,Q9UFW8,P62263,P51858,Q13618,P39880,P98175,P10599,O94776,P24941,Q96ST3,Q9Y3F4,O00267,Q16576,Q8N7H5,O14776,…	0.0178604	0.14673	0.0238372
GO:0001891	phagocytic cup	C	2	12	128	7281	0.015625	0.00164813	over	P04083,P13796	P04083,P63244,P50570,Q9Y5X3,P13796,Q9Y3L3,Q8IWW6,Q15642,Q13636,P31146,Q9GZU1,B0I1T2	0.0180359	0.14673	0.166667
GO:0006474	N-terminal protein amino acid acetylation	P	2	12	128	7281	0.015625	0.00164813	over	Q9BXJ9,P41227	Q9BXJ9,Q14CX7,Q6N069,P61599,Q147X3,Q5VZE5,P41227,Q9BSU3,Q92793,Q92831,Q09472,Q9GZZ1	0.0180359	0.14673	0.166667
GO:0000030	mannosyltransferase activity	F	2	12	128	7281	0.015625	0.00164813	over	Q6ZXV5,Q2PZI1	Q9H6U8,Q92685,Q9H553,Q9BVK2,Q9HCN8,O60762,Q99470,Q6ZXV5,Q92521,Q9BT22,Q2PZI1,Q6ZPD9	0.0180359	0.14673	0.166667
GO:0030449	regulation of complement activation	P	2	12	128	7281	0.015625	0.00164813	over	P01023,P01024	P01023,P01024,P13987,P35232,P04003,Q07021,P60033,P07225,P04004,P00734,P15529,P02748	0.0180359	0.14673	0.166667
GO:0008198	ferrous iron binding	F	2	12	128	7281	0.015625	0.00164813	over	P02787,P02792	P37840,P22830,Q9C0B1,Q6NS38,P02794,Q9H1K1,O14832,Q9GZT9,Q96Q83,P02787,P13686,P02792	0.0180359	0.14673	0.166667
GO:0034385	triglyceride-rich plasma lipoprotein particle	C	2	12	128	7281	0.015625	0.00164813	over	P02647,P02749	P02649,P02647,P02655,Q9UHG3,Q9BUR5,P06727,P02656,Q9BQE4,P02749,P98155,P02654,P05067	0.0180359	0.14673	0.166667
GO:0045923	positive regulation of fatty acid metabolic process	P	2	12	128	7281	0.015625	0.00164813	over	P04083,P02647	P04083,P33897,P50416,Q9Y4H2,P31751,P02647,P02655,P06727,Q92604,Q9NYP7,Q9NPA3,O95822	0.0180359	0.14673	0.166667
GO:2000257	regulation of protein activation cascade	P	2	12	128	7281	0.015625	0.00164813	over	P01023,P01024	P01023,P01024,P13987,Q07021,P60033,P07225,P04004,P04003,P00734,P15529,P02748,P35232	0.0180359	0.14673	0.166667
GO:0043023	ribosomal large subunit binding	F	2	12	128	7281	0.015625	0.00164813	over	O00488,P98179	P06748,Q16630,P56537,Q9NTK5,Q96D46,O94822,Q96E11,O00488,P98179,Q9H6R0,O60524,Q96EH3	0.0180359	0.14673	0.166667
GO:0006811	ion transport	P	15	472	128	7281	0.117188	0.0648263	over	Q8NBS3,P98164,P00450,P02792,P30825,A6NFQ2,P46934,P69905,P02787,P02647,Q99576,Q8WUM9,P04083,Q9BRY0,P35754	Q15545,Q6PCB7,Q6P1M0,P00813,P05023,Q04917,Q9H4A3,Q99572,Q99571,O75915,Q15041,Q13586,Q9P246,Q9BSW2,Q96D31,O00161,P07948,P43405,O14745,Q96QD8,Q9HBR0,Q9NVC3,P35609,Q9NW15,Q96RD7,Q9NY26,Q4KMQ2,Q9GZU1,Q92508,Q9H7F0,P46459,P24941,O75351,Q99653,Q92574,P46527,Q96PU5,Q9P000,Q16795,Q9UBI1,Q8NBS3,O00429,P08195,P13693,P30626,Q14643,Q08209,P06241,Q13563,Q03135,P31146,Q96BY9,P11473,P54284,Q9Y6D0,P98194,O95278,…	0.01812	0.147085	0.0317797
GO:0050818	regulation of coagulation	P	3	32	128	7281	0.0234375	0.004395	over	P02749,P02679,Q9UQQ2	Q4KMQ2,P08758,Q9UNN8,P43405,P02649,P00734,P47712,Q9BQB6,Q03135,P32119,P07996,P02749,P07093,P04004,P04264,P07355,P07225,Q03405,P02679,P08697,P00750,P05120,P00747,Q12884,P22415,P17252,P07948,Q05655,P21926,Q9UQQ2,Q8TF42,Q9Y624	0.018155	0.147085	0.09375
GO:0002697	regulation of immune effector process	P	7	154	128	7281	0.0546875	0.0211509	over	P01024,P01023,Q29980,P02790,P02647,P04083,P09914	P01024,P13747,P01023,P16298,Q9NUQ9,P04439,O15400,P01893,Q13158,Q99572,P61769,P30511,P25311,Q29980,P13987,Q96ST3,P42224,P29590,Q8N884,Q8TDB6,Q7Z434,O95786,Q8IXQ6,O60828,O43734,Q9P2K8,Q9Y6D0,Q8IUX4,Q86WV6,Q96DX7,Q9C030,Q16512,Q9NSU2,P78527,P02790,Q9NRW4,Q12933,Q9UDY8,Q9Y4K3,O43318,O15455,Q92499,Q9NR30,Q9H2U1,Q8IUC6,Q10589,Q9H1Y0,P02647,P19367,Q15046,P27361,Q16539,P09429,P10809,Q92692,P15151,Q9H467,…	0.0185531	0.149895	0.0454545
GO:0010811	positive regulation of cell-substrate adhesion	P	4	58	128	7281	0.03125	0.00796594	over	P54851,P02647,P02679,P23142	P46939,Q13418,Q00534,Q14118,P49841,Q9NRI5,P07766,Q99828,Q9HB19,P54851,Q8N474,P46940,Q13464,P49593,O95819,P60903,Q92574,Q68DA7,P48059,P84022,Q99972,Q12913,P31431,P21333,P07237,P27797,Q07021,P46108,P50570,O15144,P60953,Q9H2D6,P46109,P02647,Q14155,Q14185,Q5VZK9,Q8TCU6,Q92766,P02679,Q14511,Q9H7D0,Q13043,P02751,P23142,Q13630,P10301,Q8WYP3,Q15404,Q53GQ0,P36404,P23229,O00622,P04004,P08648,Q9Y6C2,P26006,…	0.018617	0.149895	0.0689655
GO:0061041	regulation of wound healing	P	4	58	128	7281	0.03125	0.00796594	over	P02749,P02679,P04083,Q9UQQ2	Q4KMQ2,P43405,P02649,P00734,P47712,P20807,Q9BQB6,Q03135,P32119,P07996,P02749,P07093,P04004,P04264,P07355,P07225,Q03405,P02679,P08697,P00750,P05120,P00747,O14495,Q12884,P22415,P21580,P55011,Q6YHK3,P46108,O14936,P84022,P09038,P63261,P04083,P05556,Q9Y6D6,Q14678,Q15746,Q05397,P01112,P17252,P07948,Q05655,P21926,Q9UQQ2,Q8TF42,Q9Y624,O75122,Q7Z460,Q86SQ0,P42345,Q92766,P46527,P35579,P20336,Q96C24,Q13247,…	0.018617	0.149895	0.0689655
GO:0010038	response to metal ion	P	7	155	128	7281	0.0546875	0.0212883	over	P02795,P04731,Q99584,P46934,P02679,O14684,P02787	P0DP23,Q12797,Q13586,P36551,O00213,P13716,Q53TN4,P49281,P37840,P21399,P11413,Q04656,Q13443,P30536,Q8N465,P02533,Q99572,Q92820,P31327,Q8TAD4,P50053,P36776,P09417,Q13144,P30613,P18065,Q3SXY8,Q13488,P02795,Q99497,P80297,P04731,P67775,P62136,P62714,P04040,P53041,P11802,P22830,P10636,P09486,P05067,Q9Y6K1,P23511,Q92887,P12004,P48637,P06493,P17174,Q00796,P23919,P48506,O15118,P07992,P04156,P36639,P00167,…	0.0191551	0.153911	0.0451613
GO:0031100	animal organ regeneration	P	3	33	128	7281	0.0234375	0.00453234	over	P13796,P02647,Q05932	P12004,P27635,P62888,P04818,P67870,Q13243,Q8TCS8,P19784,P62834,O14744,Q15910,P09601,P04004,O14965,Q9P2L0,P17676,P26045,P14618,P31939,P09211,P27708,P11717,P06493,P13796,P11802,P02647,Q14693,Q06203,Q15648,Q9HAU5,P20248,P14210,Q05932	0.0197192	0.157471	0.0909091
GO:0006826	iron ion transport	P	3	33	128	7281	0.0234375	0.00453234	over	P02787,P00450,P02792	Q00610,P02786,P38606,P21281,Q15907,P21283,P50570,Q9UI12,P36543,P61421,Q93050,Q07960,Q9Y5K8,O75348,Q13488,Q16864,Q9GZU1,Q9Y487,P27449,P02787,Q15904,Q8IWU2,Q15043,P49281,P61769,Q04656,Q9H1K1,Q9H9B4,P02794,P48200,P00450,P02792,Q15223	0.0197192	0.157471	0.0909091
GO:1900024	regulation of substrate adhesion-dependent cell spreading	P	3	33	128	7281	0.0234375	0.00453234	over	P23142,P02647,P02679	O43707,Q9ULV4,Q9P258,Q14678,P32455,Q63HQ0,Q15063,P23142,P21333,P07237,P27797,Q07021,P46108,P50570,O15144,P60953,Q9H2D6,P46109,P02647,Q14155,Q14185,Q5VZK9,Q8TCU6,Q92766,P60903,P48059,Q99972,P02679,Q14511,Q9H7D0,Q99828,Q9Y4E1,Q05397	0.0197192	0.157471	0.0909091
GO:0051704	multi-organism process	P	29	1128	128	7281	0.226562	0.154924	over	P02788,P05161,O14879,Q9Y6K5,P09914,O43504,P15407,P16989,P02760,P23142,P54851,P32456,P28070,P25788,P28072,P49721,P49720,O43683,Q9BUN8,Q8NDT2,Q8WUM9,Q29980,A8CG34,P02790,P01024,P02787,P07858,O14684,P46934	Q96EB6,Q96NB3,O14686,Q12768,Q9Y5A9,Q5TAX3,Q15645,P14635,Q5VYS8,P51587,P43034,P82094,P52594,Q92692,Q96MC6,Q8NG31,P46108,P05067,Q96EP5,P30048,P31749,Q15363,P19793,O75626,P24468,O94925,Q7Z7E8,Q9GZP9,Q6ZT12,P20042,Q96ST3,P42224,P29590,Q8N884,Q8TDB6,Q7Z434,O95786,Q8IXQ6,O60828,O43734,Q9P2K8,Q9Y6D0,Q8IUX4,Q86WV6,Q96DX7,Q9C030,P21580,P61769,Q04656,P02788,P81605,P61626,Q5EBL8,P20749,P62820,O75179,Q05655,…	0.0198528	0.157817	0.0257092
GO:0046890	regulation of lipid biosynthetic process	P	5	89	128	7281	0.0390625	0.0122236	over	P01024,Q8N9A8,P02647,P04083,P05230	Q13510,Q15637,Q16270,Q9UHI6,P30536,P01024,Q6PCB7,Q8WTV0,Q8N9A8,P01130,O95476,Q9Y5U4,P19838,O43623,P02649,P42345,P31749,P02647,Q9BV23,Q9BX66,P06727,P16220,Q01469,Q8WXW3,Q96EB6,P04083,P05023,P56537,Q96A54,Q12770,P49327,Q14974,P62826,Q13085,P14324,P48449,P37268,O00763,Q15126,Q01581,Q16850,O95749,Q9UBM7,P53602,Q14534,O76054,P08047,Q13907,Q13952,O00767,P23511,P25208,Q14703,Q03426,P00441,O75477,O94905,…	0.01991	0.157817	0.0561798
GO:0000323	lytic vacuole	C	13	392	128	7281	0.101562	0.0538388	over	P07858,O43504,P98164,Q9UMR5,P38571,P04083,Q99584,P02792,P00450,P02774,P08236,P01024,P01011	Q00610,P11142,Q9P2J5,P07339,P51149,P07602,P45974,P37840,Q96QK1,Q13596,P07384,P00441,P07858,O60749,P17655,P17174,Q13510,P51159,P04040,O15400,P61106,P28799,Q9BQS8,Q9BWS9,P10253,Q6IQ22,O43237,P10619,P13473,Q9H269,P50897,O14773,P61916,O75436,P11279,O14964,P42345,Q8N511,P20336,Q99538,Q9H267,Q9HB90,Q15165,P04062,Q8TDB6,O00115,Q9P253,O43504,P57729,P50851,P51151,Q9UHG3,Q14964,Q8TAF3,Q99523,Q01085,Q15642,…	0.0199241	0.157817	0.0331633
GO:0005764	lysosome	C	13	392	128	7281	0.101562	0.0538388	over	O43504,P98164,P00450,P04083,Q99584,P02774,P08236,Q9UMR5,P38571,P02792,P07858,P01024,P01011	P08238,Q09666,P11142,P07355,P08133,P07339,P51149,P38606,P07602,P21281,P11717,P08195,P51148,P46459,P62873,O60271,O14617,Q10567,Q96QK1,P61019,P55735,P21283,P33897,O00203,Q9UI12,P08754,O75165,P63096,O15400,P61106,P28799,O43747,P62879,P36543,P61421,P10253,Q6IQ22,Q9HAV0,Q96CW1,P13473,Q14108,Q9H269,Q15043,Q07954,Q96EE3,P11279,Q93050,P42345,Q9P2R3,Q9NVJ2,Q9BTU6,Q9HBH5,Q9BXS5,P98082,Q9H267,Q9H2V7,Q01650,…	0.0199241	0.157817	0.0331633
GO:0009607	response to biotic stimulus	P	12	351	128	7281	0.09375	0.0482077	over	P02788,P05161,O14879,Q9Y6K5,P09914,O43504,P15407,P32456,P01024,P02787,O14684,Q29980	P46108,P05067,Q96ST3,P42224,P29590,Q8N884,Q8TDB6,Q7Z434,O95786,Q8IXQ6,O60828,O43734,Q9P2K8,Q9Y6D0,Q8IUX4,Q86WV6,Q96DX7,Q9C030,P21580,P61769,Q13444,P04439,P09429,P10809,Q92692,P15151,Q04656,P02788,P81605,P61626,Q5EBL8,P20749,P62820,O75179,Q05655,P61106,P82094,P57764,P29353,Q04721,P05161,P60602,P43405,O15240,Q9Y239,Q99698,P17676,Q99836,Q06330,O15455,P04406,Q14019,Q8N5M9,Q96F46,P06733,P48643,P23528,…	0.020211	0.159765	0.034188
GO:0023051	regulation of signaling	P	35	1430	128	7281	0.273438	0.196402	over	P05230,P02787,Q9Y2X7,P05090,Q86Z02,P02647,Q12923,P46934,P98164,P02788,O43504,Q14764,P02790,Q9UQQ2,Q99584,Q8WUM9,P01024,P02760,P02765,P04083,O60711,P01023,P23142,P02679,P28070,P25788,P60900,P28072,P49721,P49720,Q9P219,A5LHX3,O60921,P16989,P54851	Q9NS73,Q15750,P05067,Q6Q0C0,P28482,P46108,P19525,P27361,Q9H2K8,P46109,P04049,Q7L7X3,Q9UHA4,Q13443,O95382,Q9Y2Q5,Q9UL54,Q9ULH0,P15056,Q9Y6R4,P36897,O43318,Q6UVK1,P62979,P30040,P61088,P06493,P00441,P46734,Q15121,P32119,Q15046,Q86VI3,P07996,Q13131,Q06124,P52564,P60033,P29353,Q13404,Q16539,Q9UEW8,P49137,Q8WXG6,Q9Y6K9,Q02750,Q99572,P49407,P36507,Q16644,Q99988,Q9Y2U5,P42338,P06213,P51617,Q99956,Q9Y239,…	0.020741	0.162947	0.0244755
GO:0002460	adaptive immune response based on somatic recombination of immune receptors built from immunoglobulin superfamily domains	P	5	90	128	7281	0.0390625	0.0123609	over	P01024,P54851,Q29980,P02790,P04083	P01024,P13747,P04439,Q13630,P00492,P53634,P09668,P54851,P16298,Q9NUQ9,O15400,P01893,Q13158,Q99572,P61769,P30511,P25311,Q29980,P43246,P42345,P42226,P10809,Q12959,P24390,Q9NSU2,P60033,Q9UQ84,P20749,P36915,P78410,P15529,B0I1T2,P32970,P05362,Q14699,Q00653,P78536,Q16512,P21580,Q5TC82,P00813,Q9NRW4,Q12933,Q9UDY8,Q9Y4K3,O43318,P47712,P09429,Q92692,P02790,Q07021,P04003,P02748,Q05655,Q13488,O95999,Q92985,…	0.020793	0.162947	0.0555556
GO:1904018	positive regulation of vasculature development	P	4	60	128	7281	0.03125	0.00824063	over	P01024,Q86Z02,P05230,P04083	P04792,Q86UE4,P52789,P19174,P05556,Q9NQC3,Q13586,Q16610,P28799,P40763,P07996,Q9H2J4,P17252,P62745,P52926,P10301,O75340,Q9NZ08,Q9UKV8,O94885,Q9BZL6,Q969H8,P25942,P09601,Q8N302,P08047,P01024,Q13480,Q5UCC4,O96013,Q15139,P17813,P09668,O15530,P14921,P14210,Q01196,P09038,O15455,P26012,Q86Z02,Q96EB6,P05230,Q13591,P04083,O00443,Q9Y243,Q99759,Q99828,P14618,P23297,Q07157,P23458,P08648,P32929,Q8N6T7,P04179,…	0.0208342	0.162947	0.0666667
GO:0019222	regulation of metabolic process	P	62	2859	128	7281	0.484375	0.392666	over	P16989,P07305,Q9P1Z0,Q92754,P05230,Q9BQ04,Q8NDT2,P01023,P02647,Q9P219,O60921,Q12923,P23142,P01024,A8CG34,Q16777,Q99576,P33552,P50549,Q9HAP2,P15407,P98179,Q9Y5V0,Q9BUB5,Q9H7B4,P28070,P25788,P60900,P28072,P49721,P49720,A5LHX3,P02787,O43504,Q8NDV7,P46934,Q8N9A8,P02765,P01011,P31483,P98164,P04083,P05161,Q9BUN8,Q14764,P54851,P02790,Q9UQQ2,P49759,P49760,Q9Y4P1,Q9BXJ9,Q99729,O00488,P02760,P02788,Q9UNW9,…	P52292,Q86V81,P52294,Q96FV9,Q9H4L7,P49959,Q92878,P18074,P40692,P60709,Q16543,Q9BZE4,Q96JB5,P32780,P54132,Q9P287,Q99640,P30281,P51948,P50613,O60563,O75909,P14635,Q9UII4,P42773,P42772,P20248,O95067,P51946,P46527,Q16667,P12004,O60885,P04818,P00374,P09884,P31350,Q16254,O75419,O14867,Q14207,P06733,P22626,P12270,P09874,P10412,P16403,P16401,P16402,P62979,Q00839,Q13263,O14980,P23246,P15311,P27797,P17844,…	0.020843	0.162947	0.0216859
GO:0055069	zinc ion homeostasis	P	2	13	128	7281	0.015625	0.00178547	over	P02795,P04731	P02795,P80297,Q15043,Q9Y6M5,Q13433,P04731,Q6PML9,Q9ULF5,Q8TAD4,Q9NQ11,Q92504,Q8NEW0,O14617	0.0210726	0.162947	0.153846
GO:2000679	positive regulation of transcription regulatory region DNA binding	P	2	13	128	7281	0.015625	0.00178547	over	O43504,P07305	P35222,Q00403,Q96HY6,O43504,Q09472,P09874,Q99497,Q96TA1,P06400,P52926,P07305,Q9C030,Q9Y4K3	0.0210726	0.162947	0.153846
GO:0098751	bone cell development	P	2	13	128	7281	0.015625	0.00178547	over	Q9UQQ2,P02788	Q8IZP0,Q06124,P48426,Q9Y6W5,Q15648,Q9UQQ2,Q09472,P07355,P43034,P12931,Q04721,P02788,Q15904	0.0210726	0.162947	0.153846
GO:0006882	cellular zinc ion homeostasis	P	2	13	128	7281	0.015625	0.00178547	over	P02795,P04731	Q8NEW0,O14617,P02795,P80297,Q15043,Q9Y6M5,Q13433,P04731,Q6PML9,Q9ULF5,Q8TAD4,Q9NQ11,Q92504	0.0210726	0.162947	0.153846
GO:0033032	regulation of myeloid cell apoptotic process	P	2	13	128	7281	0.015625	0.00178547	over	P04083,P02749	P78536,P27987,P04083,O00329,P42338,P14174,Q7L5Y9,P02749,P17987,Q92985,Q9BQE4,P42771,Q96EB6	0.0210726	0.162947	0.153846
GO:0010543	regulation of platelet activation	P	2	13	128	7281	0.015625	0.00178547	over	Q9UQQ2,P02679	P02649,P00734,P47712,P17252,P07948,P43405,Q05655,P07093,P21926,Q9UQQ2,Q8TF42,P02679,Q9Y624	0.0210726	0.162947	0.153846
GO:0006956	complement activation	P	2	13	128	7281	0.015625	0.00178547	over	P01023,P01024	P04264,P01023,P01024,P13987,P02748,Q07021,P04003,P15529,P60033,P07225,P04004,P00734,P35232	0.0210726	0.162947	0.153846
GO:0032526	response to retinoic acid	P	3	34	128	7281	0.0234375	0.00466969	over	Q29980,P49760,O14684	Q99623,Q6IBS0,P24821,Q13573,Q92769,P07947,Q13315,P29320,Q9P0J0,P07948,Q13308,P46937,O43464,O75084,Q7Z333,P16220,P42684,P11717,Q8WZ82,Q16270,Q8TB36,P23497,O95361,P18065,P28702,P19793,Q9NVR5,Q9NXN4,P09668,Q29980,P48443,Q15788,P49760,O14684	0.0213556	0.164485	0.0882353
GO:0050764	regulation of phagocytosis	P	3	34	128	7281	0.0234375	0.00466969	over	P02647,P02765,P01024	P63244,P41240,Q9NT62,O60493,P78324,Q9H1Y0,P27797,P50570,P00441,P51159,Q12979,Q07954,Q12907,P02647,Q9NX58,Q08431,P02765,Q08722,P11274,Q13636,Q8NEU8,Q4KMQ2,P01024,P17301,P04003,Q92614,Q9UKG1,P62834,Q12913,P09429,P06756,Q8WTV0,P08631,P43405	0.0213556	0.164485	0.0882353
GO:0098771	inorganic ion homeostasis	P	9	234	128	7281	0.0703125	0.0321384	over	P02795,P02787,P00450,P02790,P02792,P04731,P12277,P02788,Q8NBS3	P04899,Q9Y5X3,P21964,P14625,P27797,P16615,Q9UJZ1,P02649,P20073,Q13586,P07686,P13693,P05026,Q8IWX8,O95292,P20020,P23634,Q9Y639,Q9HD20,Q7L0J3,P25942,Q01484,Q03135,Q9Y6M5,Q13488,Q8NHX9,Q96TC7,P11473,P98194,Q9HC07,Q9P246,Q03431,Q9H7F0,Q71RS6,Q9NQ11,O95202,P02795,O00244,O60826,O43819,Q04656,P04156,P05067,O75880,O15431,Q49B96,P02786,Q86VP6,P38606,P30519,O76003,P00441,Q13616,P61421,P53384,Q8N511,P63208,…	0.0217942	0.167532	0.0384615
GO:0006796	phosphate-containing compound metabolic process	P	37	1537	128	7281	0.289062	0.211097	over	P28070,P25788,P60900,P28072,P49721,P49720,P05230,A5LHX3,P02647,Q9P219,O60921,Q12923,P23142,P01024,P09104,A8CG34,Q9BUB5,Q86Z02,P49760,Q9H7B4,Q9H008,P02787,P49759,P48775,Q14764,P54851,Q8N9A8,P02790,Q9UQQ2,P33552,P12277,P06732,P02760,Q9UMR5,P02679,P02788,Q8WUM9	P60709,Q16543,Q9BZE4,Q96JB5,P32780,P54132,Q9P287,Q99640,P30281,P51948,P50613,O60563,O75909,P14635,Q9UII4,P42773,P42772,P20248,O95067,P51946,P46527,Q16667,Q01082,Q13813,P62258,P0DP23,P31946,P62195,P35998,Q13200,O43242,Q99460,P35609,P17980,P62191,O00231,O14818,P43686,O00232,P62333,P30086,Q9UNM6,P07196,Q15008,P61289,P28482,P28070,P28066,P55036,Q13618,P25789,Q06323,O00233,Q15121,P28074,P25786,Q9UL46,…	0.0219313	0.16813	0.0240729
GO:0045069	regulation of viral genome replication	P	4	61	128	7281	0.03125	0.00837797	over	P09914,Q9Y6K5,P02788,P05161	O95292,Q9P0L0,O75909,Q9P2K8,P11142,P23284,Q9H1E3,P27105,Q9H6S0,Q06787,P62937,P11940,O00571,P55265,Q16531,Q16513,Q6PKG0,O95793,Q9P035,Q08752,Q96SB4,P78362,P54725,P09914,Q9UNP9,O43447,Q6L8Q7,Q9UIV1,O00635,Q15633,Q12906,Q16666,Q7Z2W4,P19525,Q9Y6K5,Q13325,Q53GL7,Q7Z434,O75531,Q05823,O15162,P02788,P05161,Q9NUL5,Q8IUX4,Q15025,Q96AZ6,Q96PZ2,Q10589,Q9C030,Q13263,Q9UH17,Q9BT40,P52926,Q15047,Q9UK61,Q9Y6X9,…	0.0220012	0.16813	0.0655738
GO:0010951	negative regulation of endopeptidase activity	P	4	61	128	7281	0.03125	0.00837797	over	O43504,P02788,P02765,P01011	P62258,O00571,P16070,P02511,P37840,Q15418,P16435,Q8TDZ2,P51812,P78318,P68400,Q96K76,P07996,P07203,P31749,P43357,O43504,P08138,P04049,O43715,Q96EY1,Q15392,O75190,O15392,Q15041,P12931,Q13490,P98170,Q15011,P32121,P14210,Q7Z6J0,Q8TF40,Q96CA5,Q13163,P20810,O00499,Q13492,P35625,O60936,Q16666,Q5JVF3,P02788,Q99497,Q9NVX2,Q9NWS0,Q03405,Q13177,P04406,P50454,P30740,P35237,P07093,P16035,P02765,P50452,P04004,…	0.0220012	0.16813	0.0655738
GO:0032940	secretion by cell	P	19	663	128	7281	0.148438	0.0910589	over	P01023,P02647,P02768,P02765,P02679,P02787,P01011,P02749,P04083,Q99584,Q14764,P07858,P02788,P08236,P01024,P02792,P05161,Q9Y2X7,P23142	P11234,O00161,P07948,P43405,Q9BTU6,P21333,P04075,P12814,O43707,Q9Y490,P68366,P18206,P08758,O75083,P0DP23,Q9UNF1,P37802,Q6YHK3,P35609,P07602,Q08380,P61764,P05106,Q9NUQ9,P00441,Q16610,P07996,Q9BWS9,P55145,P13473,Q9NTK5,O94919,Q96JJ7,Q9Y6I9,P01023,Q15833,P02647,Q9UEU0,P02768,Q92520,P02765,Q8NBF2,P09486,Q6UXV4,P07225,Q9UHQ9,P08962,P02751,Q5JVS0,P12259,Q8NBX0,P21926,P01033,P05067,O15439,P35625,Q9BX10,…	0.0221934	0.169268	0.0286576
GO:0044260	cellular macromolecule metabolic process	P	75	3599	128	7281	0.585938	0.4943	over	Q15004,O60921,P16989,P07305,Q9P1Z0,Q92754,P28070,P25788,P60900,P28072,P49721,P49720,P05230,A5LHX3,P46934,P05161,P45877,Q8NDT2,P01023,P02647,Q9P219,Q12923,P23142,P01024,Q9Y2S6,P50549,P15407,Q9BUN8,Q9UKK3,Q16777,Q99576,P33552,Q9HAP2,Q9BQ04,P98179,Q9Y5V0,Q9BUB5,Q86Z02,P49760,Q9H7B4,Q9H008,P41227,Q9BXJ9,Q8WXB1,Q9Y673,P07858,P02787,P02765,P01011,A8CG34,P31483,P49759,P04083,P02760,Q2PZI1,P02790,P98164,…	P18887,P49917,Q9NUW8,Q7Z2E3,Q96EB6,P52292,Q86V81,P52294,Q96FV9,Q9H4L7,P49959,Q92878,P18074,P40692,Q08211,P49321,Q9Y5B9,P49736,P25205,P23921,Q14566,P33993,Q92900,P39748,P33991,P33992,P06493,P11387,P33316,Q09028,P24941,Q96ST3,Q16576,Q01105,P55209,Q08945,P27694,P40938,Q99543,P20962,P35249,Q9BQ67,P15927,P35250,P35244,P40937,Q7Z6E9,P28340,P09884,P54132,O75792,Q3V6T2,Q13315,Q9NRF9,P31350,Q8TEA8,Q13111,…	0.0224408	0.170821	0.0208391
GO:0002250	adaptive immune response	P	6	125	128	7281	0.046875	0.017168	over	P01024,P54851,Q29980,P02790,P04083,P46934	P01024,P13747,P04439,Q13630,P00492,P53634,P09668,P54851,P16298,Q9NUQ9,O15400,P01893,Q13158,Q99572,P61769,P30511,P25311,Q29980,P43246,P42345,P42226,P10809,Q12959,P24390,Q9NSU2,P60033,Q9UQ84,P20749,P36915,P78410,P15529,B0I1T2,P32970,P05362,Q14699,Q00653,P78536,Q16512,P21580,Q5TC82,P00813,Q9NRW4,Q12933,Q9UDY8,Q9Y4K3,O43318,Q92985,P14373,Q9P2K8,Q96EB6,P40189,P47712,P09429,Q92692,P02790,Q07021,P04003,…	0.0225108	0.17102	0.048
GO:0046906	tetrapyrrole binding	F	3	35	128	7281	0.0234375	0.00480703	over	P69905,P02760,P48775	P30519,P04040,Q9H7Z7,O00264,P08574,P99999,O43169,Q9Y5Z4,Q02318,O15173,P0DN79,Q9NP58,Q9NRV9,Q16850,P12931,P09601,Q8WY91,P00167,O14569,Q7L1T6,Q7KZN9,P69905,Q6UW02,P02760,P20393,O14867,P48775,P02042,P19099,Q99643,P22033,Q99707,Q9Y4U1,Q96EY8,Q9NPF0	0.0230644	0.174886	0.0857143
GO:0001932	regulation of protein phosphorylation	P	17	576	128	7281	0.132812	0.07911	over	P05230,Q12923,P23142,P01024,Q9H7B4,P02787,Q14764,P54851,P02790,Q9UQQ2,P33552,P02760,P02679,P02788,P02647,Q9P219,O60921	P60709,Q16543,Q9BZE4,Q96JB5,P32780,P54132,Q9P287,Q99640,P30281,P51948,P50613,O60563,O75909,P14635,Q9UII4,P42773,P42772,P20248,O95067,P51946,P46527,Q16667,Q9NS73,Q15750,P05067,Q6Q0C0,P28482,P46108,P19525,P27361,Q9H2K8,P46109,P04049,Q7L7X3,Q9UHA4,Q13443,O95382,Q9Y2Q5,Q9UL54,Q9ULH0,P15056,Q9Y6R4,P36897,O43318,Q6UVK1,P62979,P30040,P61088,P06493,P00441,P46734,Q15121,P32119,Q15046,Q86VI3,P07996,Q13131,…	0.0234014	0.177098	0.0295139
GO:1901681	sulfur compound binding	F	5	93	128	7281	0.0390625	0.012773	over	Q9BS40,P02788,P02749,P05230,O14684	P40939,P49748,O00154,P22307,Q9H3P7,P35914,Q9H845,Q5T8D3,Q92947,P35610,O75521,Q8WXI4,Q02252,Q8N6N7,Q9BR61,Q02539,P51858,P43034,P02649,P30533,P35268,P07996,Q53GQ0,O60462,O43670,Q9Y653,O14737,P47914,Q14956,P07093,Q8IVL1,P10586,Q9BS40,O00622,P02751,Q13685,P02788,P04004,P05067,P00734,Q13332,Q06481,Q12841,Q15072,Q9UKZ9,P48745,Q15063,P09038,P02749,O75093,P05230,Q14993,Q8N474,O00763,Q96RQ3,P11498,P50747,…	0.0235946	0.17787	0.0537634
GO:0006575	cellular modified amino acid metabolic process	P	5	93	128	7281	0.0390625	0.012773	over	O14684,P07858,P12277,P06732,Q05932	P09211,O75874,Q9Y2Q3,P11413,P00441,P00390,Q03013,P21266,P07203,O95571,Q04760,P0CG29,O14841,P36969,Q9Y4U1,O43708,P10620,O14684,P07858,Q15648,Q9Y646,P12277,P12532,P06732,P48029,Q9NRX5,Q86VE9,Q6PCB7,O15162,P48651,O95870,Q8N2K0,Q96KP4,P48637,P48506,P48507,O75223,Q16775,Q9UJ14,Q6UB35,Q05932,P31939,P00374,P11586,P49914,P16435,P50416,Q9UKG9,Q9NRN7,Q9BZ23,Q5EBL8,Q9Y289,O75718,P07237,Q13162,P13674,O15460,…	0.0235946	0.17787	0.0537634
GO:0044839	cell cycle G2/M phase transition	P	8	199	128	7281	0.0625	0.0273314	over	P28070,P25788,P60900,P28072,P49721,P49720,A5LHX3,O60921	Q96GD4,Q96K21,Q9UN37,P07900,Q14204,P68371,P07437,P48681,P04350,P68366,P62258,P61981,Q14203,Q14008,P30153,Q13561,Q15691,Q9UPN4,P62140,P06493,P63167,P61163,P43034,P50570,Q13409,P24941,Q9Y570,Q96CV9,Q13616,Q7Z460,O14974,Q07666,Q15154,P63208,Q99996,O43768,P63151,P53350,Q9H6D7,Q9BT25,P49674,P17612,O95613,P08183,P23258,O94927,Q7Z4H7,P56211,O43805,Q9UIC8,Q96CS2,O15392,Q99640,P51948,P50613,Q9BV73,Q8TAP6,…	0.023699	0.178313	0.040201
GO:0010647	positive regulation of cell communication	P	20	715	128	7281	0.15625	0.0982008	over	P05230,P02787,P46934,O43504,P02788,P02647,P02790,Q99584,Q8WUM9,P01024,P98164,P02679,P28070,P25788,P60900,P28072,P49721,P49720,A5LHX3,P54851	Q15750,P05067,Q6Q0C0,P28482,P46108,P19525,P27361,Q9H2K8,P46109,P04049,Q7L7X3,Q9UHA4,Q13443,O95382,Q9Y2Q5,Q9UL54,Q9ULH0,P15056,Q9Y6R4,P36897,O43318,Q6UVK1,P62979,P30040,P61088,P06493,P00441,P46734,Q15121,P32119,Q15046,Q86VI3,P07996,Q13131,Q06124,P52564,P60033,P29353,Q13404,Q16539,Q9UEW8,P49137,Q8WXG6,Q9Y6K9,Q02750,Q99572,P49407,P36507,Q16644,Q99988,Q9Y2U5,P42338,P06213,P51617,Q99956,Q9Y239,P45985,…	0.0240903	0.180441	0.027972
GO:0048523	negative regulation of cellular process	P	47	2067	128	7281	0.367188	0.28389	over	O60921,P16989,P07305,Q9P1Z0,Q92754,P01023,Q12923,P23142,P02749,P02647,Q16777,Q9H7B4,Q8IVL0,O43504,O43683,O60711,P04083,Q9BXJ9,O14879,P02768,P98164,P02788,Q9UQQ2,O14684,P15407,P05090,P46934,P02765,P01011,P28070,P25788,P60900,P28072,P49721,P49720,A5LHX3,Q9Y5V0,P31483,P05161,Q14764,Q8NDV7,P49760,P02760,Q99576,Q9P219,P02679,P41227	P40692,Q9UNS1,Q9HAW4,Q9BVW5,O75943,O75419,P51530,Q12888,Q15121,Q06124,O75663,P16104,Q16539,Q13315,Q9NVH2,Q96RU2,Q9P2K8,Q9NYP3,O60934,O14757,Q13535,O60921,O60671,O96017,Q8TEK3,Q96GD4,Q96K21,Q9UN37,P06733,P22626,P12270,P09874,P10412,P16403,P16401,P16402,P62979,Q00839,Q13263,O14980,P23246,P15311,P27797,P17844,Q16666,Q32MZ4,P49591,P26358,P51532,Q86UE4,P12004,P27635,P62829,P35222,Q07021,P67809,P35232,…	0.0241603	0.180441	0.0227383
GO:0042730	fibrinolysis	P	2	14	128	7281	0.015625	0.00192281	over	P02749,P02679	Q12884,P02749,P07996,P22415,P00734,P08697,P00747,P04264,P07355,P07225,Q03405,P02679,P00750,P05120	0.0243053	0.180441	0.142857
GO:0031904	endosome lumen	C	2	14	128	7281	0.015625	0.00192281	over	P07858,P98164	P50479,Q9UIQ6,P61769,P07858,Q99538,P07711,P09668,P30533,P08962,P98164,P05067,Q9UPM8,O00189,Q9Y6B7	0.0243053	0.180441	0.142857
GO:0050701	interleukin-1 secretion	P	2	14	128	7281	0.015625	0.00192281	over	Q99584,P02647	Q99584,P30740,P29590,P02647,P21580,Q5TA50,P09429,Q99572,Q96RD7,P19367,P57764,O95361,Q9NX02,O43353	0.0243053	0.180441	0.142857
GO:1903672	positive regulation of sprouting angiogenesis	P	2	14	128	7281	0.015625	0.00192281	over	P04083,P05230	P04083,O00443,Q9Y243,Q99759,P09601,P09038,Q99828,P14618,P23297,Q07157,P23458,P08648,O15530,P05230	0.0243053	0.180441	0.142857
GO:0006775	fat-soluble vitamin metabolic process	P	2	14	128	7281	0.015625	0.00192281	over	P02774,P98164	P12271,P55058,P19838,O43623,Q02318,Q99538,P02774,P98164,P11473,Q8N2W9,Q9Y5Z9,P16152,Q9BQB6,Q8N0U8	0.0243053	0.180441	0.142857
GO:0035578	azurophil granule lumen	C	4	63	128	7281	0.03125	0.00865266	over	P08236,P01024,P01011,P02792	Q14204,P68371,P07437,P78371,P55072,P07355,P50990,P11216,Q01518,P53396,Q9UQ80,P50395,Q99536,Q99460,Q8NBS9,Q01469,P28482,P30041,Q05655,P61160,Q9BRF8,P00387,P20839,P07686,Q6XQN6,P28799,Q9H7Z7,Q96CS3,P10619,O00754,P61916,Q13217,P53990,Q9H0E2,Q9Y5Z4,P17900,P16278,O00560,P15289,P15586,Q9NZ32,P53634,Q9UHL4,Q86YZ3,Q92619,P08236,P04066,Q92820,P28676,P01024,P06280,P61626,Q8N1F8,P15848,Q9H410,P34059,P41218,…	0.0244532	0.181195	0.0634921
GO:0009888	tissue development	P	20	717	128	7281	0.15625	0.0984755	over	Q99729,P98164,P46934,Q9P219,P04083,P02765,P05161,P07858,Q8WUM9,P05090,P16989,P28070,P25788,P60900,P28072,P49721,P49720,A5LHX3,P05230,P02788	Q16539,Q15699,P35222,Q14344,Q13043,Q96T37,P02462,P17813,P04040,P18827,Q15796,Q99717,P84022,P31431,O43541,Q8N474,Q13418,Q12959,Q13485,Q9NSA3,Q13563,P01106,P09038,Q16881,P10644,P17612,Q5T9L3,P35240,Q93063,Q9GZX9,Q9Y2G5,Q8N7H5,Q6P1J9,Q92541,Q6PD62,Q8WVC0,O00471,Q13308,Q9ULK5,P63261,P60709,P08133,P23528,Q9ULV4,P56693,O60315,Q8IZ21,Q9C0C4,P98172,P78527,Q8IZP0,Q9NVX2,Q9H488,Q13315,Q86YT6,Q92830,P04637,…	0.0247412	0.182982	0.027894
GO:1903035	negative regulation of response to wounding	P	3	36	128	7281	0.0234375	0.00494438	over	P02749,P02679,Q9UQQ2	P02649,P00734,P07093,P04004,P02749,P04264,P07355,P07225,Q03405,P02679,P08697,P00750,P05120,P00747,Q9Y2H2,Q96G23,Q13332,O60259,P10451,Q12884,P07996,P22415,P55011,Q6YHK3,P46108,O14936,P84022,P09038,Q05655,P21926,Q9UQQ2,Q8TF42,O75122,Q7Z460,Q86SQ0,P46527	0.0248454	0.183059	0.0833333
GO:0140104	molecular carrier activity	F	3	36	128	7281	0.0234375	0.00494438	over	P69905,P02787,Q9BTM9	O14561,P69905,P02042,P55060,O14980,Q9HAV4,Q9UIA9,P35658,Q9C0E2,Q96QU8,O15504,Q9NRA8,O00244,Q14061,Q99497,Q04656,O14618,P02787,Q14974,O00410,P52292,Q96P70,Q92973,Q9Y5L0,Q8TEX9,O60684,P61970,O00629,O00505,P52294,Q9UI26,O14787,O95149,O60518,Q53FT3,Q9BTM9	0.0248454	0.183059	0.0833333
GO:0009615	response to virus	P	7	165	128	7281	0.0546875	0.0226617	over	P09914,Q29980,O14879,Q9Y6K5,P05161,O43504,P15407	Q96ST3,P42224,P29590,Q8N884,Q8TDB6,Q7Z434,O95786,Q8IXQ6,O60828,O43734,Q9P2K8,Q9Y6D0,Q8IUX4,Q86WV6,Q96DX7,Q9C030,Q9NUD5,Q86VE9,O15455,Q9BYX4,Q8ND56,Q8IUD6,Q92985,O43657,Q07021,Q3LXA3,O14730,Q96C10,Q13490,Q9NZM5,Q8TAT6,Q92890,Q92503,Q86UT6,Q96I76,Q15366,O75688,O00635,Q9H6K1,Q96J02,O75844,P09914,Q13114,Q9UII4,Q8IZ81,Q15633,Q29980,Q969V5,Q08211,P21580,Q9NWF9,P21333,Q12906,Q92841,Q16666,Q13283,Q92499,…	0.0259458	0.190806	0.0424242
GO:0023056	positive regulation of signaling	P	20	721	128	7281	0.15625	0.0990249	over	P05230,P02787,P46934,O43504,P02788,P02647,P02790,Q99584,Q8WUM9,P01024,P98164,P02679,P28070,P25788,P60900,P28072,P49721,P49720,A5LHX3,P54851	Q15750,P05067,Q6Q0C0,P28482,P46108,P19525,P27361,Q9H2K8,P46109,P04049,Q7L7X3,Q9UHA4,Q13443,O95382,Q9Y2Q5,Q9UL54,Q9ULH0,P15056,Q9Y6R4,P36897,O43318,Q6UVK1,P62979,P30040,P61088,P06493,P00441,P46734,Q15121,P32119,Q15046,Q86VI3,P07996,Q13131,Q06124,P52564,P60033,P29353,Q13404,Q16539,Q9UEW8,P49137,Q8WXG6,Q9Y6K9,Q02750,Q99572,P49407,P36507,Q16644,Q99988,Q9Y2U5,P42338,P06213,P51617,Q99956,Q9Y239,P45985,…	0.0260837	0.19146	0.0277393
GO:0006793	phosphorus metabolic process	P	37	1557	128	7281	0.289062	0.213844	over	P28070,P25788,P60900,P28072,P49721,P49720,P05230,A5LHX3,P02647,Q9P219,O60921,Q12923,P23142,P01024,P09104,A8CG34,Q9BUB5,Q86Z02,P49760,Q9H7B4,Q9H008,Q8WUM9,P02787,P49759,P48775,Q14764,P54851,Q8N9A8,P02790,Q9UQQ2,P33552,P12277,P06732,P02760,Q9UMR5,P02679,P02788	P60709,Q16543,Q9BZE4,Q96JB5,P32780,P54132,Q9P287,Q99640,P30281,P51948,P50613,O60563,O75909,P14635,Q9UII4,P42773,P42772,P20248,O95067,P51946,P46527,Q16667,Q01082,Q13813,P62258,P0DP23,P31946,P62195,P35998,Q13200,O43242,Q99460,P35609,P17980,P62191,O00231,O14818,P43686,O00232,P62333,P30086,Q9UNM6,P07196,Q15008,P61289,P28482,P28070,P28066,P55036,Q13618,P25789,Q06323,O00233,Q15121,P28074,P25786,Q9UL46,…	0.0264588	0.193849	0.0237636
GO:0010631	epithelial cell migration	P	6	130	128	7281	0.046875	0.0178547	over	P54851,P05230,P02749,P02647,P29034,P04083	Q5JRA6,P05556,P31749,Q9Y6N7,P54760,P22736,P09038,P15104,Q05397,P54851,P27797,P05106,O75116,P06744,P28799,Q13630,P07996,P56945,O60462,P17252,Q9H6U6,P62745,Q8WTV0,P10301,O75340,P09486,O94885,Q9BZL6,Q13685,Q5UCC4,Q15139,P14921,Q96PE1,Q8WYP3,P05230,P02649,P23497,P57105,O00522,P02749,P24468,Q9UPN3,Q9ULV4,P12931,P15848,Q9H3S7,Q9Y3F4,P35080,P23508,Q96A54,P23470,P07737,O75122,P19174,Q9NQC3,Q7Z460,P49593,…	0.0266794	0.194735	0.0461538
GO:0090132	epithelium migration	P	6	130	128	7281	0.046875	0.0178547	over	P54851,P05230,P02749,P02647,P29034,P04083	Q5JRA6,P05556,P31749,Q9Y6N7,P54760,P22736,P09038,P15104,Q05397,P54851,P27797,P05106,O75116,P06744,P28799,Q13630,P07996,P56945,O60462,P17252,Q9H6U6,P62745,Q8WTV0,P10301,O75340,P09486,O94885,Q9BZL6,Q13685,Q5UCC4,Q15139,P14921,Q96PE1,Q8WYP3,P05230,P02649,P23497,P57105,O00522,P02749,P24468,Q16513,Q16512,Q9UPN3,Q9ULV4,P12931,P15848,Q9H3S7,Q9Y3F4,P35080,P23508,Q96A54,P23470,P07737,O75122,P19174,Q9NQC3,…	0.0266794	0.194735	0.0461538
GO:1901990	regulation of mitotic cell cycle phase transition	P	10	283	128	7281	0.078125	0.0388683	over	O43683,P28070,P25788,P60900,P28072,P49721,P49720,A5LHX3,O60921,P04083	Q96GD4,Q96K21,Q9UN37,P12004,Q9C0C2,Q99873,P06493,P24941,P29590,A5YKK6,P57723,Q07812,Q86X55,Q13315,P61254,O43715,Q92600,O75175,Q13362,O95628,P14635,Q9H9A5,O14965,Q9UIV1,Q16254,P04637,P46527,Q9NZN8,P78560,Q09472,Q08999,O96017,Q9NYZ3,P42575,Q99856,P12270,P49454,O43684,Q13123,Q13257,O43670,O43264,Q9Y6D9,P53350,Q96EA4,O15392,Q969U7,Q53GT1,Q15645,O43683,P33981,O60566,Q12834,P25054,Q9UI95,Q9H2K8,Q96JB5,…	0.0269562	0.195221	0.0353357
GO:0001817	regulation of cytokine production	P	10	283	128	7281	0.078125	0.0388683	over	P02647,P01024,P05161,P04083,P02788,Q8IVL0,P31483,O43504,P05090,P23142	Q14956,P20020,Q9Y639,Q9UN36,O75582,Q9GZX9,O75676,Q16666,P00441,P19525,P82094,O75955,Q99943,Q96LR2,P30511,P04439,Q12933,P61769,Q9UDY8,Q9Y4K3,O43318,P13747,O15455,Q92499,Q9NR30,Q9H2U1,Q7Z434,O95786,Q8IUC6,Q10589,Q9H1Y0,P02647,P19367,Q15046,P27361,Q16539,Q9C030,P01024,P27540,Q9NZJ5,P40189,Q9H467,Q9BRZ2,P09884,Q9UHD2,Q13049,Q9NSU2,P19474,Q92985,Q86WV6,Q96MN2,Q15366,Q14258,Q8TAT6,Q92890,Q96G74,Q13526,…	0.0269562	0.195221	0.0353357
GO:0005509	calcium ion binding	F	8	204	128	7281	0.0625	0.0280181	over	P04083,Q13938,Q99584,P13796,P98164,P33764,P29034,P23142	P12814,O43707,P46940,Q13813,P04350,P14625,P11021,P07355,P06396,P67936,P08133,P16615,P08758,O43852,P10412,Q9UPN3,P04083,P0DP23,P27824,Q9Y4I1,Q15293,P35609,P27797,P43304,P50995,Q9BSJ8,P13797,Q96AY3,Q96D15,P60660,Q9UJS0,P14314,P37840,Q9UBC2,P09525,Q9UH65,Q14573,P19105,Q9H223,Q13938,Q14257,P07384,P20073,P19174,P17655,Q12797,O95202,P04632,Q13586,Q9H4M9,P80303,O75746,P06703,P42566,P13693,Q99584,P07996,…	0.026989	0.195221	0.0392157
GO:0098657	import into cell	P	12	367	128	7281	0.09375	0.0504052	over	P98164,P02647,P02768,P69905,P02760,P02790,P02765,P04083,P46934,P01024,P02787,P30825	P15104,P43003,P48067,Q99572,P31146,P78539,P50570,P49407,Q13888,P32121,O75915,Q15041,O75955,Q9UL63,P30533,Q99700,O00560,Q9H977,Q8IZ07,Q13614,Q8NBU5,Q6P3W7,P08962,Q06787,Q92609,P43405,P06213,P16885,Q99961,O14976,O43426,O75061,Q15075,P51149,P62820,Q12965,O95782,Q9UBC2,Q15276,Q9UKS6,Q16555,Q14C86,Q9UI12,O60749,P60953,Q96B97,Q9H4M9,P20339,Q9Y5X1,P15531,Q14677,P61020,Q9P2R3,Q9BZG1,Q14457,Q2M2I8,Q96RF0,…	0.0274673	0.195221	0.0326975
GO:0090130	tissue migration	P	6	131	128	7281	0.046875	0.017992	over	P54851,P05230,P02749,P02647,P29034,P04083	Q5JRA6,P05556,P31749,Q9Y6N7,P54760,P22736,P09038,P15104,Q05397,P54851,P27797,P05106,O75116,P06744,P28799,Q13630,P07996,P56945,O60462,P17252,Q9H6U6,P62745,Q8WTV0,P10301,O75340,P09486,O94885,Q9BZL6,Q13685,Q5UCC4,Q15139,P14921,Q96PE1,Q8WYP3,P05230,P02649,P23497,P57105,O00522,P02749,P24468,Q16513,Q16512,Q9UPN3,Q9ULV4,P12931,P15848,Q9H3S7,Q9Y3F4,P35080,P23508,Q96A54,P23470,P07737,O75122,P19174,Q9NQC3,…	0.0275707	0.195221	0.0458015
GO:0034358	plasma lipoprotein particle	C	2	15	128	7281	0.015625	0.00206016	over	P02647,P02749	P02649,P02647,P02655,Q9BUR5,P01130,Q9BQE4,Q00341,P05067,P55058,P06727,P02749,P02654,P02656,Q9UHG3,P98155	0.0277262	0.195221	0.133333
GO:0034110	regulation of homotypic cell-cell adhesion	P	2	15	128	7281	0.015625	0.00206016	over	Q9UQQ2,P02679	P35241,P23458,Q03405,Q12955,P09382,P17252,P07948,P43405,Q05655,P07093,P21926,Q9UQQ2,Q8TF42,P02679,Q9Y624	0.0277262	0.195221	0.133333
GO:0019432	triglyceride biosynthetic process	P	2	15	128	7281	0.015625	0.00206016	over	P01024,Q8N9A8	P01024,Q6PCB7,Q8WTV0,Q8N9A8,P01130,O95476,Q16822,P33121,O60488,Q86UL3,Q53EU6,Q14693,Q92539,Q9BQK8,O75907	0.0277262	0.195221	0.133333
GO:0071827	plasma lipoprotein particle organization	P	2	15	128	7281	0.015625	0.00206016	over	P02647,P02768	P02655,P02647,P02656,P02654,P02649,P06727,P02768,Q8WTV0,P55058,P07237,O95573,P35610,O75907,P22694,P17612	0.0277262	0.195221	0.133333
GO:0043029	T cell homeostasis	P	2	15	128	7281	0.015625	0.00206016	over	Q99576,Q9BRY0	Q07812,P31749,Q96EY1,Q13158,Q99576,P51692,P42574,P16298,Q99572,P31146,Q13488,Q8N5P1,O95067,Q5TC82,Q9BRY0	0.0277262	0.195221	0.133333
GO:0033028	myeloid cell apoptotic process	P	2	15	128	7281	0.015625	0.00206016	over	P04083,P02749	P78536,P27987,P04083,O00329,P42338,P14174,Q7L5Y9,P02749,P07711,P17987,Q92985,Q9BQE4,P42771,Q96EB6,P62330	0.0277262	0.195221	0.133333
GO:0051181	cofactor transport	P	2	15	128	7281	0.015625	0.00206016	over	P02790,P98164	Q8N8R3,Q70HW3,Q9Y289,Q9UGH3,Q9H2D1,P41440,Q9NP58,P02790,Q9NPF0,Q9HC21,O14745,P33527,Q99572,P98164,P50897	0.0277262	0.195221	0.133333
GO:1990777	lipoprotein particle	C	2	15	128	7281	0.015625	0.00206016	over	P02647,P02749	P02649,P02647,P02655,Q9BUR5,P01130,Q9BQE4,Q00341,P05067,P55058,P06727,P02749,P02654,P02656,Q9UHG3,P98155	0.0277262	0.195221	0.133333
GO:0016055	Wnt signaling pathway	P	9	245	128	7281	0.0703125	0.0336492	over	Q8NDV7,Q9P219,P28070,P25788,P60900,P28072,P49721,P49720,A5LHX3	Q9ULK5,P0DP23,P35222,P62873,Q08209,P09471,Q9HCE1,P16298,Q9UPQ9,Q9UKV8,P59768,Q01970,Q8NDV7,O95644,O43318,P30153,P67775,Q13951,O60493,P05067,P26006,O15169,Q01196,Q96Q45,O14495,Q9UPN3,P51532,Q6P1J9,P68400,Q14678,Q5T9L3,O60315,P21580,O75787,Q9UBB5,P27449,Q9NRI5,P12755,Q9Y657,Q8N474,P63244,Q07954,Q04724,Q9NSA3,O14907,Q13322,P49815,Q6DKJ4,Q96C57,Q9UGU5,Q969F2,O14641,Q9P219,O75084,Q99972,O75030,P36402,…	0.0282817	0.195221	0.0367347
GO:0098656	anion transmembrane transport	P	4	66	128	7281	0.03125	0.00906469	over	A6NFQ2,Q8WUM9,P30825,P98164	O75915,Q15041,Q96QD8,Q9HBR0,Q9NVC3,P53007,Q9UJS0,O75746,Q9H936,Q8TDW0,Q8IWT6,Q7L1W4,O60831,O95278,P43003,O95563,Q13085,P50416,O00763,P23786,O43772,Q9NPA3,Q9Y4C2,A6NFQ2,Q9HD26,P07996,P31749,Q9Y4H2,P31751,P48029,Q9UGH3,Q9Y289,P11166,Q9HC21,P33527,Q00325,Q8WUM9,O43826,Q9UBX3,Q9UBH6,O60669,P53985,O15427,P05556,Q13546,P78381,Q8N8R3,P30825,P55011,P41440,Q15758,P43007,P08183,P50443,P08195,Q01650,Q9BXP2,…	0.0284304	0.195221	0.0606061
GO:0010466	negative regulation of peptidase activity	P	4	66	128	7281	0.03125	0.00906469	over	P02765,P01011,O43504,P02788	P04406,P50454,P30740,P35237,P31749,P07093,P16035,P02765,P50452,P04004,P01033,P35625,P08697,P05120,P01011,P62258,O00571,P16070,P02511,P37840,Q15418,P16435,Q8TDZ2,P51812,P78318,P68400,Q96K76,P07996,P07203,P43357,O43504,P08138,P04049,O43715,Q96EY1,Q15392,O75190,O15392,Q15041,P12931,Q13490,P98170,Q15011,P32121,P14210,Q7Z6J0,Q8TF40,Q96CA5,Q13163,P20810,O00499,Q13492,Q07954,O60936,Q16666,Q5JVF3,P02788,…	0.0284304	0.195221	0.0606061
GO:0050709	negative regulation of protein secretion	P	3	38	128	7281	0.0234375	0.00521906	over	P02647,P04083,P23142	P02647,O00233,P17858,Q06124,Q08209,Q16836,Q96C24,P48745,P09529,Q8N474,O60927,P30740,P29590,P21580,Q5TA50,Q8N183,Q8N5M9,Q9NPA8,P68106,Q6WKZ4,P15311,P14373,P32455,P48735,P04083,P09525,O60336,P02751,P23142,P30040,P02649,Q16850,Q96CC6,Q9P2Q2,Q96FX2,Q9UGK8,Q6PJF5,Q9C0H9	0.028624	0.195221	0.0789474
GO:0005496	steroid binding	F	3	38	128	7281	0.0234375	0.00521906	over	P02774,P02647,P05090	P02774,P11473,P22059,Q9H0X9,P08133,P22307,Q14108,P60033,P61916,O75477,O94905,P02647,Q9BZF1,Q9BXW6,O15118,P35610,O95772,Q03135,Q9H4L5,P30536,Q9H1P3,P06727,Q14849,P02656,P08247,Q96DR4,Q9BZF3,Q9BXB5,P02689,P05090,Q96SU4,Q9BXB4,Q12770,P05023,P04150,O00264,O15173,P11474	0.028624	0.195221	0.0789474
GO:0002792	negative regulation of peptide secretion	P	3	38	128	7281	0.0234375	0.00521906	over	P02647,P04083,P23142	P02647,O00233,P17858,Q06124,Q08209,Q16836,Q96C24,P48745,P09529,Q8N474,P30040,P02649,Q16850,Q96CC6,Q9P2Q2,Q96FX2,Q9UGK8,Q6PJF5,Q9C0H9,O60927,P30740,P29590,P21580,Q5TA50,Q8N183,Q8N5M9,Q9NPA8,P68106,Q6WKZ4,P15311,P14373,P32455,P48735,P04083,P09525,O60336,P02751,P23142	0.028624	0.195221	0.0789474
GO:0198738	cell-cell signaling by wnt	P	9	246	128	7281	0.0703125	0.0337866	over	Q8NDV7,Q9P219,P28070,P25788,P60900,P28072,P49721,P49720,A5LHX3	Q9ULK5,Q9UPN3,P62979,O00571,P35222,Q16531,Q96QK1,Q13618,Q9GZS3,O60716,Q13616,Q8N7H5,Q6P1J9,P68400,P67870,O14745,Q13131,Q92541,Q8N163,Q14696,Q9Y608,P19784,O75436,P63208,P23508,Q9NWU2,P98082,O43815,O60493,Q86T65,P62877,Q96BN8,P49674,Q9UKV5,Q8NBM4,Q9HCK8,Q5T9L3,Q04724,Q96AC1,Q9NSA3,P43250,Q9P1Z2,Q9UN36,Q6PD62,Q9UBQ0,Q7KZI7,O14907,P49841,Q99986,O94921,Q13563,Q9UKE5,P49840,Q9Y297,Q6DKJ4,Q9BRK4,P48729,…	0.0289324	0.195221	0.0365854
GO:0035556	intracellular signal transduction	P	31	1265	128	7281	0.242188	0.17374	over	P28070,P25788,P60900,P28072,P49721,P49720,P05230,A5LHX3,P02787,Q9P219,P13796,Q12923,P46934,O43504,P02647,P02790,Q9UQQ2,Q86Z02,Q99584,P02788,Q8WUM9,P02760,P01023,P98164,P23142,P02679,O60921,P16989,Q13938,Q9BUB5,Q8NI35	Q96T76,Q01082,Q13813,P62258,P0DP23,P31946,P62195,P35998,Q13200,O43242,Q99460,P35609,P17980,P62191,O00231,O14818,P43686,O00232,P62333,P30086,Q9UNM6,P07196,Q15008,P61289,P28482,P28070,P28066,P55036,Q13618,P25789,Q06323,O00233,Q15121,P28074,P25786,Q9UL46,P25788,P60900,P20618,Q16401,Q99436,P27361,P25787,P53041,Q9H2K8,P62993,Q00613,P48556,P28072,O75832,P29353,Q12959,Q96S59,P62877,P21359,P28062,P49721,…	0.0295749	0.195221	0.0245059
GO:0048729	tissue morphogenesis	P	9	248	128	7281	0.0703125	0.0340613	over	P98164,P28070,P25788,P60900,P28072,P49721,P49720,A5LHX3,P05230	P35222,Q14344,Q13043,Q96T37,P02462,P17813,Q13418,Q12959,Q13485,Q9NSA3,Q13563,P01106,P09038,Q16881,P10644,P17612,Q5T9L3,P35240,Q15796,Q93063,P84022,Q9GZX9,Q9Y2G5,O00471,Q13308,Q9ULK5,P63261,P60709,Q86YT6,Q13188,P23528,P07737,P11586,P62081,Q6UB35,P50552,O15031,O14497,O95487,P22694,P11233,Q15363,Q92990,O14727,Q93074,Q9NRY4,O14641,P25440,O60315,P98164,P49815,Q96Q89,Q92574,Q8IZ21,O95999,P42898,Q9C0C4,…	0.0302653	0.195221	0.0362903
GO:0002708	positive regulation of lymphocyte mediated immunity	P	3	39	128	7281	0.0234375	0.00535641	over	P01024,Q29980,P02790	P01024,P13747,Q9NUQ9,P04439,O15400,P01893,Q13158,Q99572,P61769,P30511,P25311,Q29980,Q12933,Q9UDY8,Q9Y4K3,O43318,P10809,Q92692,P15151,P02790,O43747,P11279,P02786,Q12888,Q5UIP0,Q5RKV6,Q9NQT5,Q96FZ2,Q6ZW49,Q9UI95,Q86Y97,P51692,P42226,P43246,P40692,O96028,P25942,Q96QE3,P60033	0.0306212	0.195221	0.0769231
GO:0097006	regulation of plasma lipoprotein particle levels	P	3	39	128	7281	0.0234375	0.00535641	over	P02647,P02768,P38571	P02655,P02647,P02656,P30533,P02654,P61978,Q9Y2B0,Q92945,P41240,P02649,P06727,P02768,Q8WTV0,P55058,P07237,O95573,P35610,O75907,P22694,P17612,P01130,Q00610,O95782,P63010,Q9H4M9,O94973,Q96CW1,Q6PIU2,P53680,P61916,P09496,Q5SW96,O15118,P09601,P38571,Q00341,P98155,P07355,Q6P1A2	0.0306212	0.195221	0.0769231
GO:0051224	negative regulation of protein transport	P	4	68	128	7281	0.03125	0.00933938	over	P02647,P05090,P04083,P23142	P02647,Q99653,P21359,Q9Y2B9,Q9ULC3,P61960,P05090,P41240,O75608,Q9HD26,O00233,P17858,Q06124,Q08209,Q16836,Q96C24,P48745,P09529,Q8N474,P46060,Q99497,P10599,Q00535,P23497,P30040,P02649,Q16850,Q96CC6,Q9P2Q2,Q96FX2,Q9UGK8,Q6PJF5,Q9C0H9,O60927,P30740,P29590,P21580,Q5TA50,Q8N183,Q8N5M9,Q9NPA8,P68106,Q6WKZ4,P31150,Q9BT40,P15311,P14373,P32455,P49257,O95817,O95429,Q9Y385,Q13438,Q8NBM4,Q96DZ1,P60604,Q9GZP9,…	0.0312838	0.195221	0.0588235
GO:0030212	hyaluronan metabolic process	P	2	16	128	7281	0.015625	0.0021975	over	P08236,P19823	O15440,P16070,P07686,Q9UHN6,O75330,Q99653,P06865,P08236,P09038,P19634,Q00610,O95782,P19838,P31749,P19823,P14210	0.031328	0.195221	0.125
GO:0002437	inflammatory response to antigenic stimulus	P	2	16	128	7281	0.015625	0.0021975	over	P01024,P28070	P01024,P13747,P05362,P23526,P28070,P25786,P07203,P60033,Q9BQE4,Q99497,P09429,P26583,Q9NSU2,Q04721,Q06330,Q8ND90	0.031328	0.195221	0.125
GO:0043062	extracellular structure organization	P	6	135	128	7281	0.046875	0.0185414	over	P02647,P13796,P01023,P02679,P23142,P02768	Q07954,Q08345,P14921,P01034,Q12884,P02655,P02647,P02656,P16070,A1X283,P11047,P07384,P17655,P04632,P13796,P35613,P01023,P16035,P50281,O14672,O75955,Q8IYI6,P01033,P09958,P51511,P17813,P07711,P00747,P45452,Q13444,Q13162,P05106,P06756,P05556,P07942,P05362,P24821,P07996,Q53GQ0,Q96HE7,P98160,Q14118,P21359,Q00653,O75190,P09486,P23229,P55268,Q08722,O00468,O00622,P02751,Q04656,P12109,Q5TCZ1,P18074,P04004,…	0.0313329	0.195221	0.0444444
GO:0006897	endocytosis	P	11	332	128	7281	0.0859375	0.0455981	over	P02647,P02768,P98164,P69905,P02760,P02790,P02765,P04083,P46934,P01024,P02787	Q99572,P31146,P78539,P50570,P49407,Q13888,P32121,O75955,Q9UL63,P30533,Q99700,O00560,Q9H977,Q8IZ07,Q13614,Q8NBU5,Q6P3W7,P08962,Q06787,Q92609,P43405,P06213,P16885,Q99961,O14976,O43426,O75061,P07900,Q00610,P14625,Q01518,Q14247,Q92598,Q9Y4L1,P27797,P11717,Q9UJU6,P02649,O75165,O75146,Q9Y5X1,Q14108,P50897,Q07954,Q9NR12,P98082,P98160,P20645,P02647,P02768,Q8WTV0,Q5SW96,P61966,Q96D71,Q15036,P09486,Q8N3F8,…	0.0314313	0.195221	0.0331325
GO:0051248	negative regulation of protein metabolic process	P	15	507	128	7281	0.117188	0.0696333	over	P01023,Q12923,P23142,Q9H7B4,P02765,P01011,P31483,P05161,Q14764,Q8NDV7,Q9UQQ2,O43504,P02760,P05090,P02788	Q9NS73,P30153,P67775,Q13098,P51452,Q03135,Q99956,P07954,Q6W2J9,P01023,P78527,Q13423,Q6YHK3,Q99497,Q9ULV4,P23381,Q8TDZ2,Q14318,P53041,Q13148,Q9BZQ8,Q99653,P42345,Q8IXB1,P46109,Q9BT40,Q96JB5,Q9P2X3,P07948,Q8NFZ8,P04156,Q9GZV5,P14635,Q8WUQ7,P78324,Q9NYB0,P32121,Q6ZNE5,O00255,Q12923,O15194,O14595,Q9P2D0,P23142,Q96J84,Q99828,O14495,Q9GZU7,P13987,Q9UNH7,Q99816,Q8N5A5,Q9BRG1,P22681,Q13191,Q96FZ7,P61981,…	0.0319476	0.195221	0.0295858
GO:0030003	cellular cation homeostasis	P	8	211	128	7281	0.0625	0.0289795	over	P02795,P02787,P00450,P02790,P02792,P04731,P02788,Q8NBS3	P14625,P27797,P16615,Q9UJZ1,P02649,P20073,Q13586,P07686,P13693,P05026,Q8IWX8,O95292,P20020,P23634,Q9Y639,Q9HD20,Q7L0J3,P25942,Q01484,Q03135,Q9Y6M5,Q13488,Q8NHX9,Q96TC7,P11473,P98194,Q9HC07,Q9P246,Q03431,Q9H7F0,Q71RS6,Q9NQ11,O95202,P02795,O00244,O60826,O43819,Q04656,P04156,P05067,O75880,O15431,Q49B96,P02786,Q86VP6,P38606,P30519,O76003,P00441,Q13616,P61421,P53384,Q8N511,P63208,P21399,O75348,Q13485,…	0.0321125	0.195221	0.0379147
GO:0007389	pattern specification process	P	5	101	128	7281	0.0390625	0.0138717	over	P05230,P98164,Q9Y673,Q86Z02,P01024	P35222,Q15468,P78527,Q8IZP0,Q9NVX2,Q9H488,Q13315,Q86YT6,O60315,P84022,Q92830,P04637,Q8NBL1,Q06330,Q09472,O43543,P05230,Q15363,Q13563,Q04721,Q9ULK5,Q96RK4,P17813,Q9NWB7,Q9UG01,Q7Z494,Q8IWZ6,O15119,Q3SXY8,P98164,Q15796,O43541,Q99717,Q9UPW6,P98172,Q10567,Q86T65,O15066,Q9BVM2,Q8NCM8,Q9H0F7,Q9Y673,Q8WXU2,Q9P2K1,Q96LB3,Q96RY7,O14641,P35226,P42568,Q9Y483,Q5T9L3,O14965,Q99496,P12755,Q8N474,P46109,Q12849,…	0.0322226	0.195221	0.049505
GO:0008283	cell proliferation	P	20	738	128	7281	0.15625	0.10136	over	P02647,P02749,Q99584,Q86Z02,P05230,P15407,P54851,O14879,Q9UQQ2,O14684,P02788,P04083,Q92754,P23142,P05090,P98164,P33552,O43683,P38571,Q05932	Q07812,Q9BRX2,Q9Y3A5,Q9UMS4,P61201,O75312,Q9BRT9,Q86XI2,Q14691,Q7Z7C8,Q9GZM8,P51587,Q12959,P02647,P50281,Q8WTV0,P09601,O75460,P25705,P02649,P42224,Q12904,P07996,Q9UII2,P21359,P09486,Q03135,P57105,P17813,P36897,O00522,P02749,P51636,P24468,P05106,Q16610,O60462,P42229,P26583,P42345,P31749,Q9H2J4,P17252,Q9Y243,P01111,O75340,Q9BZL6,Q969H8,Q8N302,Q6R327,Q5UCC4,P22736,Q8N122,Q15139,P27540,P05412,P09038,…	0.0324233	0.195221	0.0271003
GO:0006875	cellular metal ion homeostasis	P	7	174	128	7281	0.0546875	0.0238978	over	P02795,P02787,P00450,P02790,P02792,P04731,P02788	P14625,P27797,P16615,Q9UJZ1,P02649,P20073,Q13586,P07686,P13693,P05026,Q8IWX8,O95292,P20020,P23634,Q9Y639,Q9HD20,Q7L0J3,P25942,Q01484,Q03135,Q9Y6M5,Q13488,Q8NHX9,Q96TC7,P11473,P98194,Q9HC07,Q9P246,Q03431,Q9H7F0,Q71RS6,Q9NQ11,P02795,O00244,O60826,O43819,Q04656,P04156,P05067,O75880,O15431,Q49B96,P02786,Q86VP6,P38606,P30519,O76003,P00441,Q13616,P61421,P53384,Q8N511,P63208,P21399,O75348,Q13485,Q9NP58,…	0.0333307	0.195221	0.0402299
GO:2000026	regulation of multicellular organismal development	P	21	788	128	7281	0.164062	0.108227	over	P05230,P02749,P02765,P05161,P02647,P04083,Q8NDV7,P54851,P01024,Q86Z02,P16989,P46934,P98164,P28070,P25788,P60900,P28072,P49721,P49720,A5LHX3,P02788	P05230,P35222,P56693,O60341,P40126,Q9NRI5,P09429,O60346,P07766,P22392,P15531,P07948,Q13485,P42224,Q9ULK5,P16435,Q86X55,P35221,P21359,P04637,Q66K89,O75122,Q7Z460,Q86UU1,Q14118,Q86SQ0,Q8NBL1,Q9UPY3,Q8N5U6,P12755,P29320,C9JLW8,Q13009,Q9Y2G5,P36897,P42345,Q92769,P98082,O00560,Q86UU0,Q15910,Q9GZV5,Q15796,O43294,P84022,Q15699,P67775,Q9Y3F4,Q96A54,P20827,Q9NX18,Q9UI95,Q6EMK4,Q9BVG3,Q8N474,O43251,Q9P0U3,…	0.0335206	0.195221	0.0266497
GO:0035239	tube morphogenesis	P	10	294	128	7281	0.078125	0.0403791	over	Q9BXJ9,P05230,P05090,P98164,P02749,P54851,P01024,Q86Z02,P46934,P04083	P63261,P35579,P06576,P07355,P19338,Q6UVK1,P63104,Q9Y696,Q9BXJ9,P23381,P06756,P43121,Q9BUP3,Q16610,Q12904,Q63HN8,P15104,Q9UHN6,O60462,P78362,Q9Y653,Q9UII2,P29353,Q9H2J4,P98160,Q16539,P17252,Q9H488,O43447,Q9BUL8,Q9H6U6,P62745,P50281,Q08431,O75340,Q9NZ08,Q9BZL6,Q969H8,Q9NZI7,Q8N3E9,P02751,Q13685,Q03135,P51178,Q8IVF7,P09601,Q9Y6W5,P08572,Q8N302,P08648,Q15648,Q13480,Q9NS00,P54760,Q5UCC4,P43405,Q4VCS5,…	0.0338118	0.195221	0.0340136
GO:0044437	vacuolar part	C	11	337	128	7281	0.0859375	0.0462849	over	P08236,P01024,P01011,P02792,P02774,Q9UMR5,P38571,O43504,P98164,P00450,P07858	Q93050,Q13488,Q9Y487,P21283,Q9UI12,Q08AM6,P31946,P38606,P54920,O00754,Q9NVJ2,Q96BM9,Q99747,Q9NP58,Q9UN37,Q86WG5,Q13614,P61421,Q8N511,O75348,Q16864,O75787,Q96NT0,Q9HB90,Q9NQL2,Q7L523,P09622,P13473,P68104,Q969J3,P11142,P51149,P04844,Q9Y6I9,Q562E7,Q9Y371,O95721,P60520,A6NCE7,Q676U5,O15321,Q15139,Q9H0R8,Q6ZNE5,Q86WV6,Q9P2Y5,Q13137,O95166,P56962,Q7Z6L1,Q14204,P68371,P07437,P78371,P55072,P07355,P50990,…	0.034511	0.195221	0.0326409
GO:1904019	epithelial cell apoptotic process	P	3	41	128	7281	0.0234375	0.00563109	over	Q86Z02,P31483,P02679	Q86Z02,P06396,P06400,Q13043,P05783,P55957,Q13188,Q07817,Q9Y6K1,P62330,Q07352,Q8N2W9,P46937,P09601,O60356,Q99523,P31483,P32121,P42345,Q9UMX3,P05362,P21580,O96013,Q13164,P02679,O15530,O00522,Q13591,Q8NFZ5,P19174,P07996,Q53EL6,P25942,P41743,Q4KMQ2,P13612,P20810,Q13247,O76024,P05198,O00471	0.0348302	0.195221	0.0731707
GO:0008043	intracellular ferritin complex	C	1	2	128	7281	0.0078125	0.000274688	over	P02792	P02794,P02792	0.0348533	0.195221	0.5
GO:0046218	indolalkylamine catabolic process	P	1	2	128	7281	0.0078125	0.000274688	over	P48775	Q16719,P48775	0.0348533	0.195221	0.5
GO:0001969	regulation of activation of membrane attack complex	P	1	2	128	7281	0.0078125	0.000274688	over	P01024	P01024,P13987	0.0348533	0.195221	0.5
GO:0010768	negative regulation of transcription from RNA polymerase II promoter in response to UV-induced DNA damage	P	1	2	128	7281	0.0078125	0.000274688	over	P46934	P46934,P21675	0.0348533	0.195221	0.5
GO:0002829	negative regulation of type 2 immune response	P	1	2	128	7281	0.0078125	0.000274688	over	P04083	P04083,P42226	0.0348533	0.195221	0.5
GO:0015886	heme transport	P	1	2	128	7281	0.0078125	0.000274688	over	P02790	Q9NP58,P02790	0.0348533	0.195221	0.5
GO:2000425	regulation of apoptotic cell clearance	P	1	2	128	7281	0.0078125	0.000274688	over	P01024	P09429,P01024	0.0348533	0.195221	0.5
GO:0071595	Nem1-Spo7 phosphatase complex	C	1	2	128	7281	0.0078125	0.000274688	over	Q8N9A8	Q8N9A8,O95476	0.0348533	0.195221	0.5
GO:0031838	haptoglobin-hemoglobin complex	C	1	2	128	7281	0.0078125	0.000274688	over	P69905	P69905,P02042	0.0348533	0.195221	0.5
GO:0001977	renal system process involved in regulation of blood volume	P	1	2	128	7281	0.0078125	0.000274688	over	P54851	P19099,P54851	0.0348533	0.195221	0.5
GO:0015181	arginine transmembrane transporter activity	F	1	2	128	7281	0.0078125	0.000274688	over	P30825	Q8N8R3,P30825	0.0348533	0.195221	0.5
GO:0015671	oxygen transport	P	1	2	128	7281	0.0078125	0.000274688	over	P69905	P69905,P01106	0.0348533	0.195221	0.5
GO:0034365	discoidal high-density lipoprotein particle	C	1	2	128	7281	0.0078125	0.000274688	over	P02647	P02649,P02647	0.0348533	0.195221	0.5
GO:0010519	negative regulation of phospholipase activity	P	1	2	128	7281	0.0078125	0.000274688	over	P04083	P04083,Q96G01	0.0348533	0.195221	0.5
GO:0019087	transformation of host cell by virus	P	1	2	128	7281	0.0078125	0.000274688	over	P23142	P23142,P06213	0.0348533	0.195221	0.5
GO:0019442	tryptophan catabolic process to acetyl-CoA	P	1	2	128	7281	0.0078125	0.000274688	over	P48775	Q16719,P48775	0.0348533	0.195221	0.5
GO:0045625	regulation of T-helper 1 cell differentiation	P	1	2	128	7281	0.0078125	0.000274688	over	P04083	P04083,O43353	0.0348533	0.195221	0.5
GO:2001201	regulation of transforming growth factor-beta secretion	P	1	2	128	7281	0.0078125	0.000274688	over	P23142	P02751,P23142	0.0348533	0.195221	0.5
GO:0001867	complement activation, lectin pathway	P	1	2	128	7281	0.0078125	0.000274688	over	P01023	P01023,P04264	0.0348533	0.195221	0.5
GO:0001905	activation of membrane attack complex	P	1	2	128	7281	0.0078125	0.000274688	over	P01024	P01024,P13987	0.0348533	0.195221	0.5
GO:0010903	negative regulation of very-low-density lipoprotein particle remodeling	P	1	2	128	7281	0.0078125	0.000274688	over	P02647	P02647,P02656	0.0348533	0.195221	0.5
GO:0033676	double-stranded DNA-dependent ATPase activity	F	1	2	128	7281	0.0078125	0.000274688	over	P04083	P04083,Q12873	0.0348533	0.195221	0.5
GO:0070236	negative regulation of activation-induced cell death of T cells	P	1	2	128	7281	0.0078125	0.000274688	over	Q99576	Q13158,Q99576	0.0348533	0.195221	0.5
GO:0002892	regulation of type II hypersensitivity	P	1	2	128	7281	0.0078125	0.000274688	over	P01024	P01024,P13747	0.0348533	0.195221	0.5
GO:0015643	toxic substance binding	F	1	2	128	7281	0.0078125	0.000274688	over	P02768	P02768,Q9H814	0.0348533	0.195221	0.5
GO:0036216	cellular response to stem cell factor stimulus	P	1	2	128	7281	0.0078125	0.000274688	over	Q9UQQ2	P16591,Q9UQQ2	0.0348533	0.195221	0.5
GO:1902218	regulation of intrinsic apoptotic signaling pathway in response to osmotic stress	P	1	2	128	7281	0.0078125	0.000274688	over	P16989	Q92974,P16989	0.0348533	0.195221	0.5
GO:0045627	positive regulation of T-helper 1 cell differentiation	P	1	2	128	7281	0.0078125	0.000274688	over	P04083	P04083,O43353	0.0348533	0.195221	0.5
GO:1902023	L-arginine transport	P	1	2	128	7281	0.0078125	0.000274688	over	P30825	P30825,Q8N8R3	0.0348533	0.195221	0.5
GO:0005499	vitamin D binding	F	1	2	128	7281	0.0078125	0.000274688	over	P02774	P11473,P02774	0.0348533	0.195221	0.5
GO:0036502	Derlin-1-VIMP complex	C	1	2	128	7281	0.0078125	0.000274688	over	Q9BUN8	Q9BUN8,Q9BQE4	0.0348533	0.195221	0.5
GO:0019060	intracellular transport of viral protein in host cell	P	1	2	128	7281	0.0078125	0.000274688	over	P09914	P09914,P63172	0.0348533	0.195221	0.5
GO:0030920	peptidyl-serine acetylation	P	1	2	128	7281	0.0078125	0.000274688	over	P41227	P41227,Q9BSU3	0.0348533	0.195221	0.5
GO:0044111	development involved in symbiotic interaction	P	1	2	128	7281	0.0078125	0.000274688	over	P46934	P07355,P46934	0.0348533	0.195221	0.5
GO:0030581	symbiont intracellular protein transport in host	P	1	2	128	7281	0.0078125	0.000274688	over	P09914	P09914,P63172	0.0348533	0.195221	0.5
GO:0010360	negative regulation of anion channel activity	P	1	2	128	7281	0.0078125	0.000274688	over	A6NFQ2	Q9HD26,A6NFQ2	0.0348533	0.195221	0.5
GO:0002923	regulation of humoral immune response mediated by circulating immunoglobulin	P	1	2	128	7281	0.0078125	0.000274688	over	P02790	P02790,P04003	0.0348533	0.195221	0.5
GO:1901678	iron coordination entity transport	P	1	2	128	7281	0.0078125	0.000274688	over	P02790	Q9NP58,P02790	0.0348533	0.195221	0.5
GO:0019441	tryptophan catabolic process to kynurenine	P	1	2	128	7281	0.0078125	0.000274688	over	P48775	Q16719,P48775	0.0348533	0.195221	0.5
GO:0015189	L-lysine transmembrane transporter activity	F	1	2	128	7281	0.0078125	0.000274688	over	P30825	Q8N8R3,P30825	0.0348533	0.195221	0.5
GO:1904447	folate import across plasma membrane	P	1	2	128	7281	0.0078125	0.000274688	over	P98164	P98164,P41440	0.0348533	0.195221	0.5
GO:0070447	positive regulation of oligodendrocyte progenitor proliferation	P	1	2	128	7281	0.0078125	0.000274688	over	P98164	P07948,P98164	0.0348533	0.195221	0.5
GO:1904729	regulation of intestinal lipid absorption	P	1	2	128	7281	0.0078125	0.000274688	over	P02647	P02647,P06727	0.0348533	0.195221	0.5
GO:0051673	membrane disruption in other organism	P	1	2	128	7281	0.0078125	0.000274688	over	P02788	P57764,P02788	0.0348533	0.195221	0.5
GO:0019389	glucuronoside metabolic process	P	1	2	128	7281	0.0078125	0.000274688	over	P08236	Q9NUJ1,P08236	0.0348533	0.195221	0.5
GO:0002883	regulation of hypersensitivity	P	1	2	128	7281	0.0078125	0.000274688	over	P01024	P01024,P13747	0.0348533	0.195221	0.5
GO:0070459	prolactin secretion	P	1	2	128	7281	0.0078125	0.000274688	over	P04083	P04083,Q7Z7E8	0.0348533	0.195221	0.5
GO:1902219	negative regulation of intrinsic apoptotic signaling pathway in response to osmotic stress	P	1	2	128	7281	0.0078125	0.000274688	over	P16989	Q92974,P16989	0.0348533	0.195221	0.5
GO:0001796	regulation of type IIa hypersensitivity	P	1	2	128	7281	0.0078125	0.000274688	over	P01024	P01024,P13747	0.0348533	0.195221	0.5
GO:0098883	synapse pruning	P	1	2	128	7281	0.0078125	0.000274688	over	P01024	P01024,Q00535	0.0348533	0.195221	0.5
GO:0006957	complement activation, alternative pathway	P	1	2	128	7281	0.0078125	0.000274688	over	P01024	P01024,P02748	0.0348533	0.195221	0.5
GO:0030896	checkpoint clamp complex	C	1	2	128	7281	0.0078125	0.000274688	over	O60921	O60921,O60671	0.0348533	0.195221	0.5
GO:0070235	regulation of activation-induced cell death of T cells	P	1	2	128	7281	0.0078125	0.000274688	over	Q99576	Q13158,Q99576	0.0348533	0.195221	0.5
GO:0042436	indole-containing compound catabolic process	P	1	2	128	7281	0.0078125	0.000274688	over	P48775	Q16719,P48775	0.0348533	0.195221	0.5
GO:0018002	N-terminal peptidyl-glutamic acid acetylation	P	1	2	128	7281	0.0078125	0.000274688	over	P41227	P41227,Q9BSU3	0.0348533	0.195221	0.5
GO:0034145	positive regulation of toll-like receptor 4 signaling pathway	P	1	2	128	7281	0.0078125	0.000274688	over	P02788	Q8IWB7,P02788	0.0348533	0.195221	0.5
GO:0002524	hypersensitivity	P	1	2	128	7281	0.0078125	0.000274688	over	P01024	P01024,P13747	0.0348533	0.195221	0.5
GO:1904842	response to nitroglycerin	P	1	2	128	7281	0.0078125	0.000274688	over	P48775	Q00613,P48775	0.0348533	0.195221	0.5
GO:0019865	immunoglobulin binding	F	1	2	128	7281	0.0078125	0.000274688	over	P02760	P02760,P17931	0.0348533	0.195221	0.5
GO:0070653	high-density lipoprotein particle receptor binding	F	1	2	128	7281	0.0078125	0.000274688	over	P02647	P02647,P02656	0.0348533	0.195221	0.5
GO:0036121	double-stranded DNA-dependent ATP-dependent DNA helicase activity	F	1	2	128	7281	0.0078125	0.000274688	over	P04083	P04083,Q12873	0.0348533	0.195221	0.5
GO:1902994	regulation of phospholipid efflux	P	1	2	128	7281	0.0078125	0.000274688	over	P02647	P02649,P02647	0.0348533	0.195221	0.5
GO:0019834	phospholipase A2 inhibitor activity	F	1	2	128	7281	0.0078125	0.000274688	over	P04083	P07355,P04083	0.0348533	0.195221	0.5
GO:0036345	platelet maturation	P	1	2	128	7281	0.0078125	0.000274688	over	P02679	P02679,P0C7P3	0.0348533	0.195221	0.5
GO:2000544	regulation of endothelial cell chemotaxis to fibroblast growth factor	P	1	2	128	7281	0.0078125	0.000274688	over	P05230	P09038,P05230	0.0348533	0.195221	0.5
GO:1904847	regulation of cell chemotaxis to fibroblast growth factor	P	1	2	128	7281	0.0078125	0.000274688	over	P05230	P09038,P05230	0.0348533	0.195221	0.5
GO:0019958	C-X-C chemokine binding	F	1	2	128	7281	0.0078125	0.000274688	over	P01023	P01023,P09429	0.0348533	0.195221	0.5
GO:2001280	positive regulation of unsaturated fatty acid biosynthetic process	P	1	2	128	7281	0.0078125	0.000274688	over	P04083	P04083,P33897	0.0348533	0.195221	0.5
GO:0099171	presynaptic modulation of chemical synaptic transmission	P	1	2	128	7281	0.0078125	0.000274688	over	Q9Y2X7	Q96IG2,Q9Y2X7	0.0348533	0.195221	0.5
GO:0001794	type IIa hypersensitivity	P	1	2	128	7281	0.0078125	0.000274688	over	P01024	P01024,P13747	0.0348533	0.195221	0.5
GO:0035768	endothelial cell chemotaxis to fibroblast growth factor	P	1	2	128	7281	0.0078125	0.000274688	over	P05230	P09038,P05230	0.0348533	0.195221	0.5
GO:0004771	sterol esterase activity	F	1	2	128	7281	0.0078125	0.000274688	over	P38571	Q6PIU2,P38571	0.0348533	0.195221	0.5
GO:2000259	positive regulation of protein activation cascade	P	1	2	128	7281	0.0078125	0.000274688	over	P01024	P01024,P35232	0.0348533	0.195221	0.5
GO:1990189	peptide-serine-N-acetyltransferase activity	F	1	2	128	7281	0.0078125	0.000274688	over	P41227	P41227,Q9BSU3	0.0348533	0.195221	0.5
GO:1990190	peptide-glutamate-N-acetyltransferase activity	F	1	2	128	7281	0.0078125	0.000274688	over	P41227	P41227,Q9BSU3	0.0348533	0.195221	0.5
GO:1903826	arginine transmembrane transport	P	1	2	128	7281	0.0078125	0.000274688	over	P30825	P30825,Q8N8R3	0.0348533	0.195221	0.5
GO:0097350	neutrophil clearance	P	1	2	128	7281	0.0078125	0.000274688	over	P04083	P04083,P09429	0.0348533	0.195221	0.5
GO:0045499	chemorepellent activity	F	1	2	128	7281	0.0078125	0.000274688	over	P02647	P02647,Q9C0C4	0.0348533	0.195221	0.5
GO:0045064	T-helper 2 cell differentiation	P	1	2	128	7281	0.0078125	0.000274688	over	P04083	P04083,P20749	0.0348533	0.195221	0.5
GO:1990822	basic amino acid transmembrane transport	P	1	2	128	7281	0.0078125	0.000274688	over	P30825	P30825,Q8N8R3	0.0348533	0.195221	0.5
GO:1902732	positive regulation of chondrocyte proliferation	P	1	2	128	7281	0.0078125	0.000274688	over	P02788	P02788,Q8N6T7	0.0348533	0.195221	0.5
GO:0046900	tetrahydrofolylpolyglutamate metabolic process	P	1	2	128	7281	0.0078125	0.000274688	over	Q05932	Q05932,Q92820	0.0348533	0.195221	0.5
GO:0043120	tumor necrosis factor binding	F	1	2	128	7281	0.0078125	0.000274688	over	P01023	P01023,Q12933	0.0348533	0.195221	0.5
GO:1902995	positive regulation of phospholipid efflux	P	1	2	128	7281	0.0078125	0.000274688	over	P02647	P02649,P02647	0.0348533	0.195221	0.5
GO:0002894	positive regulation of type II hypersensitivity	P	1	2	128	7281	0.0078125	0.000274688	over	P01024	P01024,P13747	0.0348533	0.195221	0.5
GO:0019732	antifungal humoral response	P	1	2	128	7281	0.0078125	0.000274688	over	P02788	P02788,P05067	0.0348533	0.195221	0.5
GO:0050816	phosphothreonine residue binding	F	1	2	128	7281	0.0078125	0.000274688	over	P46934	Q13526,P46934	0.0348533	0.195221	0.5
GO:1903026	negative regulation of RNA polymerase II regulatory region sequence-specific DNA binding	P	1	2	128	7281	0.0078125	0.000274688	over	O00488	O00488,P21675	0.0348533	0.195221	0.5
GO:0000064	L-ornithine transmembrane transporter activity	F	1	2	128	7281	0.0078125	0.000274688	over	P30825	Q9Y619,P30825	0.0348533	0.195221	0.5
GO:0035630	bone mineralization involved in bone maturation	P	1	2	128	7281	0.0078125	0.000274688	over	P02788	P02788,Q4KMQ2	0.0348533	0.195221	0.5
GO:0008131	primary amine oxidase activity	F	1	2	128	7281	0.0078125	0.000274688	over	O75106	P21397,O75106	0.0348533	0.195221	0.5
GO:0019391	glucuronoside catabolic process	P	1	2	128	7281	0.0078125	0.000274688	over	P08236	Q9NUJ1,P08236	0.0348533	0.195221	0.5
GO:1902271	D3 vitamins binding	F	1	2	128	7281	0.0078125	0.000274688	over	P02774	P11473,P02774	0.0348533	0.195221	0.5
GO:0060230	lipoprotein lipase activator activity	F	1	2	128	7281	0.0078125	0.000274688	over	P02749	P02655,P02749	0.0348533	0.195221	0.5
GO:0017198	N-terminal peptidyl-serine acetylation	P	1	2	128	7281	0.0078125	0.000274688	over	P41227	P41227,Q9BSU3	0.0348533	0.195221	0.5
GO:0034191	apolipoprotein A-I receptor binding	F	1	2	128	7281	0.0078125	0.000274688	over	P02647	P60953,P02647	0.0348533	0.195221	0.5
GO:0034196	acylglycerol transport	P	1	2	128	7281	0.0078125	0.000274688	over	P02749	P51809,P02749	0.0348533	0.195221	0.5
GO:0051708	intracellular protein transport in other organism involved in symbiotic interaction	P	1	2	128	7281	0.0078125	0.000274688	over	P09914	P09914,P63172	0.0348533	0.195221	0.5
GO:1903400	L-arginine transmembrane transport	P	1	2	128	7281	0.0078125	0.000274688	over	P30825	P30825,Q8N8R3	0.0348533	0.195221	0.5
GO:0034190	apolipoprotein receptor binding	F	1	2	128	7281	0.0078125	0.000274688	over	P02647	P60953,P02647	0.0348533	0.195221	0.5
GO:0070051	fibrinogen binding	F	1	2	128	7281	0.0078125	0.000274688	over	P23142	P07996,P23142	0.0348533	0.195221	0.5
GO:0005344	oxygen carrier activity	F	1	2	128	7281	0.0078125	0.000274688	over	P69905	P69905,P02042	0.0348533	0.195221	0.5
GO:0034197	triglyceride transport	P	1	2	128	7281	0.0078125	0.000274688	over	P02749	P51809,P02749	0.0348533	0.195221	0.5
GO:0006569	tryptophan catabolic process	P	1	2	128	7281	0.0078125	0.000274688	over	P48775	Q16719,P48775	0.0348533	0.195221	0.5
GO:0002445	type II hypersensitivity	P	1	2	128	7281	0.0078125	0.000274688	over	P01024	P01024,P13747	0.0348533	0.195221	0.5
GO:0001798	positive regulation of type IIa hypersensitivity	P	1	2	128	7281	0.0078125	0.000274688	over	P01024	P13747,P01024	0.0348533	0.195221	0.5
GO:0070288	ferritin complex	C	1	2	128	7281	0.0078125	0.000274688	over	P02792	P02794,P02792	0.0348533	0.195221	0.5
GO:0046703	natural killer cell lectin-like receptor binding	F	1	2	128	7281	0.0078125	0.000274688	over	Q29980	P13747,Q29980	0.0348533	0.195221	0.5
GO:0015669	gas transport	P	1	2	128	7281	0.0078125	0.000274688	over	P69905	P69905,P01106	0.0348533	0.195221	0.5
GO:2001202	negative regulation of transforming growth factor-beta secretion	P	1	2	128	7281	0.0078125	0.000274688	over	P23142	P02751,P23142	0.0348533	0.195221	0.5
GO:0055091	phospholipid homeostasis	P	1	2	128	7281	0.0078125	0.000274688	over	P02647	Q96D15,P02647	0.0348533	0.195221	0.5
GO:2000405	negative regulation of T cell migration	P	1	2	128	7281	0.0078125	0.000274688	over	P05090	Q9Y2L9,P05090	0.0348533	0.195221	0.5
GO:0036215	response to stem cell factor	P	1	2	128	7281	0.0078125	0.000274688	over	Q9UQQ2	P16591,Q9UQQ2	0.0348533	0.195221	0.5
GO:0030300	regulation of intestinal cholesterol absorption	P	1	2	128	7281	0.0078125	0.000274688	over	P02647	P02647,P06727	0.0348533	0.195221	0.5
GO:0038109	Kit signaling pathway	P	1	2	128	7281	0.0078125	0.000274688	over	Q9UQQ2	Q9UQQ2,P16591	0.0348533	0.195221	0.5
GO:0002885	positive regulation of hypersensitivity	P	1	2	128	7281	0.0078125	0.000274688	over	P01024	P01024,P13747	0.0348533	0.195221	0.5
GO:0061156	pulmonary artery morphogenesis	P	1	2	128	7281	0.0078125	0.000274688	over	P98164	O95487,P98164	0.0348533	0.195221	0.5
GO:0035766	cell chemotaxis to fibroblast growth factor	P	1	2	128	7281	0.0078125	0.000274688	over	P05230	P09038,P05230	0.0348533	0.195221	0.5
GO:0045917	positive regulation of complement activation	P	1	2	128	7281	0.0078125	0.000274688	over	P01024	P01024,P35232	0.0348533	0.195221	0.5
GO:0003139	secondary heart field specification	P	1	2	128	7281	0.0078125	0.000274688	over	P98164	P98164,Q06330	0.0348533	0.195221	0.5
GO:0046460	neutral lipid biosynthetic process	P	2	17	128	7281	0.015625	0.00233484	over	P01024,Q8N9A8	P47712,Q8NCC3,P01024,Q6PCB7,Q8WTV0,Q8N9A8,P01130,O95476,P33121,O60488,Q86UL3,Q53EU6,Q14693,Q92539,Q9BQK8,O75907,Q16822	0.0351033	0.195221	0.117647
GO:0007063	regulation of sister chromatid cohesion	P	2	17	128	7281	0.015625	0.00233484	over	P41227,O43683	O75367,Q96MF7,Q8IY18,Q9BQI6,Q7Z5K2,Q14674,P23246,P39748,O60216,P35222,P49711,P06400,P46100,O95271,Q6KC79,P41227,O43683	0.0351033	0.195221	0.117647
GO:0046463	acylglycerol biosynthetic process	P	2	17	128	7281	0.015625	0.00233484	over	P01024,Q8N9A8	P47712,Q8NCC3,P01024,Q6PCB7,Q8WTV0,Q8N9A8,P01130,O95476,P33121,O60488,Q86UL3,Q53EU6,Q14693,Q92539,Q9BQK8,O75907,Q16822	0.0351033	0.195221	0.117647
GO:0072577	endothelial cell apoptotic process	P	2	17	128	7281	0.015625	0.00233484	over	P02679,Q86Z02	P05362,P21580,O96013,Q13164,P02679,O15530,O00522,Q13591,Q8NFZ5,P19174,P07996,Q53EL6,P25942,P41743,Q4KMQ2,P13612,Q86Z02	0.0351033	0.195221	0.117647
GO:0010043	response to zinc ion	P	2	17	128	7281	0.015625	0.00233484	over	P02795,P04731	P09874,P02795,P80297,P04731,P30536,P16220,Q99571,Q9NQ11,P02533,P13716,Q99572,Q04656,Q92820,P31327,Q8TAD4,Q8N465,P50053	0.0351033	0.195221	0.117647
GO:0015035	protein disulfide oxidoreductase activity	F	2	17	128	7281	0.015625	0.00233484	over	P35754,Q9H299	P35754,Q16881,O76003,Q9Y2Q3,P10599,Q9H299,Q9H7Z7,Q96HE7,Q8IXB1,O43819,P55789,Q8N4Q1,O14618,Q86SX6,Q99757,Q86YB8,Q16206	0.0351033	0.195221	0.117647
GO:0071825	protein-lipid complex subunit organization	P	2	17	128	7281	0.015625	0.00233484	over	P02647,P02768	P02655,P02647,P02656,P02654,P02649,P06727,P02768,Q8WTV0,P55058,P07237,O95573,P35610,O75907,P22694,P17612,Q9Y5X1,O00499	0.0351033	0.195221	0.117647
GO:0046456	icosanoid biosynthetic process	P	2	17	128	7281	0.015625	0.00233484	over	O14684,P04083	P14174,Q15185,P47712,Q8TBF2,O14684,P09960,O14880,P43405,P16152,Q9H7Z7,Q01469,Q8WXW3,Q96EB6,P04083,Q9UJ14,P15428,O60427	0.0351033	0.195221	0.117647
GO:0006807	nitrogen compound metabolic process	P	89	4478	128	7281	0.695312	0.615025	over	Q15004,O60921,P16989,P07305,Q9P1Z0,Q92754,P28070,P25788,P60900,P28072,P49721,P49720,P05230,A5LHX3,P46934,P05161,Q9BQ04,Q8NDT2,Q9UNW9,P45877,Q9H0K6,P01023,P02647,Q9P219,Q12923,P23142,P01024,Q9BTM9,Q9Y2S6,P50549,P15407,Q9BUN8,P08236,P09104,A8CG34,O14684,Q9Y6K5,Q05932,Q9UKK3,Q16777,Q99576,P33552,Q9HAP2,P98179,Q9Y5V0,Q9BUB5,Q86Z02,P49760,Q9H7B4,Q9H008,P41227,Q9BXJ9,Q8WXB1,Q9Y673,P07858,Q9Y4P1,P48775,…	P18887,P49917,Q9NUW8,Q7Z2E3,Q96EB6,P52292,Q86V81,P52294,Q96FV9,Q9H4L7,P49959,Q92878,P18074,P40692,P07954,P04424,Q9Y619,P31327,Q9HBL8,Q08211,P49321,Q9Y5B9,P49736,P25205,P23921,Q14566,P33993,Q92900,P39748,P33991,P33992,P06493,P11387,P33316,Q09028,P24941,Q96ST3,Q16576,Q01105,P55209,Q08945,P27694,P40938,Q99543,P20962,P35249,Q9BQ67,P15927,P35250,P35244,P40937,Q7Z6E9,P28340,P09884,P54132,O75792,Q3V6T2,…	0.0351418	0.195221	0.0198749
GO:0001666	response to hypoxia	P	7	176	128	7281	0.0546875	0.0241725	over	P28070,P25788,P60900,P28072,P49721,P49720,A5LHX3	P62979,P62195,P35998,Q13200,O43242,Q99460,P17980,P62191,O00231,O14818,P43686,O00232,P62333,Q9UNM6,Q15008,P61289,P28070,P28066,P55036,P25789,Q06323,O00233,P28074,P25786,Q9UL46,P25788,P60900,P20618,Q16401,Q99436,P25787,Q13617,Q9NWT6,P48556,P28072,O75832,Q15369,Q9Y241,P62877,Q15370,P28062,P49721,Q14997,P51665,O00487,Q92530,P49720,P28065,Q9GZT9,P40337,Q9UGP4,P27540,Q92793,P40306,O14867,Q09472,A5LHX3,…	0.0351447	0.195221	0.0397727
GO:0065009	regulation of molecular function	P	28	1134	128	7281	0.21875	0.155748	over	P05230,Q9H7B4,P02787,A6NFQ2,P02765,P01011,P09914,Q9BUN8,P54851,P02788,O43504,Q9UQQ2,P33552,P07858,P02647,P02749,P15407,P60900,Q9UKK3,P25788,Q9Y6K5,Q14764,P04083,P46934,O00488,Q494V2,P35754,P07305	P60709,Q16543,Q9BZE4,Q96JB5,P32780,P54132,Q9P287,Q99640,P30281,P51948,P50613,O60563,O75909,P14635,Q9UII4,P42773,P42772,P20248,O95067,P51946,P46527,Q16667,Q9NS73,Q15750,P05067,Q6Q0C0,P28482,P46108,P19525,P27361,Q9H2K8,P46109,P04049,Q7L7X3,Q9UHA4,Q13443,O95382,Q9Y2Q5,Q9UL54,Q9ULH0,P15056,Q9Y6R4,P36897,O43318,Q6UVK1,P62979,P30040,P61088,P06493,P00441,P46734,Q15121,P32119,Q15046,Q86VI3,P07996,Q13131,…	0.0355717	0.197312	0.0246914
GO:0032501	multicellular organismal process	P	56	2601	128	7281	0.4375	0.357231	over	P02765,P02788,Q9BXJ9,P05230,P05090,Q86Z02,P16989,Q9BRY0,P15407,P38571,Q99729,P98164,Q05932,P02768,P02787,P02647,P54851,P46934,Q9UQQ2,P02679,P53814,Q9Y673,Q8IVL0,P50549,P02760,P23142,P01023,P02749,O75106,Q92754,O60921,P01024,P12277,Q96FK6,P04083,P01011,P05161,P13796,Q8WUM9,Q9BQ04,P31483,A5LHX3,P29034,O43504,Q8NDV7,P07858,Q99584,Q9BS40,P28070,P25788,P60900,P28072,P49721,P49720,Q9UNW9,Q9Y5V0	P35222,Q15468,Q06830,Q13428,A1X283,P51812,P07686,O43252,Q92890,P50281,P61964,P02765,P29992,Q9P2D1,O94782,P63173,Q7Z5J4,P11473,P09016,P29317,P11117,Q9NX62,P36897,Q15125,Q9HCJ1,Q14055,Q03431,Q9NR48,O15119,P13611,Q9NZJ5,P13942,Q9Y547,Q14993,Q16539,Q15699,Q16610,Q9H2U1,Q9NR12,O94901,Q92882,Q99523,P09486,Q9Y240,Q9UNW1,P02788,Q13488,Q02447,P50443,Q93063,Q6NXT6,Q9GZX9,Q9Y3D7,Q13761,Q01196,P13686,Q13491,…	0.035725	0.197602	0.0215302
GO:1903034	regulation of response to wounding	P	4	71	128	7281	0.03125	0.00975141	over	P02749,P02679,P04083,Q9UQQ2	Q4KMQ2,P43405,P02649,P00734,P47712,P20807,Q9BQB6,Q03135,P32119,P07996,P02749,P07093,P04004,P04264,P07355,P07225,Q03405,P02679,P08697,P00750,P05120,P00747,O14495,Q9Y6E0,Q02750,P10586,P28799,P68106,Q9GZM8,Q9Y2H2,Q96G23,Q13332,O60259,P10451,Q07954,Q12884,P22415,Q13247,Q8NFZ8,P21580,P55011,Q6YHK3,P46108,O14936,P84022,P09038,P63261,P04083,P05556,Q9Y6D6,Q14678,Q15746,Q05397,P01112,P17252,P07948,Q05655,…	0.0358698	0.197602	0.056338
GO:0045807	positive regulation of endocytosis	P	4	71	128	7281	0.03125	0.00975141	over	P01024,P02787,P02647,P02765	Q8NBU5,Q6P3W7,P08962,P49407,Q06787,Q92609,P43405,P06213,P32121,P16885,P61978,Q02539,O95782,O75146,O00291,P50897,Q9UL25,Q5SW96,P04004,P01024,P61769,Q96G01,P22681,P02787,O43707,P60953,Q9P2R3,Q13286,P27797,P50570,P00441,P51159,Q12979,Q07954,Q12907,P02647,Q9NX58,Q08431,P02765,Q08722,P11274,P78324,Q13636,Q8NEU8,Q4KMQ2,P17301,O00429,Q99961,P48454,O14656,Q92614,P05067,Q9UKG1,P62834,Q12913,P07355,P98082,…	0.0358698	0.197602	0.056338
GO:1904950	negative regulation of establishment of protein localization	P	4	71	128	7281	0.03125	0.00975141	over	P02647,P05090,P04083,P23142	P02647,Q99653,P21359,Q9Y2B9,Q9ULC3,P61960,P05090,P41240,O75608,Q9HD26,O00233,P17858,Q06124,Q08209,Q16836,Q96C24,P48745,P09529,Q8N474,P46060,Q99497,P10599,Q00535,P23497,P30040,P02649,Q16850,Q96CC6,Q9P2Q2,Q96FX2,Q9UGK8,Q6PJF5,Q9C0H9,O60927,P30740,P29590,P21580,Q5TA50,Q9UMY4,O60493,P49593,O00308,Q8N183,Q8N5M9,Q9NPA8,P68106,Q6WKZ4,P31150,Q9BT40,P15311,P14373,P32455,P49257,O95817,O95429,P31689,P10636,…	0.0358698	0.197602	0.056338
GO:0043086	negative regulation of catalytic activity	P	10	297	128	7281	0.078125	0.0407911	over	Q9H7B4,P02765,P01011,P02788,O43504,Q9UQQ2,P09914,P02647,Q14764,P04083	Q9NS73,P30153,P67775,Q13098,P51452,Q03135,Q99956,Q9UNH7,Q99816,Q8N5A5,Q9BRG1,P22681,Q13191,Q96FZ7,P61981,P47897,P09211,P04792,Q99497,P37840,Q13177,P23381,Q13418,Q9Y224,Q99653,P31749,Q9BT40,P06400,P49593,P21359,Q96B36,Q96EY1,P50148,Q16512,P14373,P35240,P49815,Q9GZV5,Q6P2H3,Q03111,Q9H7B4,Q9H875,Q15545,Q8TF42,Q15633,O95684,O15530,Q8TB45,Q8TEV9,Q8WY54,P08754,P04899,Q99996,O75781,O75899,P04080,Q16610,…	0.0358771	0.197602	0.03367
GO:0006508	proteolysis	P	21	794	128	7281	0.164062	0.109051	over	P05161,P01023,P01024,P07858,P60900,P46934,P28070,P25788,P28072,P49721,P49720,A5LHX3,P02765,P01011,Q9BUN8,P02679,P02749,O43504,Q6ZXV5,P02788,Q9Y4P1	P62979,Q15843,P05161,Q96EP1,Q13098,Q9BT78,Q9UNS2,P61201,Q9UBW8,Q92905,Q9H9Q2,Q7L5N1,O14656,Q99627,P01023,P01024,P13987,O75787,Q9UBR2,Q8TCT9,P67812,P61009,Q15005,P09958,Q9Y6A9,Q9BY50,O75503,P35579,P38159,Q14118,O14672,Q9NZ08,Q92542,Q96BI3,Q99572,Q13443,Q9Y5Z0,P49810,P78536,Q8TCT8,Q9Y4W6,O15294,P50579,O75976,P42574,P50281,Q8NEB9,P42892,Q8NCM8,Q5TDH0,Q6IQ49,P14384,Q9NQH7,Q8IUX7,Q2T9J0,Q9UG01,Q86WA8,…	0.0360011	0.198006	0.0264484
GO:0099503	secretory vesicle	C	14	471	128	7281	0.109375	0.0646889	over	P02788,P02679,Q14764,P02647,P02765,P01024,P02787,P01011,P01023,P02768,P08236,P02792,P02749,P07858	P10809,Q9H4A4,P41250,P51159,P60953,Q15836,P07996,Q9UQB8,O95295,Q04656,O14656,P02788,P51790,Q8TAD4,Q9Y5X0,Q16563,P00750,P51809,P51587,O60259,P61026,Q14195,Q9HCH5,Q969F2,Q96C24,P17987,P35221,P45880,P27797,O60271,Q9UPN4,P07686,P19784,Q9H0H5,Q9GZT3,P20336,P17612,O75145,Q9Y2H6,P36639,Q9Y487,P49761,P78310,Q9HBM0,Q8NG31,Q92805,Q9ULL0,P56199,Q13444,O75575,P00441,P62166,Q9Y5Z0,P61764,O00186,Q9H267,P07093,…	0.0364632	0.200265	0.029724
GO:0019838	growth factor binding	F	3	42	128	7281	0.0234375	0.00576844	over	Q99584,P01023,P98164	P08138,Q99523,P09958,P11717,Q16270,O00622,P08069,P48745,Q6YHK3,P06756,P07996,Q9GZX9,P17813,P36897,Q6EMK4,Q14766,P15880,P39019,Q9BZZ5,Q92896,Q99584,O43427,P35052,Q86XR8,P01023,O00165,O95361,P40189,P23229,P98164,P18065,P06213,P21860,P12109,P02462,O43847,P29353,P60468,O60462,Q96CC6,Q969F2,Q6PJF5	0.0370413	0.203155	0.0714286
GO:0010810	regulation of cell-substrate adhesion	P	5	106	128	7281	0.0390625	0.0145584	over	P54851,P05090,P23142,P02647,P02679	P21359,Q8N4C8,Q92574,P42338,Q08345,P54851,P07996,O95819,P42771,P35240,O14936,P27986,P20936,Q99972,Q15063,Q13444,P46939,Q13418,Q00534,Q14118,P49841,Q9NRI5,P07766,Q99828,Q9HB19,Q8N474,Q15404,Q53GQ0,P36404,P49593,P23229,O00622,P04004,P08648,P48059,Q9Y6C2,P26006,B0YJ81,P09382,P61586,Q9BTW9,O75084,O00255,P00747,P63261,P18206,Q9UPN3,Q9ULV4,Q13464,O75116,Q9H2G2,Q7Z460,P51452,P29320,O43293,Q9H792,Q05397,…	0.0385011	0.210865	0.0471698
GO:0002443	leukocyte mediated immunity	P	12	387	128	7281	0.09375	0.053152	over	P01024,P54851,Q29980,P02790,Q99584,Q14764,P07858,P02765,P02788,P08236,P01011,P02792	P01024,P13747,P04439,Q13630,P00492,P53634,P09668,P54851,P16298,Q9NUQ9,O15400,P01893,Q13158,Q99572,P61769,P30511,P25311,Q29980,P43246,P10809,Q12959,P24390,Q9NSU2,O75083,Q8N5M9,Q9NWZ3,P78536,P60033,Q9UQ84,P20749,P36915,P78410,P15529,B0I1T2,P32970,P05362,Q14699,O00161,P07948,Q9BTU6,Q9NRW4,Q12933,Q9UDY8,Q9Y4K3,O43318,O15455,Q92499,Q9NR30,Q9H2U1,Q7Z434,O95786,Q8IUC6,Q10589,P09429,Q92692,P15151,P02790,…	0.0390197	0.21165	0.0310078
GO:0097242	amyloid-beta clearance	P	2	18	128	7281	0.015625	0.00247219	over	P98164,P01024	Q00610,Q15907,P30533,P20339,Q07954,Q13492,P14735,P01130,O75096,P02649,Q13547,P05067,Q16850,Q13464,P98164,P01024,P06213,P08069	0.039045	0.21165	0.111111
GO:0006692	prostanoid metabolic process	P	2	18	128	7281	0.015625	0.00247219	over	O14684,P04083	P14174,Q15185,P47712,Q8TBF2,O14684,Q9Y263,Q15067,O00748,P15428,Q8N8N7,P16152,Q9H7Z7,Q01469,Q8WXW3,Q96EB6,P04083,O95372,O95870	0.039045	0.21165	0.111111
GO:0060193	positive regulation of lipase activity	P	2	18	128	7281	0.015625	0.00247219	over	P02647,P02749	P19174,P50148,Q9H244,P02655,O00622,O15530,P01112,P09038,P42684,P18085,Q14344,P40616,Q9Y263,P02647,P06727,P02749,P61586,P08134	0.039045	0.21165	0.111111
GO:0032994	protein-lipid complex	C	2	18	128	7281	0.015625	0.00247219	over	P02647,P02749	O00499,P02649,P05067,P02647,P02655,Q9UHG3,Q9BUR5,P06727,P02656,Q9BQE4,P02749,P98155,P02654,P01130,Q00341,P55058,P07108,P56589	0.039045	0.21165	0.111111
GO:0055081	anion homeostasis	P	2	18	128	7281	0.015625	0.00247219	over	P12277,P02647	O14745,Q9UBH6,P12277,P55011,Q92887,Q9BXP2,Q9UP95,P33897,P02649,P17174,Q13131,P28340,Q96EB6,O75907,Q96D15,P02647,O94925,P31327	0.039045	0.21165	0.111111
GO:0006693	prostaglandin metabolic process	P	2	18	128	7281	0.015625	0.00247219	over	O14684,P04083	P14174,Q15185,P47712,Q8TBF2,O14684,P16152,Q9H7Z7,Q01469,Q8WXW3,Q96EB6,P04083,O95372,O95870,Q9Y263,Q15067,O00748,P15428,Q8N8N7	0.039045	0.21165	0.111111
GO:0046903	secretion	P	19	706	128	7281	0.148438	0.0969647	over	P01023,P02647,P02768,P02765,P02679,P02787,P01011,P02749,P04083,Q99584,Q14764,P07858,P02788,P08236,P01024,P02792,P05161,Q9Y2X7,P23142	Q9Y5X0,Q6AI14,P00813,P11234,O00161,P07948,P43405,Q9BTU6,P21333,P04075,P12814,O43707,Q9Y490,P68366,P18206,P08758,O75083,P0DP23,Q9UNF1,P37802,Q6YHK3,P35609,P07602,Q08380,P61764,P05106,Q9NUQ9,P00441,Q16610,P07996,Q9BWS9,P55145,P13473,Q9NTK5,O94919,Q96JJ7,Q9Y6I9,P01023,Q15833,P02647,Q9UEU0,P02768,Q92520,P02765,Q8NBF2,P09486,Q6UXV4,P07225,Q9UHQ9,P08962,P02751,Q5JVS0,P12259,Q8NBX0,P21926,P01033,P05067,…	0.0390912	0.21165	0.0269122
GO:0010594	regulation of endothelial cell migration	P	4	73	128	7281	0.03125	0.0100261	over	P05230,P02749,P04083,P54851	P27797,P05106,O75116,P06744,P28799,Q13630,P07996,P56945,O60462,P17252,Q9H6U6,P62745,Q8WTV0,P10301,O75340,P09486,O94885,Q9BZL6,Q13685,Q5UCC4,Q15139,P14921,Q96PE1,Q8WYP3,P05230,P02649,P23497,P57105,O00522,P02749,P24468,P04792,Q9Y3L3,P21359,P42785,P20827,P29317,P06576,P25705,P09429,P46734,P19174,P42229,P31749,Q9Y243,P25942,P08047,Q4VCS5,Q8IY63,O15530,P78536,P00747,P09038,Q99571,Q96EB6,P67870,P51608,…	0.0391322	0.21165	0.0547945
GO:0046914	transition metal ion binding	F	14	476	128	7281	0.109375	0.0653756	over	P02788,P69905,P02792,Q99584,P02768,O75106,P00450,P02787,P02795,Q9BQ04,O00488,P33764,P04731,P29034	O60568,Q99798,P27797,Q02809,P61221,P13674,O15460,Q32P28,O00469,Q9NWT6,Q9BU89,O95571,Q6NYC1,Q8IVL6,Q02318,Q9H6W3,Q8N543,Q9BV57,Q6N063,Q16850,P02794,P02788,Q9Y4C1,Q8IVL5,Q9H1K1,Q86SK9,Q9UMS0,Q86U28,P69905,O00767,Q6UW02,P10109,Q9UPP1,Q6PK18,O75151,P02792,P19099,Q99497,P37840,O00244,P00441,Q9H2P0,Q99584,Q5JTJ3,P00403,P02768,O43819,O60888,Q04656,P04156,P12259,O14618,P35052,O75106,Q9UBF6,P14679,Q14061,…	0.0393293	0.212422	0.0294118
GO:1901987	regulation of cell cycle phase transition	P	10	302	128	7281	0.078125	0.0414778	over	O43683,P28070,P25788,P60900,P28072,P49721,P49720,A5LHX3,O60921,P04083	Q96GD4,Q96K21,Q9UN37,P12004,Q9C0C2,Q99873,P06493,P24941,P29590,A5YKK6,P57723,Q07812,Q86X55,Q13315,P61254,O43715,Q92600,O75175,Q13362,O95628,P14635,Q9H9A5,O14965,Q9UIV1,Q16254,P04637,P46527,Q9NZN8,P78560,Q09472,Q08999,O96017,Q9NYZ3,P42575,Q99856,P12270,P49454,O43684,Q13123,Q13257,O43670,O43264,Q9Y6D9,P53350,Q96EA4,O15392,Q969U7,Q53GT1,Q15645,O43683,P33981,O60566,Q12834,P25054,Q9UI95,Q9H2K8,Q96JB5,…	0.0395129	0.213119	0.0331126
GO:0051604	protein maturation	P	6	143	128	7281	0.046875	0.0196402	over	P01023,P01024,Q9BXJ9,P41227,P02679,P02749	P01023,P01024,P13987,O75787,Q9UBR2,Q9BU89,P49366,Q8TCT9,P67812,P61009,Q15005,P09958,Q9Y6A9,Q9BY50,O75503,Q9BXJ9,P41227,Q9GZZ1,Q6N069,Q9BSU3,Q5VZE5,Q9Y4W6,O15294,P50579,O75976,P42574,P50281,O14672,Q8NEB9,Q92542,Q96BI3,Q99572,P42892,Q8NCM8,Q5TDH0,Q6IQ49,P14384,Q9NQH7,Q8IUX7,P49810,Q2T9J0,Q9UG01,Q86WA8,Q8WW43,Q9H9S5,P42575,Q13286,Q99538,P22695,O75439,Q10713,Q99797,O14561,P23434,Q86SX6,O43766,P06733,…	0.0398306	0.214536	0.041958
GO:0098542	defense response to other organism	P	7	181	128	7281	0.0546875	0.0248592	over	P05161,P32456,P02788,P09914,Q29980,O14879,Q9Y6K5	Q96ST3,P42224,P29590,Q8N884,Q8TDB6,Q7Z434,O95786,Q8IXQ6,O60828,O43734,Q9P2K8,Q9Y6D0,Q8IUX4,Q86WV6,Q96DX7,Q9C030,P62820,O75179,Q05655,P61106,P82094,P57764,P29353,Q04721,P81605,P05161,P60602,P43405,P61626,O15240,Q9Y239,Q99698,P17676,Q99836,Q06330,O15455,P20749,P04406,Q14019,Q8N5M9,Q96F46,O60814,P04439,Q96EE3,P26583,Q9UHD2,P32456,P13747,Q99572,P02788,P05067,O60927,P61769,P29317,Q9UGM3,P78536,P62861,…	0.0399641	0.214663	0.038674
GO:0019216	regulation of lipid metabolic process	P	7	181	128	7281	0.0546875	0.0248592	over	P01024,Q8N9A8,P02647,P04083,P05230,P05090,P01011	Q13510,Q15637,Q16270,Q9UHI6,P30536,Q15120,Q9P0J1,Q8NCN5,O43708,Q15118,P01024,Q6PCB7,Q8WTV0,Q8N9A8,P01130,O95476,Q6IAA8,Q9BZC7,P02649,P02647,P06727,Q96DR4,P02654,Q9Y5U4,P02656,P02655,Q96AD5,P19838,O43623,P42345,P31749,Q9BV23,Q9BX66,P16220,Q03135,Q9NSU2,Q9BZ23,P51692,P61916,Q01469,Q8WXW3,Q96EB6,P04083,Q9UNE7,P05023,P33897,O95822,Q2T9J0,Q86WA8,O00763,P50416,Q9Y4H2,P31751,P56537,Q96A54,Q12770,P60033,…	0.0399641	0.214663	0.038674
GO:0016579	protein deubiquitination	P	7	182	128	7281	0.0546875	0.0249966	over	P28070,P25788,P60900,P28072,P49721,P49720,A5LHX3	Q9Y4A5,Q9Y5T5,Q9Y6I4,Q12962,Q9P275,Q9NPA8,Q9UPT9,Q92830,O15265,Q96K76,Q93009,Q9Y4E8,O94782,Q92560,P54252,Q5VVJ2,P21580,Q92995,Q5VVQ6,Q96JH7,Q6GQQ9,Q5T2D3,Q70CQ3,P34897,Q9NWV8,Q96G74,P40818,O00487,Q01804,O95630,P46736,Q9UM82,Q9NXR7,Q6UWZ7,Q8TEY7,Q15018,Q96RL1,P45974,Q96FW1,Q8N5J2,Q8NBR6,Q70CQ2,Q93008,Q96J02,P25686,P19474,Q8TAF3,Q15025,P55072,Q9NZM5,Q99497,Q04323,Q15020,Q96BN8,P60709,P62979,P62195,…	0.0409774	0.219803	0.0384615
GO:0048518	positive regulation of biological process	P	56	2622	128	7281	0.4375	0.360115	over	P05230,P01024,P01023,Q29980,P54851,P28070,P25788,P60900,P28072,P49721,P49720,A5LHX3,P07858,P02679,P02790,P02787,Q99584,Q86Z02,P15407,Q9BQ04,O43504,Q8NDV7,P23142,Q8N9A8,P02647,P69905,P46934,P98179,O15117,P02749,A6NFQ2,P05161,Q8IVL0,P04083,Q9BUN8,P07305,Q9H7B4,P02788,Q8WUM9,P09914,Q9Y4P1,P33552,Q9BXJ9,Q99729,O00488,Q92754,P50549,Q9HAP2,P16989,P02765,P98164,O60711,P13796,Q6ZXV5,P31483,P35754	Q15750,P05067,Q6Q0C0,P28482,P46108,P19525,P27361,Q9H2K8,P46109,P04049,Q7L7X3,Q9UHA4,Q13443,O95382,Q9Y2Q5,Q9UL54,Q9ULH0,P15056,Q9Y6R4,P36897,O43318,Q6UVK1,P62979,P30040,P61088,P06493,P00441,P46734,Q15121,P32119,Q15046,Q86VI3,P07996,Q13131,Q06124,P52564,P60033,P29353,Q13404,Q16539,Q9UEW8,P49137,Q8WXG6,Q9Y6K9,Q02750,Q99572,P49407,P36507,Q16644,Q99988,Q9Y2U5,P42338,P06213,P51617,Q99956,Q9Y239,P45985,…	0.0415578	0.222484	0.0213577
GO:0044092	negative regulation of molecular function	P	13	435	128	7281	0.101562	0.0597445	over	Q9H7B4,A6NFQ2,P02765,P01011,P09914,P02788,O43504,Q9UQQ2,P02647,Q14764,P04083,O00488,P46934	Q9NS73,P30153,P67775,Q13098,P51452,Q03135,Q99956,P32121,P30626,Q96HA7,Q13563,O00221,Q9UBC1,Q14145,Q9UNH7,Q99816,Q8N5A5,Q9BRG1,P22681,Q13191,Q96FZ7,P61981,P47897,P09211,P04792,Q99497,P37840,Q13177,P23381,Q13418,Q9Y224,Q99653,P31749,Q9BT40,P06400,P49593,P21359,Q96B36,Q96EY1,P50148,Q16512,P14373,P35240,P49815,Q9GZV5,Q6P2H3,Q03111,Q9H7B4,Q9H875,Q15545,Q8TF42,Q15633,O95684,O15530,Q8TB45,Q8TEV9,Q8WY54,…	0.041591	0.222484	0.0298851
[truncated: 3,175 more rows]

## Sheet: Figure 7-KEGG-Enrichment
Level1	Level2	Map_ID	Map_Name	Test	TestAll	Ref	RefAll	Test_per	Ref_per	Test_Seq	Ref_Seq	Over_Under	P value	FDR	richFactor
[truncated: 110 more rows]

[truncated: 1 more sheets: Figure 8]
